# Supplementary material for: Peripheral lncRNA–IL1RAP Dysregulation in Schizophrenia: A Multi‐Omics Bridge Between Immunity and Diagnosis
Source: Brain Behav. 2026 Apr 16;16(4):e71384. doi: 10.1002/brb3.71384 (PMC13084536; doi:10.1002/brb3.71384)
Supplement: Supplementary file 2 — Supplementary Tables: brb371384‐sup‐0002‐Tables.xlsx [file BRB3-16-e71384-s002.xlsx]

## Sheet: Supplementary table S1
Supplementary table S1. Sample information
Group	Sample	Gender	Age	Diagnosis	First Episode	Family History (Psychiatric Disorders)	Merge with Other Psychiatric Disorders	Obstetric and Developmental History
SCZ	Js19	Female	37	paranoid	Unknown	None	None	Unknown
SCZ	Js2	Male	29	undifferentiated	NO	Father (unknown)	None	Unknown
SCZ	Js22	Female	29	paranoid	Unknown	None	None	Unknown
SCZ	Js25	Female	33	undifferentiated	Yes	Mother, younger sister (unknown)	None	Unknown
SCZ	Js27	Female	32	undifferentiated	Unknown	None	None	Unknown
SCZ	Js31	Female	26	Residual	Yes	Father, elder brother (unknown)	None	Normal
SCZ	Js32	Female	40	Residual	Unknown	None	None	Normal
SCZ	Js33	Male	29	undifferentiated	NO	None	None	Unknown
SCZ	Js35	Male	40	Residual	NO	None	None	Unknown
SCZ	Js37	Male	33	paranoid	NO	None	None	Unknown
SCZ	Js38	Male	37	paranoid	NO	None	None	Unknown
SCZ	Js39	Male	21	undifferentiated	NO	None	None	Unknown
SCZ	Js4	Male	31	Residual	NO	Uncle and uncle’s son (unknown)	None	Unknown
SCZ	Js40	Male	26	Residual	NO	None	None	Unknown
SCZ	Js41	Male	44	paranoid	Unknown	None	None	Unknown
SCZ	Js42	Male	35	paranoid	Unknown	None	None	Normal
SCZ	Js48	Male	28	undifferentiated	Unknown	None	None	Normal
SCZ	Js50	Male	34	Residual	Unknown	Younger brother (unknown)	None	Normal
SCZ	Js52	Male	27	Residual	Unknown	Younger brother (unknown)	None	Normal
SCZ	Js53	Male	31	paranoid	Unknown	None	None	Normal
SCZ	Js55	Male	28	undifferentiated	Yes	None	None	Normal
SCZ	Js66	Male	27	paranoid	Unknown	None	None	Normal
SCZ	Js67	Male	31	paranoid	Yes	None	None	Normal
SCZ	Js70(17)	Female	30	undifferentiated	Unknown	None	None	Unknown
SCZ	Js78	Male	36	paranoid	Yes	Younger brother (unknown)	None	Unknown
SCZ	Js81	Male	30	undifferentiated	Yes	None	None	Normal
SCZ	Js86	Male	28	paranoid	Yes	None	None	Normal
SCZ	Yx1	Male	28	Residual	NO	None	None	Unknown
SCZ	Yx15	Male	44	Residual	NO	Grandmother (schizophrenia)	None	Unknown
SCZ	Yx18	Male	45	undifferentiated	Unknown	None	None	Unknown
SCZ	Yx2	Male	35	Residual	NO	Father (unknown)	None	Unknown
SCZ	Yx20	Male	26	undifferentiated	Yes	None	None	Unknown
SCZ	Yx21	Male	44	paranoid	Unknown	None	None	Normal
SCZ	Yx23	Male	30	undifferentiated	Yes	Younger brother (unknown)	None	Normal
SCZ	Yx25	Male	30	Residual	Yes	Mother, younger sister (unknown)	None	Unknown
SCZ	Yx26	Male	31	paranoid	Unknown	None	None	Normal
SCZ	Yx28	Male	34	undifferentiated	Unknown	Father, younger brother (unknown)	None	Unknown
SCZ	Yx33	Male	23	undifferentiated	NO	None	None	Unknown
SCZ	Yx34	Male	35	undifferentiated	NO	Father (alcoholism)	None	Unknown
SCZ	Yx36	Female	26	undifferentiated	Yes	None	None	Unknown
SCZ	Yx37	Female	42	paranoid	NO	None	None	Unknown
SCZ	Yx39(6)	Female	28	undifferentiated	NO	None	None	Unknown
SCZ	Yx4	Male	23	paranoid	Yes	None	None	Unknown
SCZ	Yx40	Female	34	undifferentiated	Yes	None	None	Normal
SCZ	Yx42	Female	39	undifferentiated	Unknown	None	None	Normal
SCZ	Yx45	Female	21	paranoid	Unknown	Mother (unknown)	None	Normal
SCZ	Yx46	Female	26	paranoid	Unknown	None	None	Normal
SCZ	Yx47	Female	27	undifferentiated	Unknown	None	None	Normal
SCZ	Yx49	Female	38	undifferentiated	Unknown	None	None	Normal
SCZ	Yx8	Female	27	undifferentiated	NO	None	None	Unknown
Control	Yxh10	Male	43	Healthy Control
Control	Yxh11	Female	29	Healthy Control
Control	Yxh12	Male	47	Healthy Control
Control	Yxh15	Female	28	Healthy Control
Control	Yxh17	Male	26	Healthy Control
Control	Yxh19	Female	26	Healthy Control
Control	Yxh2	Male	28	Healthy Control
Control	Yxh23	Male	40	Healthy Control
Control	Yxh29	Male	40	Healthy Control
Control	Yxh33	Male	27	Healthy Control
Control	Yxh34	Male	41	Healthy Control
Control	Yxh36	Male	39	Healthy Control
Control	Yxh4	Female	24	Healthy Control
Control	Yxh40	Female	28	Healthy Control
Control	Yxh42	Male	27	Healthy Control
Control	Yxh43	Female	48	Healthy Control
Control	Yxh44	Male	41	Healthy Control
Control	Yxh45	Male	25	Healthy Control
Control	Yxh47	Male	42	Healthy Control
Control	Yxh49	Male	23	Healthy Control
Control	Yxh50	Male	47	Healthy Control
Control	Yxh51	Male	44	Healthy Control
Control	Yxh6	Female	30	Healthy Control
Control	Yxh60	Male	22	Healthy Control
Control	Yxh61	Male	23	Healthy Control
Control	Yxh64	Male	24	Healthy Control
Control	Yxh65	Female	22	Healthy Control
Control	Yxh66	Female	22	Healthy Control
Control	Yxh67	Female	23	Healthy Control
Control	Yxh68	Female	22	Healthy Control
Control	Yxh69	Female	27	Healthy Control
Control	Yxh7	Female	45	Healthy Control
Control	Yxh71	Female	31	Healthy Control
Control	Yxh72	Female	25	Healthy Control
Control	Yxh73	Female	22	Healthy Control
Control	Yxh74	Male	27	Healthy Control
Control	Yxh75	Male	25	Healthy Control
Control	Yxh76	Male	27	Healthy Control
Control	Yxh78	Female	24	Healthy Control
Control	Yxh79	Male	26	Healthy Control
Control	Yxh8	Female	29	Healthy Control
Control	Yxh81	Female	27	Healthy Control
Control	Yxh82	Female	41	Healthy Control
Control	Yxh84	Female	25	Healthy Control
Control	Yxh86	Female	29	Healthy Control
Control	Yxh87	Female	27	Healthy Control
Control	Yxh88	Female	29	Healthy Control
Control	Yxh89	Male	36	Healthy Control
Control	Yxh90	Female	31	Healthy Control
Control	Yxh92	Male	22	Healthy Control

## Sheet: Supplementary table S2
Supplementary table S2. Sample RNA integrity number
Sample	Concentration ng/ul	OD260/OD280	Group
Yxh2	173	1.886	Control
Yxh4	229	1.945	Control
Yxh6	227	1.988	Control
Yxh7	177	1.89	Control
Yxh8	205	1.924	Control
Yxh10	203	1.974	Control
Yxh11	197	1.92	Control
Yxh12	235	1.945	Control
Yxh15	174	1.942	Control
Yxh17	240	1.992	Control
Yxh19	292	2.001	Control
Yxh23	276	1.979	Control
Yxh29	227	1.974	Control
Yxh33	245	1.975	Control
Yxh34	305	1.974	Control
Yxh36	180	1.901	Control
Yxh40	232	1.945	Control
Yxh42	251	2.01	Control
Yxh43	301	2.01	Control
Yxh44	342	2.011	Control
Yxh45	327	2.004	Control
Yxh47	257	1.953	Control
Yxh49	234	1.84	Control
Yxh50	263	1.923	Control
Yxh51	256	1.921	Control
Yxh60	262	1.973	Control
Yxh61	320	2.003	Control
Yxh64	310	1.999	Control
Yxh65	210	1.921	Control
Yxh66	206	1.954	Control
Yxh67	222	1.942	Control
Yxh68	217	1.983	Control
Yxh69	300	2.014	Control
Yxh71	239	1.957	Control
Yxh72	306	2.015	Control
Yxh73	204	1.87	Control
Yxh74	332	2	Control
Yxh75	256	1.937	Control
Yxh76	189	1.904	Control
Yxh78	244	1.99	Control
Yxh79	222	1.976	Control
Yxh81	328	2.01	Control
Yxh82	226	1.968	Control
Yxh84	343	2.013	Control
Yxh86	241	1.903	Control
Yxh87	259	1.909	Control
Yxh88	181	1.989	Control
Yxh89	260	1.988	Control
Yxh90	275	2.005	Control
Yxh92	203	1.933	Control
Js19	166	1.967	SCZ
Js2	330	1.995	SCZ
Js22	280	1.983	SCZ
Js25	238	1.968	SCZ
Js27	272	1.995	SCZ
Js31	174	1.995	SCZ
Js32	219	1.907	SCZ
Js33	174	1.954	SCZ
Js35	207	1.912	SCZ
Js37	233	1.977	SCZ
Js38	245	1.996	SCZ
Js39	208	1.979	SCZ
Js4	198	1.982	SCZ
Js40	221	1.978	SCZ
Js41	319	2.031	SCZ
Js42	241	1.997	SCZ
Js48	204	1.935	SCZ
Js50	312	2.016	SCZ
Js52	211	1.99	SCZ
Js53	247	1.97	SCZ
Js55	217	1.98	SCZ
Js66	262	1.99	SCZ
Js67	202	1.906	SCZ
Js70(17)	149	1.979	SCZ
Js78	156	1.986	SCZ
Js81	202	1.954	SCZ
Js86	170	1.958	SCZ
Yx1	168	1.967	SCZ
Yx15	295	1.999	SCZ
Yx18	238	1.976	SCZ
Yx2	251	1.962	SCZ
Yx20	309	1.998	SCZ
Yx21	319	2.024	SCZ
Yx23	231	1.909	SCZ
Yx25	289	1.991	SCZ
Yx26	360	1.99	SCZ
Yx28	261	1.935	SCZ
Yx33	214	1.998	SCZ
Yx34	243	1.986	SCZ
Yx36	302	2.01	SCZ
Yx37	288	1.956	SCZ
Yx39(6)	225	1.998	SCZ
Yx4	207	1.945	SCZ
Yx40	232	1.987	SCZ
Yx42	327	2.043	SCZ
Yx45	362	1.989	SCZ
Yx46	370	2.01	SCZ
Yx47	211	1.967	SCZ
Yx49	325	1.983	SCZ
Yx8	223	1.997	SCZ

## Sheet: Supplementary table S3
Supplementary Table S3. RNA-seq Data Filtering and Quality Control
			Before Filter					After Filter
Sample	Clean Data(bp)	Q20(%)	Q30(%)	N(%)	GC(%)	HQ Clean Data(bp)	Q20(%)	Q30(%)	N(%)	GC(%)
Yxh15	17156184300	16731844581 (97.53%)	15966074996 (93.06%)	151567 (0.00%)	7441662845 (43.38%)	16760665928	16432416952 (98.04%)	15714673171 (93.76%)	148695 (0.00%)	7260156971 (43.32%)
Yxh7	11917163100	11681827246 (98.03%)	11210727592 (94.07%)	47743 (0.00%)	5265627355 (44.19%)	11694720729	11510034266 (98.42%)	11063445024 (94.60%)	47262 (0.00%)	5160518522 (44.13%)
Yxh2	14523160200	14254739926 (98.15%)	13706181094 (94.37%)	58245 (0.00%)	6389203558 (43.99%)	14250167881	14040538205 (98.53%)	13520862972 (94.88%)	57719 (0.00%)	6256519396 (43.90%)
Yxh50	15775227900	15427656916 (97.80%)	14773438446 (93.65%)	56089 (0.00%)	7247350601 (45.94%)	15405749716	15138323419 (98.26%)	14524944360 (94.28%)	55311 (0.00%)	7068369984 (45.88%)
Yxh86	12437007300	12086806353 (97.18%)	11444349383 (92.02%)	88898 (0.00%)	5588324838 (44.93%)	12113665435	11835141619 (97.70%)	11232899710 (92.73%)	84430 (0.00%)	5435753109 (44.87%)
Yxh49	18625158600	18104139967 (97.20%)	17153944886 (92.10%)	73314 (0.00%)	8428380938 (45.25%)	18120232340	17712344886 (97.75%)	16824417266 (92.85%)	72133 (0.00%)	8192280543 (45.21%)
Yxh51	11384647200	11056618348 (97.12%)	10462007591 (91.90%)	44632 (0.00%)	5151353013 (45.25%)	11077038773	10818494268 (97.67%)	10262214921 (92.64%)	43877 (0.00%)	5006776322 (45.20%)
Yxh42	16006644900	15457193212 (96.57%)	14519149746 (90.71%)	101947 (0.00%)	6961347055 (43.49%)	15623955953	15168529025 (97.09%)	14279741553 (91.40%)	100485 (0.00%)	6785928702 (43.43%)
Yxh73	10538312400	10248676603 (97.25%)	9730849101 (92.34%)	59361 (0.00%)	4759481035 (45.16%)	10241720923	10016399837 (97.80%)	9533714267 (93.09%)	58645 (0.00%)	4616712569 (45.08%)
Yxh67	13133225400	12746925752 (97.06%)	12076944839 (91.96%)	73785 (0.00%)	5913747384 (45.03%)	12722197827	12425236417 (97.67%)	11804423671 (92.79%)	72820 (0.00%)	5716042935 (44.93%)
Yxh47	20836344300	20307967130 (97.46%)	19350735494 (92.87%)	73897 (0.00%)	9460653792 (45.40%)	20312143013	19901632559 (97.98%)	19004657696 (93.56%)	72779 (0.00%)	9209550049 (45.34%)
Yxh65	12499303200	12131136882 (97.05%)	11487455781 (91.90%)	70095 (0.00%)	5535350124 (44.29%)	12166357153	11874617036 (97.60%)	11272306338 (92.65%)	69252 (0.00%)	5378955148 (44.21%)
Yxh76	11226565200	10922604209 (97.29%)	10384340674 (92.50%)	67312 (0.00%)	4946104226 (44.06%)	10848414108	10622533504 (97.92%)	10128208314 (93.36%)	66079 (0.00%)	4765893690 (43.93%)
Yxh60	10957169100	10642892085 (97.13%)	10091658494 (92.10%)	61256 (0.00%)	5024428189 (45.86%)	10668737921	10421219656 (97.68%)	9905351795 (92.84%)	60541 (0.00%)	4886296780 (45.80%)
Yxh66	11750592300	11436220300 (97.32%)	10874619261 (92.55%)	70572 (0.00%)	5291121747 (45.03%)	11405211571	11165242928 (97.90%)	10644035932 (93.33%)	69233 (0.00%)	5124082481 (44.93%)
Yxh43	11120734500	10911901766 (98.12%)	10491252661 (94.34%)	44046 (0.00%)	4924044520 (44.28%)	10889808735	10728172476 (98.52%)	10331267989 (94.87%)	43630 (0.00%)	4810314411 (44.17%)
Yxh10	21031529100	20541153951 (97.67%)	19625009413 (93.31%)	80675 (0.00%)	9243712379 (43.95%)	20539781662	20162380773 (98.16%)	19302320492 (93.98%)	79794 (0.00%)	9010475679 (43.87%)
Yxh68	17378890200	16928184743 (97.41%)	16101922360 (92.65%)	96768 (0.00%)	7815616488 (44.97%)	16949875417	16594659968 (97.90%)	15820287445 (93.34%)	95742 (0.00%)	7614294252 (44.92%)
Yxh40	15564475200	15244996160 (97.95%)	14628540910 (93.99%)	59987 (0.00%)	6853667068 (44.03%)	15211408221	14967805997 (98.40%)	14389580164 (94.60%)	59384 (0.00%)	6682621616 (43.93%)
Yxh11	17392512900	17005181887 (97.77%)	16276184610 (93.58%)	65915 (0.00%)	7631785447 (43.88%)	16983400965	16687942288 (98.26%)	16004803641 (94.24%)	65253 (0.00%)	7436690578 (43.79%)
Yxh12	20042999700	19620425781 (97.89%)	18806004705 (93.83%)	76474 (0.00%)	8773421491 (43.77%)	19603591825	19277995694 (98.34%)	18512346338 (94.43%)	75720 (0.00%)	8564808428 (43.69%)
Yxh79	13634096100	13241663309 (97.12%)	12521589827 (91.84%)	54525 (0.00%)	5918893539 (43.41%)	13231230956	12921698978 (97.66%)	12249302926 (92.58%)	53584 (0.00%)	5730714386 (43.31%)
Yxh36	14500320000	14175747444 (97.76%)	13567874591 (93.57%)	55275 (0.00%)	6399359367 (44.13%)	14137811804	13891156134 (98.26%)	13322510871 (94.23%)	54631 (0.00%)	6222853001 (44.02%)
Yxh71	11841886200	11479212305 (96.94%)	10868629464 (91.78%)	72126 (0.00%)	5329833006 (45.01%)	11471246580	11195582251 (97.60%)	10631646203 (92.68%)	70420 (0.00%)	5155407255 (44.94%)
Yxh92	10728877500	10421076280 (97.13%)	9890311928 (92.18%)	63523 (0.00%)	4952339807 (46.16%)	10375027369	10142810941 (97.76%)	9653214001 (93.04%)	62404 (0.00%)	4777215855 (46.05%)
Yxh29	18758953500	18377824715 (97.97%)	17643094790 (94.05%)	71601 (0.00%)	8359001371 (44.56%)	18343079765	18052912605 (98.42%)	17363541865 (94.66%)	70875 (0.00%)	8155870151 (44.46%)
Yxh8	12970102800	12710171431 (98.00%)	12188659487 (93.98%)	51638 (0.00%)	5655884064 (43.61%)	12728439718	12523472320 (98.39%)	12028538064 (94.50%)	51094 (0.00%)	5541751369 (43.54%)
Yxh75	11514642900	11213941272 (97.39%)	10637699206 (92.38%)	82654 (0.00%)	5053505515 (43.89%)	11241081364	10999864762 (97.85%)	10456951201 (93.02%)	78678 (0.00%)	4927571239 (43.84%)
Yxh4	12808456500	12568018315 (98.12%)	12075806768 (94.28%)	51233 (0.00%)	5542123292 (43.27%)	12581824071	12392582518 (98.50%)	11925072236 (94.78%)	50736 (0.00%)	5436124116 (43.21%)
Yxh89	12124366200	11784235305 (97.19%)	11158238123 (92.03%)	48414 (0.00%)	5401018584 (44.55%)	11794083610	11525002009 (97.72%)	10939205540 (92.75%)	47662 (0.00%)	5246254985 (44.48%)
Yxh82	14085543000	13753971277 (97.65%)	13136730656 (93.26%)	50774 (0.00%)	6314886666 (44.83%)	13735274855	13477590644 (98.12%)	12898732148 (93.91%)	50144 (0.00%)	6145358313 (44.74%)
Yxh87	11674373100	11345714031 (97.18%)	10743034902 (92.02%)	46435 (0.00%)	5186414274 (44.43%)	11336227543	11078768607 (97.73%)	10516526630 (92.77%)	45619 (0.00%)	5025438077 (44.33%)
Yxh44	18454244100	18061675706 (97.87%)	17321282260 (93.86%)	70801 (0.00%)	8290115109 (44.92%)	18020523134	17724129873 (98.36%)	17031308369 (94.51%)	70017 (0.00%)	8077788625 (44.83%)
Yxh45	14696850300	14365273336 (97.74%)	13737051222 (93.47%)	53070 (0.00%)	6617137610 (45.02%)	14360082373	14101390465 (98.20%)	13510604284 (94.08%)	52368 (0.00%)	6455057929 (44.95%)
Yxh72	10983512400	10693203453 (97.36%)	10172077570 (92.61%)	64948 (0.00%)	4973556565 (45.28%)	10695558068	10470833651 (97.90%)	9984603340 (93.35%)	63767 (0.00%)	4836527228 (45.22%)
Yxh64	12110604600	11774575959 (97.23%)	11152693619 (92.09%)	48559 (0.00%)	5377084887 (44.40%)	11786693522	11520725987 (97.74%)	10938171715 (92.80%)	47789 (0.00%)	5222930630 (44.31%)
Yxh74	10824842400	10549534309 (97.46%)	10030494001 (92.66%)	48410 (0.00%)	4858197388 (44.88%)	10542151270	10327893205 (97.97%)	9842759723 (93.37%)	47499 (0.00%)	4725725704 (44.83%)
Yxh19	23806687800	23381489840 (98.21%)	22511455975 (94.56%)	263346 (0.00%)	10441625380 (43.86%)	23325885158	23004441631 (98.62%)	22185221015 (95.11%)	261144 (0.00%)	10211515753 (43.78%)
Yxh6	16994939700	16425397235 (96.65%)	15416389633 (90.71%)	61078 (0.00%)	7425780142 (43.69%)	16532820172	16079596852 (97.26%)	15134670372 (91.54%)	60178 (0.00%)	7219839231 (43.67%)
Yxh17	16778999400	16428061186 (97.91%)	15761749610 (93.94%)	64460 (0.00%)	7391194249 (44.05%)	16368992022	16105345956 (98.39%)	15482200683 (94.58%)	63766 (0.00%)	7189179618 (43.92%)
Yxh78	10940755200	10638007340 (97.23%)	10095387144 (92.27%)	60884 (0.00%)	4837962538 (44.22%)	10607100207	10372430664 (97.79%)	9868356897 (93.04%)	60191 (0.00%)	4676497677 (44.09%)
Yxh33	14580507000	14128436821 (96.90%)	13291091775 (91.16%)	52649 (0.00%)	6282298621 (43.09%)	14216315843	13852234952 (97.44%)	13064802820 (91.90%)	52003 (0.00%)	6121589275 (43.06%)
Yxh81	13132995600	12863163301 (97.95%)	12339727842 (93.96%)	46845 (0.00%)	5876514360 (44.75%)	12838393166	12629581974 (98.37%)	12137303895 (94.54%)	46286 (0.00%)	5733971874 (44.66%)
Yxh90	10129300500	9846076543 (97.20%)	9345077867 (92.26%)	56303 (0.00%)	4562180003 (45.04%)	9822679606	9603276884 (97.77%)	9137908620 (93.03%)	55615 (0.00%)	4413424695 (44.93%)
Yxh23	18533424300	18142136100 (97.89%)	17402306748 (93.90%)	71061 (0.00%)	8205638565 (44.27%)	18096732228	17802388440 (98.37%)	17110619272 (94.55%)	70287 (0.00%)	7995249141 (44.18%)
Yxh69	13055171100	12693946052 (97.23%)	12051894671 (92.32%)	73252 (0.00%)	5933367074 (45.45%)	12701854471	12419863715 (97.78%)	11820676365 (93.06%)	72377 (0.00%)	5764530050 (45.38%)
Yxh61	11974538400	11641085356 (97.22%)	11047180825 (92.26%)	67480 (0.00%)	5364232130 (44.80%)	11654033141	11392299211 (97.75%)	10837243747 (92.99%)	66695 (0.00%)	5211918730 (44.72%)
Yxh34	12707214300	12425657417 (97.78%)	11891524252 (93.58%)	48739 (0.00%)	5600608743 (44.07%)	12424517855	12207064027 (98.25%)	11705280592 (94.21%)	48242 (0.00%)	5465335142 (43.99%)
Yxh84	19237640400	18694689231 (97.18%)	17703635149 (92.03%)	76636 (0.00%)	8616876839 (44.79%)	18704596372	18278269394 (97.72%)	17352890154 (92.77%)	75368 (0.00%)	8365224227 (44.72%)
Yxh88	12195657600	11834638284 (97.04%)	11189967602 (91.75%)	48221 (0.00%)	5567673800 (45.65%)	11864103369	11580474395 (97.61%)	10977915554 (92.53%)	47328 (0.00%)	5412804791 (45.62%)
Js78	10620622800	10329381640 (97.26%)	9808263838 (92.35%)	58960 (0.00%)	4730359369 (44.54%)	10333955918	10105867891 (97.79%)	9619221919 (93.08%)	58288 (0.00%)	4594953031 (44.46%)
Js70	16003958100	15664717817 (97.88%)	15016672839 (93.83%)	57125 (0.00%)	7359733991 (45.99%)	15671663347	15409045686 (98.32%)	14798819845 (94.43%)	56390 (0.00%)	7201237768 (45.95%)
Yx33	11467680300	11150835692 (97.24%)	10590346582 (92.35%)	64067 (0.00%)	5147410297 (44.89%)	11090733738	10850473237 (97.83%)	10332887618 (93.17%)	63296 (0.00%)	4964416831 (44.76%)
Yx23	11372666700	11051719279 (97.18%)	10486133530 (92.20%)	64190 (0.00%)	5097470073 (44.82%)	11034173699	10785935013 (97.75%)	10260563868 (92.99%)	63414 (0.00%)	4935731077 (44.73%)
Yx40	12665708400	12307192467 (97.17%)	11676974720 (92.19%)	70600 (0.00%)	5639533218 (44.53%)	12192870850	11921305719 (97.77%)	11342132289 (93.02%)	69715 (0.00%)	5403554638 (44.32%)
Yx1	17613388500	17073491840 (96.93%)	16081417275 (91.30%)	80459 (0.00%)	7613111781 (43.22%)	17160632674	16727168274 (97.47%)	15793732092 (92.03%)	79147 (0.00%)	7407920848 (43.17%)
Yx34	9617863500	9355880637 (97.28%)	8869715938 (92.22%)	68483 (0.00%)	4301637302 (44.73%)	9313988900	9110786475 (97.82%)	8659095619 (92.97%)	63719 (0.00%)	4154236896 (44.60%)
Yx39	9510274800	9259158747 (97.36%)	8801120666 (92.54%)	52754 (0.00%)	4268953123 (44.89%)	9250481529	9053891822 (97.87%)	8625966272 (93.25%)	52141 (0.00%)	4141905387 (44.78%)
Yx47	11337177900	11037162406 (97.35%)	10495986255 (92.58%)	63418 (0.00%)	5070103035 (44.72%)	11022424635	10789408056 (97.89%)	10285190394 (93.31%)	62670 (0.00%)	4919692674 (44.63%)
Js86	12508049100	12135510059 (97.02%)	11472906642 (91.72%)	89958 (0.00%)	5676280934 (45.38%)	12136345822	11846091062 (97.61%)	11229574932 (92.53%)	84702 (0.00%)	5500446632 (45.32%)
Yx18	17413112100	17054221808 (97.94%)	16357495855 (93.94%)	66845 (0.00%)	7638372744 (43.87%)	17037146664	16760425918 (98.38%)	16104810278 (94.53%)	66177 (0.00%)	7458839726 (43.78%)
Js81	10762714200	10477886064 (97.35%)	9966499748 (92.60%)	62916 (0.00%)	4817915293 (44.76%)	10474965510	10254704941 (97.90%)	9777562708 (93.34%)	61967 (0.00%)	4681112342 (44.69%)
Js31	16838093700	16467688231 (97.80%)	15760343396 (93.60%)	64934 (0.00%)	7232427783 (42.95%)	16445661773	16159543165 (98.26%)	15494894782 (94.22%)	64251 (0.00%)	7045108291 (42.84%)
Yx36	10191945600	9900537658 (97.14%)	9387896030 (92.11%)	57191 (0.00%)	4520788573 (44.36%)	9861955211	9637804892 (97.73%)	9163346739 (92.92%)	56552 (0.00%)	4361639331 (44.23%)
Yx20	13314340200	12945934918 (97.23%)	12291205344 (92.32%)	74759 (0.00%)	5906440317 (44.36%)	12889813754	12607517383 (97.81%)	12000911726 (93.10%)	73854 (0.00%)	5699741753 (44.22%)
Js67	15444912600	14995858555 (97.09%)	14190856130 (91.88%)	61330 (0.00%)	7032629778 (45.53%)	14944390396	14598544758 (97.69%)	13852957938 (92.70%)	60194 (0.00%)	6790999483 (45.44%)
Yx37	11404793100	11076762443 (97.12%)	10501048934 (92.08%)	63859 (0.00%)	5114727394 (44.85%)	11075738051	10820413011 (97.69%)	10284474610 (92.86%)	63122 (0.00%)	4959088881 (44.77%)
Js48	17815680300	17402943536 (97.68%)	16639587556 (93.40%)	68426 (0.00%)	7702810106 (43.24%)	17383916829	17072156485 (98.21%)	16357027526 (94.09%)	67629 (0.00%)	7497415224 (43.13%)
Yx25	11926614900	11596670027 (97.23%)	11003890133 (92.26%)	66749 (0.00%)	5319226598 (44.60%)	11600131980	11340491468 (97.76%)	10786388061 (92.99%)	65956 (0.00%)	5162588044 (44.50%)
Js33	18610094700	18098409750 (97.25%)	17118699502 (91.99%)	85187 (0.00%)	8067684624 (43.35%)	18169993340	17760107974 (97.74%)	16836580126 (92.66%)	83979 (0.00%)	7867321882 (43.30%)
Js19	19354590900	18935314054 (97.83%)	18136581923 (93.71%)	74388 (0.00%)	8454675917 (43.68%)	18912174392	18590485087 (98.30%)	17840633569 (94.33%)	73617 (0.00%)	8243219775 (43.59%)
Yx2	26807875800	26180611247 (97.66%)	24905352084 (92.90%)	128916 (0.00%)	11837554824 (44.16%)	26269453538	25760505774 (98.06%)	24549616562 (93.45%)	126222 (0.00%)	11585431883 (44.10%)
Yx4	16656319800	16325770568 (98.02%)	15679586756 (94.14%)	63367 (0.00%)	7355669611 (44.16%)	16310933054	16056210026 (98.44%)	15448002075 (94.71%)	62757 (0.00%)	7190246136 (44.08%)
Js40	24244665600	23640748472 (97.51%)	22550521360 (93.01%)	160909 (0.00%)	10707008501 (44.16%)	23662007884	23196281419 (98.03%)	22176335950 (93.72%)	157108 (0.00%)	10429987612 (44.08%)
Yx15	20578132800	20165669978 (98.00%)	19362754324 (94.09%)	79063 (0.00%)	9079480600 (44.12%)	20136085300	19819167577 (98.43%)	19063891362 (94.68%)	78264 (0.00%)	8866755326 (44.03%)
Yx8	19121337300	18701616164 (97.80%)	17916471933 (93.70%)	114824 (0.00%)	8313639649 (43.48%)	18691175677	18369330607 (98.28%)	17633726419 (94.34%)	112542 (0.00%)	8112722003 (43.40%)
Yx28	10454875800	10173670451 (97.31%)	9650228735 (92.30%)	75900 (0.00%)	4684721392 (44.81%)	10103151162	9887600718 (97.87%)	9402886879 (93.07%)	70111 (0.00%)	4510898639 (44.65%)
Js35	19981568100	19625843875 (98.22%)	18899610968 (94.59%)	220477 (0.00%)	8748467565 (43.78%)	19587140836	19320077247 (98.64%)	18636240585 (95.15%)	218665 (0.00%)	8558154999 (43.69%)
Yx21	10448014200	10155597010 (97.20%)	9644485702 (92.31%)	58321 (0.00%)	4726993875 (45.24%)	10080341596	9860912984 (97.82%)	9390842042 (93.16%)	57575 (0.00%)	4545194376 (45.09%)
Js55	15205059600	14905050045 (98.03%)	14301079944 (94.05%)	61327 (0.00%)	6691214011 (44.01%)	14910472344	14674800930 (98.42%)	14102284258 (94.58%)	60750 (0.00%)	6547531627 (43.91%)
Js32	23448087600	23037951624 (98.25%)	22185059486 (94.61%)	259133 (0.00%)	10101244090 (43.08%)	23011771240	22698399806 (98.64%)	21892670452 (95.14%)	256998 (0.00%)	9895426134 (43.00%)
Js2	18278016300	17902328477 (97.94%)	17174135731 (93.96%)	69927 (0.00%)	8039802531 (43.99%)	17885733271	17597003779 (98.39%)	16911889082 (94.56%)	69207 (0.00%)	7852313435 (43.90%)
Js4	19604469300	19062616443 (97.24%)	18121378325 (92.43%)	130153 (0.00%)	8806739382 (44.92%)	19077581424	18661495748 (97.82%)	17784874047 (93.22%)	126776 (0.00%)	8557282126 (44.86%)
Yx26	10352382900	10053345970 (97.11%)	9535245206 (92.11%)	57975 (0.00%)	4692602213 (45.33%)	9991811680	9765746743 (97.74%)	9288646471 (92.96%)	57227 (0.00%)	4515384943 (45.19%)
Js39	18044913900	17595016922 (97.51%)	16790408432 (93.05%)	107881 (0.00%)	7930924755 (43.95%)	17617452630	17269755946 (98.03%)	16516521155 (93.75%)	105650 (0.00%)	7728972380 (43.87%)
Yx42	11155045500	10822692980 (97.02%)	10225182718 (91.66%)	79955 (0.00%)	4915402363 (44.06%)	10854573200	10591544598 (97.58%)	10032143910 (92.42%)	75918 (0.00%)	4775499261 (44.00%)
Yx45	13828682700	13457944731 (97.32%)	12784629745 (92.45%)	77473 (0.00%)	6150272501 (44.47%)	13451786391	13161042406 (97.84%)	12532164944 (93.16%)	76629 (0.00%)	5968771652 (44.37%)
Js52	20097445800	19639366056 (97.72%)	18786402809 (93.48%)	119309 (0.00%)	8719805808 (43.39%)	19674073799	19316914549 (98.18%)	18514679919 (94.11%)	117164 (0.00%)	8523986142 (43.33%)
Js53	19338261900	18901315531 (97.74%)	18088932728 (93.54%)	115373 (0.00%)	8546193067 (44.19%)	18898876269	18561572348 (98.22%)	17800628425 (94.19%)	113125 (0.00%)	8336903443 (44.11%)
Js66	13013400000	12727999105 (97.81%)	12192469142 (93.69%)	46333 (0.00%)	5938249743 (45.63%)	12705908327	12488327729 (98.29%)	11986802022 (94.34%)	45703 (0.00%)	5788196493 (45.56%)
Js25	18263017500	17911120081 (98.07%)	17192302807 (94.14%)	66403 (0.00%)	8178738767 (44.78%)	17898677600	17623216467 (98.46%)	16943390595 (94.66%)	65398 (0.00%)	7999299205 (44.69%)
Yx46	9247883100	9000905506 (97.33%)	8535320922 (92.29%)	36262 (0.00%)	4099162595 (44.33%)	9017218847	8819735283 (97.81%)	8382252882 (92.96%)	35744 (0.00%)	3991218992 (44.26%)
Js42	18011110200	17618101303 (97.82%)	16874879960 (93.69%)	69412 (0.00%)	7876723456 (43.73%)	17579584922	17281198831 (98.30%)	16585376117 (94.34%)	68647 (0.00%)	7666202664 (43.61%)
Yx49	12136590600	11813591711 (97.34%)	11210351410 (92.37%)	87376 (0.00%)	5467388247 (45.05%)	11808713596	11555417948 (97.86%)	10991163742 (93.08%)	82634 (0.00%)	5308760207 (44.96%)
Js37	11372900400	11142573684 (97.97%)	10695729411 (94.05%)	43804 (0.00%)	4996149021 (43.93%)	11118791417	10943758761 (98.43%)	10524001405 (94.65%)	43320 (0.00%)	4869080769 (43.79%)
Js22	17469155400	17093961047 (97.85%)	16377147475 (93.75%)	67164 (0.00%)	7755502986 (44.40%)	17072259443	16784473564 (98.31%)	16111176330 (94.37%)	66432 (0.00%)	7561980634 (44.29%)
Js41	18150760500	17748300417 (97.78%)	16989951914 (93.60%)	69734 (0.00%)	7983004871 (43.98%)	17743723916	17436174537 (98.27%)	16723903159 (94.25%)	69001 (0.00%)	7786476269 (43.88%)
Js38	19452653100	18990154109 (97.62%)	18153862373 (93.32%)	116292 (0.00%)	8483465536 (43.61%)	18986543111	18634616752 (98.15%)	17854000565 (94.04%)	114019 (0.00%)	8265428635 (43.53%)
Js50	14737310700	14397976212 (97.70%)	13767527510 (93.42%)	56559 (0.00%)	6565161642 (44.55%)	14373640681	14115559577 (98.20%)	13525682350 (94.10%)	55877 (0.00%)	6386950921 (44.44%)
Js27	11017235700	10830376143 (98.30%)	10434629768 (94.71%)	43662 (0.00%)	4888996658 (44.38%)	10813438496	10667144070 (98.65%)	10291980247 (95.18%)	43243 (0.00%)	4788252490 (44.28%)

## Sheet: Supplementary table S4
Supplementary Table S4. Catalog of Novel lncRNAs
chr	source	feature	start	end	score	strand	frame	gene_id	transcript_id	gene_name	noncode_id	exon_number	class_code
20	Cufflinks	exon	45144441	45144744	.	-	.	XLOC_047105	TCONS_00124356			1	u
20	Cufflinks	exon	45151189	45154993	.	-	.	XLOC_047105	TCONS_00124356			2	u
22	Cufflinks	exon	50000623	50002465	.	+	.	XLOC_049445	TCONS_00130042	IL17REL		1	x
22	Cufflinks	exon	50009816	50010487	.	+	.	XLOC_049445	TCONS_00130042	IL17REL		2	x
5	Cufflinks	exon	157507748	157508348	.	-	.	XLOC_062322	TCONS_00162493	ADAM19		1	o
5	Cufflinks	exon	157518678	157518810	.	-	.	XLOC_062322	TCONS_00162493	ADAM19		2	o
18	Cufflinks	exon	2786334	2786415	.	+	.	XLOC_034037	TCONS_00088798	AP001011.1		1	x
18	Cufflinks	exon	2789311	2789506	.	+	.	XLOC_034037	TCONS_00088798	AP001011.1		2	x
2	Cufflinks	exon	123835790	123836953	.	-	.	XLOC_043880	TCONS_00116509			1	u
2	Cufflinks	exon	123839721	123840035	.	-	.	XLOC_043880	TCONS_00116509			2	u
2	Cufflinks	exon	123913195	123913529	.	-	.	XLOC_043880	TCONS_00116509			3	u
15	Cufflinks	exon	60479178	60479398	.	+	.	XLOC_024606	TCONS_00062702	RORA-AS1		1	j
15	Cufflinks	exon	60488524	60488591	.	+	.	XLOC_024606	TCONS_00062702	RORA-AS1		2	j
15	Cufflinks	exon	60510408	60510533	.	+	.	XLOC_024606	TCONS_00062702	RORA-AS1		3	j
15	Cufflinks	exon	60528580	60528727	.	+	.	XLOC_024606	TCONS_00062702	RORA-AS1		4	j
15	Cufflinks	exon	60546265	60546466	.	+	.	XLOC_024606	TCONS_00062702	RORA-AS1		5	j
15	Cufflinks	exon	60547718	60547964	.	+	.	XLOC_024606	TCONS_00062702	RORA-AS1		6	j
3	Cufflinks	exon	43059643	43059968	.	-	.	XLOC_053122	TCONS_00139922			1	u
3	Cufflinks	exon	43062365	43062549	.	-	.	XLOC_053122	TCONS_00139922			2	u
4	Cufflinks	exon	37591830	37591948	.	-	.	XLOC_057120	TCONS_00149944	RELL1		1	o
4	Cufflinks	exon	37619486	37621219	.	-	.	XLOC_057120	TCONS_00149944	RELL1		2	o
10	Cufflinks	exon	6149667	6150323	.	+	.	XLOC_008060	TCONS_00019522	PFKFB3		1	o
10	Cufflinks	exon	6167109	6168977	.	+	.	XLOC_008060	TCONS_00019522	PFKFB3		2	o
8	Cufflinks	exon	102978785	102978955	.	+	.	XLOC_072594	TCONS_00186784	AP003354.2		1	j
8	Cufflinks	exon	102992250	102993844	.	+	.	XLOC_072594	TCONS_00186784	AP003354.2		2	j
11	Cufflinks	exon	109372902	109373585	.	-	.	XLOC_015130	TCONS_00037721	AP003049.2		1	j
11	Cufflinks	exon	109374403	109374477	.	-	.	XLOC_015130	TCONS_00037721	AP003049.2		2	j
11	Cufflinks	exon	109512579	109512725	.	-	.	XLOC_015130	TCONS_00037721	AP003049.2		3	j
11	Cufflinks	exon	109583527	109583643	.	-	.	XLOC_015130	TCONS_00037721	AP003049.2		4	j
11	Cufflinks	exon	109583745	109583907	.	-	.	XLOC_015130	TCONS_00037721	AP003049.2		5	j
X	Cufflinks	exon	132020692	132022040	.	-	.	XLOC_082311	TCONS_00207647			1	u
X	Cufflinks	exon	132022868	132023117	.	-	.	XLOC_082311	TCONS_00207647			2	u
10	Cufflinks	exon	90065771	90066278	.	+	.	XLOC_009157	TCONS_00021964			1	u
10	Cufflinks	exon	90067093	90067165	.	+	.	XLOC_009157	TCONS_00021964			2	u
10	Cufflinks	exon	90079551	90081064	.	+	.	XLOC_009157	TCONS_00021964			3	u
7	Cufflinks	exon	46128290	46133999	.	+	.	XLOC_067758	TCONS_00175311			1	u
7	Cufflinks	exon	46179955	46180086	.	+	.	XLOC_067758	TCONS_00175311			2	u
7	Cufflinks	exon	46186578	46190296	.	+	.	XLOC_067758	TCONS_00175311			3	u
20	Cufflinks	exon	53553096	53553289	.	-	.	XLOC_047264	TCONS_00124736	AL157838.1		1	x
20	Cufflinks	exon	53559034	53559722	.	-	.	XLOC_047264	TCONS_00124736	AL157838.1		2	x
2	Cufflinks	exon	218243284	218243501	.	+	.	XLOC_041761	TCONS_00111125	ARPC2		1	o
2	Cufflinks	exon	218251496	218251535	.	+	.	XLOC_041761	TCONS_00111125	ARPC2		2	o
14	Cufflinks	exon	47764954	47766927	.	-	.	XLOC_022912	TCONS_00058528	LINC00648		1	j
14	Cufflinks	exon	47789906	47789943	.	-	.	XLOC_022912	TCONS_00058528	LINC00648		2	j
14	Cufflinks	exon	47794972	47795092	.	-	.	XLOC_022912	TCONS_00058528	LINC00648		3	j
13	Cufflinks	exon	80753261	80754010	.	+	.	XLOC_019953	TCONS_00051248			1	u
13	Cufflinks	exon	80757138	80757286	.	+	.	XLOC_019953	TCONS_00051248			2	u
13	Cufflinks	exon	80764013	80764046	.	+	.	XLOC_019953	TCONS_00051248			3	u
17	Cufflinks	exon	79090791	79091348	.	+	.	XLOC_031832	TCONS_00082385	RBFOX3		1	x
17	Cufflinks	exon	79091683	79092084	.	+	.	XLOC_031832	TCONS_00082385	RBFOX3		2	x
19	Cufflinks	exon	37249915	37252182	.	+	.	XLOC_036532	TCONS_00095719	LINC01535		1	j
19	Cufflinks	exon	37255899	37256519	.	+	.	XLOC_036532	TCONS_00095719	LINC01535		2	j
19	Cufflinks	exon	37256727	37256814	.	+	.	XLOC_036532	TCONS_00095719	LINC01535		3	j
19	Cufflinks	exon	37257012	37257394	.	+	.	XLOC_036532	TCONS_00095719	LINC01535		4	j
19	Cufflinks	exon	37258948	37259069	.	+	.	XLOC_036532	TCONS_00095719	LINC01535		5	j
19	Cufflinks	exon	37262542	37262655	.	+	.	XLOC_036532	TCONS_00095719	LINC01535		6	j
19	Cufflinks	exon	37265286	37266009	.	+	.	XLOC_036532	TCONS_00095719	LINC01535		7	j
20	Cufflinks	exon	35140389	35140842	.	-	.	XLOC_046933	TCONS_00123946	EDEM2		1	o
20	Cufflinks	exon	35143075	35143740	.	-	.	XLOC_046933	TCONS_00123946	EDEM2		2	o
17	Cufflinks	exon	42370933	42371403	.	-	.	XLOC_032961	TCONS_00085673	STAT3		1	o
17	Cufflinks	exon	42384431	42384493	.	-	.	XLOC_032961	TCONS_00085673	STAT3		2	o
2	Cufflinks	exon	3116961	3117329	.	-	.	XLOC_042193	TCONS_00112461	LINC01250		1	j
2	Cufflinks	exon	3125295	3125438	.	-	.	XLOC_042193	TCONS_00112461	LINC01250		2	j
2	Cufflinks	exon	3125562	3125655	.	-	.	XLOC_042193	TCONS_00112461	LINC01250		3	j
2	Cufflinks	exon	3125827	3126349	.	-	.	XLOC_042193	TCONS_00112461	LINC01250		4	j
10	Cufflinks	exon	107689547	107689646	.	+	.	XLOC_009471	TCONS_00022644	LINC01435		1	x
10	Cufflinks	exon	107700363	107700444	.	+	.	XLOC_009471	TCONS_00022644	LINC01435		2	x
10	Cufflinks	exon	107702499	107702621	.	+	.	XLOC_009471	TCONS_00022644	LINC01435		3	x
10	Cufflinks	exon	107702821	107702930	.	+	.	XLOC_009471	TCONS_00022644	LINC01435		4	x
10	Cufflinks	exon	107703522	107703568	.	+	.	XLOC_009471	TCONS_00022644	LINC01435		5	x
10	Cufflinks	exon	107707634	107707693	.	+	.	XLOC_009471	TCONS_00022644	LINC01435		6	x
10	Cufflinks	exon	107713326	107713401	.	+	.	XLOC_009471	TCONS_00022644	LINC01435		7	x
10	Cufflinks	exon	107783349	107783398	.	+	.	XLOC_009471	TCONS_00022644	LINC01435		8	x
10	Cufflinks	exon	107849784	107849838	.	+	.	XLOC_009471	TCONS_00022644	LINC01435		9	x
2	Cufflinks	exon	215533133	215533173	.	+	.	XLOC_041704	TCONS_00110999	AC012668.3		1	j
2	Cufflinks	exon	215611647	215611751	.	+	.	XLOC_041704	TCONS_00110999	AC012668.3		2	j
2	Cufflinks	exon	215621858	215621925	.	+	.	XLOC_041704	TCONS_00110999	AC012668.3		3	j
2	Cufflinks	exon	215665380	215665445	.	+	.	XLOC_041704	TCONS_00110999	AC012668.3		4	j
2	Cufflinks	exon	215666983	215667060	.	+	.	XLOC_041704	TCONS_00110999	AC012668.3		5	j
2	Cufflinks	exon	215677944	215678206	.	+	.	XLOC_041704	TCONS_00110999	AC012668.3		6	j
2	Cufflinks	exon	215681498	215681589	.	+	.	XLOC_041704	TCONS_00110999	AC012668.3		7	j
2	Cufflinks	exon	215681924	215682126	.	+	.	XLOC_041704	TCONS_00110999	AC012668.3		8	j
2	Cufflinks	exon	215683342	215683461	.	+	.	XLOC_041704	TCONS_00110999	AC012668.3		9	j
2	Cufflinks	exon	215689652	215689771	.	+	.	XLOC_041704	TCONS_00110999	AC012668.3		10	j
19	Cufflinks	exon	39944234	39944320	.	-	.	XLOC_038361	TCONS_00101896			1	u
19	Cufflinks	exon	39950010	39950184	.	-	.	XLOC_038361	TCONS_00101896			2	u
19	Cufflinks	exon	39952788	39952929	.	-	.	XLOC_038361	TCONS_00101896			3	u
19	Cufflinks	exon	39970762	39970845	.	-	.	XLOC_038361	TCONS_00101896			4	u
13	Cufflinks	exon	48128956	48129774	.	-	.	XLOC_020709	TCONS_00052825			1	u
13	Cufflinks	exon	48177257	48177336	.	-	.	XLOC_020709	TCONS_00052825			2	u
13	Cufflinks	exon	48180881	48185504	.	-	.	XLOC_020709	TCONS_00052825			3	u
7	Cufflinks	exon	96665946	96672808	.	-	.	XLOC_070540	TCONS_00181890	SEM1		1	o
7	Cufflinks	exon	96672900	96672952	.	-	.	XLOC_070540	TCONS_00181890	SEM1		2	o
7	Cufflinks	exon	96675007	96675048	.	-	.	XLOC_070540	TCONS_00181890	SEM1		3	o
15	Cufflinks	exon	25366476	25367178	.	-	.	XLOC_025341	TCONS_00064725	SNHG14		1	x
15	Cufflinks	exon	25367334	25367435	.	-	.	XLOC_025341	TCONS_00064725	SNHG14		2	x
3	Cufflinks	exon	39232515	39232802	.	+	.	XLOC_050880	TCONS_00133761			1	u
3	Cufflinks	exon	39258602	39258724	.	+	.	XLOC_050880	TCONS_00133761			2	u
3	Cufflinks	exon	39260992	39263490	.	+	.	XLOC_050880	TCONS_00133761			3	u
17	Cufflinks	exon	29688417	29688509	.	-	.	XLOC_032598	TCONS_00084721	ABHD15-AS1		1	x
17	Cufflinks	exon	29688668	29688871	.	-	.	XLOC_032598	TCONS_00084721	ABHD15-AS1		2	x
1	Cufflinks	exon	153386474	153386533	.	+	.	XLOC_002356	TCONS_00005999			1	u
1	Cufflinks	exon	153386632	153388394	.	+	.	XLOC_002356	TCONS_00005999			2	u
19	Cufflinks	exon	34998145	34998601	.	-	.	XLOC_038181	TCONS_00101308	AC020907.3		1	j
19	Cufflinks	exon	34999397	35000182	.	-	.	XLOC_038181	TCONS_00101308	AC020907.3		2	j
11	Cufflinks	exon	126439634	126440315	.	+	.	XLOC_013401	TCONS_00032778	KIRREL3		1	x
11	Cufflinks	exon	126452601	126452640	.	+	.	XLOC_013401	TCONS_00032778	KIRREL3		2	x
6	Cufflinks	exon	52577307	52577651	.	+	.	XLOC_063698	TCONS_00165922	TRAM2-AS1		1	j
6	Cufflinks	exon	52578050	52578393	.	+	.	XLOC_063698	TCONS_00165922	TRAM2-AS1		2	j
6	Cufflinks	exon	52579375	52579609	.	+	.	XLOC_063698	TCONS_00165922	TRAM2-AS1		3	j
6	Cufflinks	exon	52588252	52588644	.	+	.	XLOC_063698	TCONS_00165922	TRAM2-AS1		4	j
11	Cufflinks	exon	556333	557349	.	+	.	XLOC_011514	TCONS_00027457	AP006284.1		1	j
11	Cufflinks	exon	557530	558934	.	+	.	XLOC_011514	TCONS_00027457	AP006284.1		2	j
11	Cufflinks	exon	559321	559476	.	+	.	XLOC_011514	TCONS_00027457	AP006284.1		3	j
11	Cufflinks	exon	559779	560232	.	+	.	XLOC_011514	TCONS_00027457	AP006284.1		4	j
1	Cufflinks	exon	23324786	23324873	.	-	.	XLOC_004411	TCONS_00011051	HNRNPR		1	o
1	Cufflinks	exon	23334535	23334907	.	-	.	XLOC_004411	TCONS_00011051	HNRNPR		2	o
2	Cufflinks	exon	144667967	144668108	.	+	.	XLOC_041036	TCONS_00108952	TEX41		1	j
2	Cufflinks	exon	144768098	144768280	.	+	.	XLOC_041036	TCONS_00108952	TEX41		2	j
2	Cufflinks	exon	144811125	144811423	.	+	.	XLOC_041036	TCONS_00108952	TEX41		3	j
X	Cufflinks	exon	1401769	1402225	.	+	.	XLOC_079262	TCONS_00201085	ASMTL-AS1		1	j
X	Cufflinks	exon	1403377	1403585	.	+	.	XLOC_079262	TCONS_00201085	ASMTL-AS1		2	j
X	Cufflinks	exon	1412743	1412888	.	+	.	XLOC_079262	TCONS_00201085	ASMTL-AS1		3	j
X	Cufflinks	exon	1413749	1414028	.	+	.	XLOC_079262	TCONS_00201085	ASMTL-AS1		4	j
11	Cufflinks	exon	44701536	44701555	.	+	.	XLOC_012198	TCONS_00029152			1	u
11	Cufflinks	exon	44706625	44706891	.	+	.	XLOC_012198	TCONS_00029152			2	u
11	Cufflinks	exon	44708056	44710045	.	+	.	XLOC_012198	TCONS_00029152			3	u
20	Cufflinks	exon	28600618	28600719	.	-	.	XLOC_046824	TCONS_00123706			1	u
20	Cufflinks	exon	28601657	28601756	.	-	.	XLOC_046824	TCONS_00123706			2	u
20	Cufflinks	exon	28602609	28602825	.	-	.	XLOC_046824	TCONS_00123706			3	u
17	Cufflinks	exon	77227339	77227911	.	+	.	XLOC_031777	TCONS_00082197			1	u
17	Cufflinks	exon	77248052	77250032	.	+	.	XLOC_031777	TCONS_00082197			2	u
15	Cufflinks	exon	45251580	45252072	.	-	.	XLOC_025774	TCONS_00065672	AC051619.5		1	j
15	Cufflinks	exon	45253781	45253934	.	-	.	XLOC_025774	TCONS_00065672	AC051619.5		2	j
15	Cufflinks	exon	45255330	45255367	.	-	.	XLOC_025774	TCONS_00065672	AC051619.5		3	j
15	Cufflinks	exon	45255952	45255998	.	-	.	XLOC_025774	TCONS_00065672	AC051619.5		4	j
15	Cufflinks	exon	45264627	45264809	.	-	.	XLOC_025774	TCONS_00065672	AC051619.5		5	j
15	Cufflinks	exon	45279197	45279251	.	-	.	XLOC_025774	TCONS_00065672	AC051619.5		6	j
9	Cufflinks	exon	136800154	136801445	.	-	.	XLOC_079144	TCONS_00200832	CCDC183-AS1		1	j
9	Cufflinks	exon	136802087	136805584	.	-	.	XLOC_079144	TCONS_00200832	CCDC183-AS1		2	j
9	Cufflinks	exon	136806385	136806537	.	-	.	XLOC_079144	TCONS_00200832	CCDC183-AS1		3	j
9	Cufflinks	exon	136806829	136806963	.	-	.	XLOC_079144	TCONS_00200832	CCDC183-AS1		4	j
9	Cufflinks	exon	136807261	136807804	.	-	.	XLOC_079144	TCONS_00200832	CCDC183-AS1		5	j
3	Cufflinks	exon	106176895	106177009	.	+	.	XLOC_051557	TCONS_00135582			1	u
3	Cufflinks	exon	106178501	106178548	.	+	.	XLOC_051557	TCONS_00135582			2	u
3	Cufflinks	exon	106193800	106195200	.	+	.	XLOC_051557	TCONS_00135582			3	u
15	Cufflinks	exon	60479178	60479398	.	+	.	XLOC_024606	TCONS_00062699	RORA-AS1		1	j
15	Cufflinks	exon	60488524	60488591	.	+	.	XLOC_024606	TCONS_00062699	RORA-AS1		2	j
15	Cufflinks	exon	60510408	60510533	.	+	.	XLOC_024606	TCONS_00062699	RORA-AS1		3	j
15	Cufflinks	exon	60528580	60528727	.	+	.	XLOC_024606	TCONS_00062699	RORA-AS1		4	j
15	Cufflinks	exon	60529542	60530051	.	+	.	XLOC_024606	TCONS_00062699	RORA-AS1		5	j
15	Cufflinks	exon	60544805	60545159	.	+	.	XLOC_024606	TCONS_00062699	RORA-AS1		6	j
3	Cufflinks	exon	144237783	144237928	.	+	.	XLOC_052061	TCONS_00136946			1	u
3	Cufflinks	exon	144239216	144239267	.	+	.	XLOC_052061	TCONS_00136946			2	u
3	Cufflinks	exon	144270247	144272120	.	+	.	XLOC_052061	TCONS_00136946			3	u
2	Cufflinks	exon	47526811	47527804	.	+	.	XLOC_039628	TCONS_00105854	AC138655.1		1	j
2	Cufflinks	exon	47528301	47531196	.	+	.	XLOC_039628	TCONS_00105854	AC138655.1		2	j
3	Cufflinks	exon	186944931	186945037	.	+	.	XLOC_052538	TCONS_00138195	ST6GAL1		1	o
3	Cufflinks	exon	187013870	187014264	.	+	.	XLOC_052538	TCONS_00138195	ST6GAL1		2	o
11	Cufflinks	exon	81879851	81880167	.	-	.	XLOC_014859	TCONS_00036997	MIR4300HG		1	j
11	Cufflinks	exon	81882154	81882296	.	-	.	XLOC_014859	TCONS_00036997	MIR4300HG		2	j
11	Cufflinks	exon	82099974	82100207	.	-	.	XLOC_014859	TCONS_00036997	MIR4300HG		3	j
11	Cufflinks	exon	82349926	82350004	.	-	.	XLOC_014859	TCONS_00036997	MIR4300HG		4	j
11	Cufflinks	exon	82356512	82356628	.	-	.	XLOC_014859	TCONS_00036997	MIR4300HG		5	j
11	Cufflinks	exon	82403679	82403913	.	-	.	XLOC_014859	TCONS_00036997	MIR4300HG		6	j
20	Cufflinks	exon	63627104	63628369	.	+	.	XLOC_046394	TCONS_00122654	MHENCR		1	o
20	Cufflinks	exon	63629536	63630135	.	+	.	XLOC_046394	TCONS_00122654	MHENCR		2	o
8	Cufflinks	exon	29055953	29063963	.	+	.	XLOC_071896	TCONS_00185118			1	u
8	Cufflinks	exon	29064904	29067165	.	+	.	XLOC_071896	TCONS_00185118			2	u
17	Cufflinks	exon	64340648	64340830	.	-	.	XLOC_033450	TCONS_00087169	PECAM1		1	o
17	Cufflinks	exon	64354236	64354309	.	-	.	XLOC_033450	TCONS_00087169	PECAM1		2	o
19	Cufflinks	exon	7393086	7393122	.	+	.	XLOC_035816	TCONS_00093307	AC119396.2		1	x
19	Cufflinks	exon	7393186	7393986	.	+	.	XLOC_035816	TCONS_00093307	AC119396.2		2	x
22	Cufflinks	exon	41209122	41209951	.	-	.	XLOC_050116	TCONS_00131856	AL035681.1		1	j
22	Cufflinks	exon	41213630	41214703	.	-	.	XLOC_050116	TCONS_00131856	AL035681.1		2	j
22	Cufflinks	exon	41217032	41217310	.	-	.	XLOC_050116	TCONS_00131856	AL035681.1		3	j
22	Cufflinks	exon	41217393	41217627	.	-	.	XLOC_050116	TCONS_00131856	AL035681.1		4	j
1	Cufflinks	exon	149698073	149698873	.	+	.	XLOC_002196	TCONS_00005679			1	u
1	Cufflinks	exon	149700150	149700863	.	+	.	XLOC_002196	TCONS_00005679			2	u
X	Cufflinks	exon	10016541	10018686	.	+	.	XLOC_079464	TCONS_00201384	WWC3-AS1		1	x
X	Cufflinks	exon	10030445	10030533	.	+	.	XLOC_079464	TCONS_00201384	WWC3-AS1		2	x
15	Cufflinks	exon	72537652	72538087	.	+	.	XLOC_024753	TCONS_00063167	ARIH1		1	o
15	Cufflinks	exon	72553053	72553534	.	+	.	XLOC_024753	TCONS_00063167	ARIH1		2	o
12	Cufflinks	exon	4248765	4249190	.	-	.	XLOC_017501	TCONS_00044378	CCND2-AS1		1	j
12	Cufflinks	exon	4251440	4251544	.	-	.	XLOC_017501	TCONS_00044378	CCND2-AS1		2	j
12	Cufflinks	exon	4252535	4253185	.	-	.	XLOC_017501	TCONS_00044378	CCND2-AS1		3	j
12	Cufflinks	exon	4275022	4275065	.	-	.	XLOC_017501	TCONS_00044378	CCND2-AS1		4	j
8	Cufflinks	exon	101126501	101126671	.	+	.	XLOC_072575	TCONS_00186727	AP003469.1		1	j
8	Cufflinks	exon	101133032	101133128	.	+	.	XLOC_072575	TCONS_00186727	AP003469.1		2	j
8	Cufflinks	exon	101133383	101133619	.	+	.	XLOC_072575	TCONS_00186727	AP003469.1		3	j
8	Cufflinks	exon	101139632	101139751	.	+	.	XLOC_072575	TCONS_00186727	AP003469.1		4	j
8	Cufflinks	exon	101139865	101139980	.	+	.	XLOC_072575	TCONS_00186727	AP003469.1		5	j
8	Cufflinks	exon	101140660	101141248	.	+	.	XLOC_072575	TCONS_00186727	AP003469.1		6	j
3	Cufflinks	exon	34200907	34200967	.	+	.	XLOC_050833	TCONS_00133584	LINC01811		1	j
3	Cufflinks	exon	34282134	34282346	.	+	.	XLOC_050833	TCONS_00133584	LINC01811		2	j
3	Cufflinks	exon	34298853	34298919	.	+	.	XLOC_050833	TCONS_00133584	LINC01811		3	j
3	Cufflinks	exon	34346222	34346289	.	+	.	XLOC_050833	TCONS_00133584	LINC01811		4	j
3	Cufflinks	exon	34360271	34360361	.	+	.	XLOC_050833	TCONS_00133584	LINC01811		5	j
3	Cufflinks	exon	34360805	34361220	.	+	.	XLOC_050833	TCONS_00133584	LINC01811		6	j
7	Cufflinks	exon	134973596	134975639	.	-	.	XLOC_070991	TCONS_00183090	AGBL3		1	x
7	Cufflinks	exon	134998083	134998139	.	-	.	XLOC_070991	TCONS_00183090	AGBL3		2	x
11	Cufflinks	exon	69367050	69367112	.	+	.	XLOC_012751	TCONS_00030853			1	u
11	Cufflinks	exon	69367322	69367729	.	+	.	XLOC_012751	TCONS_00030853			2	u
11	Cufflinks	exon	69368069	69369337	.	+	.	XLOC_012751	TCONS_00030853			3	u
16	Cufflinks	exon	991151	991356	.	-	.	XLOC_028430	TCONS_00073089	AC009041.1		1	j
16	Cufflinks	exon	991865	992630	.	-	.	XLOC_028430	TCONS_00073089	AC009041.1		2	j
16	Cufflinks	exon	994689	996616	.	-	.	XLOC_028430	TCONS_00073089	AC009041.1		3	j
16	Cufflinks	exon	997662	998074	.	-	.	XLOC_028430	TCONS_00073089	AC009041.1		4	j
16	Cufflinks	exon	1000378	1000537	.	-	.	XLOC_028430	TCONS_00073089	AC009041.1		5	j
16	Cufflinks	exon	1000733	1000926	.	-	.	XLOC_028430	TCONS_00073089	AC009041.1		6	j
10	Cufflinks	exon	133008980	133012924	.	-	.	XLOC_011458	TCONS_00027287			1	u
10	Cufflinks	exon	133013476	133013510	.	-	.	XLOC_011458	TCONS_00027287			2	u
22	Cufflinks	exon	42090931	42091181	.	+	.	XLOC_049325	TCONS_00129705	NDUFA6-AS1		1	j
22	Cufflinks	exon	42091297	42091600	.	+	.	XLOC_049325	TCONS_00129705	NDUFA6-AS1		2	j
22	Cufflinks	exon	42124047	42124130	.	+	.	XLOC_049325	TCONS_00129705	NDUFA6-AS1		3	j
22	Cufflinks	exon	42124477	42124562	.	+	.	XLOC_049325	TCONS_00129705	NDUFA6-AS1		4	j
22	Cufflinks	exon	42124875	42125407	.	+	.	XLOC_049325	TCONS_00129705	NDUFA6-AS1		5	j
22	Cufflinks	exon	42136199	42136714	.	+	.	XLOC_049325	TCONS_00129705	NDUFA6-AS1		6	j
22	Cufflinks	exon	42137027	42137742	.	+	.	XLOC_049325	TCONS_00129705	NDUFA6-AS1		7	j
9	Cufflinks	exon	107309252	107309644	.	+	.	XLOC_076380	TCONS_00194993	RAD23B		1	o
9	Cufflinks	exon	107316288	107316369	.	+	.	XLOC_076380	TCONS_00194993	RAD23B		2	o
13	Cufflinks	exon	114245111	114245866	.	-	.	XLOC_021181	TCONS_00053753	CDC16		1	x
13	Cufflinks	exon	114247254	114247480	.	-	.	XLOC_021181	TCONS_00053753	CDC16		2	x
20	Cufflinks	exon	38446687	38447623	.	+	.	XLOC_045886	TCONS_00121515	SNHG11		1	j
20	Cufflinks	exon	38448662	38448730	.	+	.	XLOC_045886	TCONS_00121515	SNHG11		2	j
20	Cufflinks	exon	38450336	38450921	.	+	.	XLOC_045886	TCONS_00121515	SNHG11		3	j
13	Cufflinks	exon	51452367	51452453	.	+	.	XLOC_019776	TCONS_00050841	INTS6-AS1		1	j
13	Cufflinks	exon	51454150	51454329	.	+	.	XLOC_019776	TCONS_00050841	INTS6-AS1		2	j
13	Cufflinks	exon	51468268	51468367	.	+	.	XLOC_019776	TCONS_00050841	INTS6-AS1		3	j
13	Cufflinks	exon	51549710	51550163	.	+	.	XLOC_019776	TCONS_00050841	INTS6-AS1		4	j
7	Cufflinks	exon	157226792	157227417	.	+	.	XLOC_069286	TCONS_00178945	UBE3C		1	o
7	Cufflinks	exon	157249591	157250208	.	+	.	XLOC_069286	TCONS_00178945	UBE3C		2	o
6	Cufflinks	exon	111668908	111669174	.	-	.	XLOC_066446	TCONS_00172168	FYN		1	o
6	Cufflinks	exon	111698435	111698725	.	-	.	XLOC_066446	TCONS_00172168	FYN		2	o
2	Cufflinks	exon	42827210	42828908	.	+	.	XLOC_039547	TCONS_00105679			1	u
2	Cufflinks	exon	42843351	42843809	.	+	.	XLOC_039547	TCONS_00105679			2	u
6	Cufflinks	exon	32555275	32555301	.	-	.	XLOC_065519	TCONS_00169985	HLA-DRB1		1	o
6	Cufflinks	exon	32582174	32582348	.	-	.	XLOC_065519	TCONS_00169985	HLA-DRB1		2	o
19	Cufflinks	exon	16356683	16357025	.	-	.	XLOC_037878	TCONS_00100538	EPS15L1		1	o
19	Cufflinks	exon	16362804	16367141	.	-	.	XLOC_037878	TCONS_00100538	EPS15L1		2	o
20	Cufflinks	exon	45144441	45144744	.	-	.	XLOC_047105	TCONS_00124354			1	u
20	Cufflinks	exon	45152387	45154861	.	-	.	XLOC_047105	TCONS_00124354			2	u
13	Cufflinks	exon	45932876	45936691	.	+	.	XLOC_019690	TCONS_00050609			1	u
13	Cufflinks	exon	45937847	45937935	.	+	.	XLOC_019690	TCONS_00050609			2	u
13	Cufflinks	exon	45939726	45941806	.	+	.	XLOC_019690	TCONS_00050609			3	u
1	Cufflinks	exon	51519444	51520853	.	+	.	XLOC_001074	TCONS_00003022	AC104170.1		1	o
1	Cufflinks	exon	51573993	51574110	.	+	.	XLOC_001074	TCONS_00003022	AC104170.1		2	o
14	Cufflinks	exon	50744599	50744677	.	-	.	XLOC_022964	TCONS_00058665	NIN		1	o
14	Cufflinks	exon	50751821	50752288	.	-	.	XLOC_022964	TCONS_00058665	NIN		2	o
22	Cufflinks	exon	46072096	46080655	.	+	.	XLOC_049380	TCONS_00129902	MIRLET7BHG		1	j
22	Cufflinks	exon	46097926	46098010	.	+	.	XLOC_049380	TCONS_00129902	MIRLET7BHG		2	j
22	Cufflinks	exon	46098494	46098558	.	+	.	XLOC_049380	TCONS_00129902	MIRLET7BHG		3	j
22	Cufflinks	exon	46103192	46103249	.	+	.	XLOC_049380	TCONS_00129902	MIRLET7BHG		4	j
22	Cufflinks	exon	46105409	46107802	.	+	.	XLOC_049380	TCONS_00129902	MIRLET7BHG		5	j
2	Cufflinks	exon	123835790	123836958	.	-	.	XLOC_043880	TCONS_00116508			1	u
2	Cufflinks	exon	123839721	123840035	.	-	.	XLOC_043880	TCONS_00116508			2	u
2	Cufflinks	exon	123840184	123840269	.	-	.	XLOC_043880	TCONS_00116508			3	u
2	Cufflinks	exon	123913195	123913439	.	-	.	XLOC_043880	TCONS_00116508			4	u
4	Cufflinks	exon	42498175	42500077	.	-	.	XLOC_057187	TCONS_00150148	ATP8A1		1	o
4	Cufflinks	exon	42508507	42508638	.	-	.	XLOC_057187	TCONS_00150148	ATP8A1		2	o
3	Cufflinks	exon	153203690	153203916	.	+	.	XLOC_052186	TCONS_00137233			1	u
3	Cufflinks	exon	153209659	153209886	.	+	.	XLOC_052186	TCONS_00137233			2	u
3	Cufflinks	exon	153247447	153247531	.	+	.	XLOC_052186	TCONS_00137233			3	u
3	Cufflinks	exon	153251684	153254108	.	+	.	XLOC_052186	TCONS_00137233			4	u
14	Cufflinks	exon	77749035	77749200	.	-	.	XLOC_023481	TCONS_00059859	SLIRP		1	x
14	Cufflinks	exon	77749262	77749480	.	-	.	XLOC_023481	TCONS_00059859	SLIRP		2	x
13	Cufflinks	exon	50876686	50876962	.	-	.	XLOC_020803	TCONS_00052984	RNASEH2B-AS1		1	j
13	Cufflinks	exon	50882511	50882645	.	-	.	XLOC_020803	TCONS_00052984	RNASEH2B-AS1		2	j
13	Cufflinks	exon	50889609	50889735	.	-	.	XLOC_020803	TCONS_00052984	RNASEH2B-AS1		3	j
13	Cufflinks	exon	50904721	50905156	.	-	.	XLOC_020803	TCONS_00052984	RNASEH2B-AS1		4	j
1	Cufflinks	exon	7894979	7895101	.	-	.	XLOC_004117	TCONS_00010303			1	u
1	Cufflinks	exon	7896992	7897626	.	-	.	XLOC_004117	TCONS_00010303			2	u
17	Cufflinks	exon	10729777	10729900	.	+	.	XLOC_030249	TCONS_00078043	TMEM220-AS1		1	j
17	Cufflinks	exon	10754229	10754362	.	+	.	XLOC_030249	TCONS_00078043	TMEM220-AS1		2	j
17	Cufflinks	exon	10766679	10766856	.	+	.	XLOC_030249	TCONS_00078043	TMEM220-AS1		3	j
17	Cufflinks	exon	10767865	10768044	.	+	.	XLOC_030249	TCONS_00078043	TMEM220-AS1		4	j
17	Cufflinks	exon	10768589	10769074	.	+	.	XLOC_030249	TCONS_00078043	TMEM220-AS1		5	j
3	Cufflinks	exon	100775926	100777742	.	+	.	XLOC_051509	TCONS_00135491	ABI3BP		1	x
3	Cufflinks	exon	100789045	100789132	.	+	.	XLOC_051509	TCONS_00135491	ABI3BP		2	x
3	Cufflinks	exon	100790069	100790900	.	+	.	XLOC_051509	TCONS_00135491	ABI3BP		3	x
4	Cufflinks	exon	38330635	38330962	.	+	.	XLOC_055472	TCONS_00145918	LINC02513		1	j
4	Cufflinks	exon	38366871	38367030	.	+	.	XLOC_055472	TCONS_00145918	LINC02513		2	j
4	Cufflinks	exon	38373474	38373904	.	+	.	XLOC_055472	TCONS_00145918	LINC02513		3	j
21	Cufflinks	exon	9325013	9325100	.	+	.	XLOC_047558	TCONS_00125376	CR381653.1		1	j
21	Cufflinks	exon	9325631	9325823	.	+	.	XLOC_047558	TCONS_00125376	CR381653.1		2	j
21	Cufflinks	exon	9327240	9327298	.	+	.	XLOC_047558	TCONS_00125376	CR381653.1		3	j
21	Cufflinks	exon	9331231	9331290	.	+	.	XLOC_047558	TCONS_00125376	CR381653.1		4	j
21	Cufflinks	exon	9367174	9370917	.	+	.	XLOC_047558	TCONS_00125376	CR381653.1		5	j
5	Cufflinks	exon	55949858	55950269	.	-	.	XLOC_061053	TCONS_00159529	IL6ST		1	o
5	Cufflinks	exon	55960183	55960245	.	-	.	XLOC_061053	TCONS_00159529	IL6ST		2	o
19	Cufflinks	exon	5336826	5336955	.	+	.	XLOC_035766	TCONS_00093178			1	u
19	Cufflinks	exon	5337248	5337339	.	+	.	XLOC_035766	TCONS_00093178			2	u
19	Cufflinks	exon	5337457	5338251	.	+	.	XLOC_035766	TCONS_00093178			3	u
9	Cufflinks	exon	62663784	62663987	.	+	.	XLOC_075451	TCONS_00193441			1	u
9	Cufflinks	exon	62666524	62668440	.	+	.	XLOC_075451	TCONS_00193441			2	u
4	Cufflinks	exon	16229454	16238871	.	+	.	XLOC_055312	TCONS_00145583	TAPT1-AS1		1	j
4	Cufflinks	exon	16288884	16289045	.	+	.	XLOC_055312	TCONS_00145583	TAPT1-AS1		2	j
4	Cufflinks	exon	16320065	16320140	.	+	.	XLOC_055312	TCONS_00145583	TAPT1-AS1		3	j
22	Cufflinks	exon	48167411	48167459	.	-	.	XLOC_050300	TCONS_00132239			1	u
22	Cufflinks	exon	48167993	48168038	.	-	.	XLOC_050300	TCONS_00132239			2	u
22	Cufflinks	exon	48197187	48197293	.	-	.	XLOC_050300	TCONS_00132239			3	u
22	Cufflinks	exon	48208645	48209275	.	-	.	XLOC_050300	TCONS_00132239			4	u
2	Cufflinks	exon	74499684	74500563	.	+	.	XLOC_040020	TCONS_00106752	LBX2-AS1		1	j
2	Cufflinks	exon	74502619	74503407	.	+	.	XLOC_040020	TCONS_00106752	LBX2-AS1		2	j
2	Cufflinks	exon	74503640	74505224	.	+	.	XLOC_040020	TCONS_00106752	LBX2-AS1		3	j
5	Cufflinks	exon	98822437	98823069	.	-	.	XLOC_061569	TCONS_00160720			1	u
5	Cufflinks	exon	98836799	98837249	.	-	.	XLOC_061569	TCONS_00160720			2	u
2	Cufflinks	exon	96305627	96306864	.	-	.	XLOC_043520	TCONS_00115724	AC021188.1		1	o
2	Cufflinks	exon	96314968	96317415	.	-	.	XLOC_043520	TCONS_00115724	AC021188.1		2	o
11	Cufflinks	exon	47550362	47551745	.	-	.	XLOC_014173	TCONS_00034994	CELF1		1	o
11	Cufflinks	exon	47558198	47558255	.	-	.	XLOC_014173	TCONS_00034994	CELF1		2	o
10	Cufflinks	exon	101616521	101619398	.	-	.	XLOC_011152	TCONS_00026487	FBXW4		1	o
10	Cufflinks	exon	101627190	101627252	.	-	.	XLOC_011152	TCONS_00026487	FBXW4		2	o
17	Cufflinks	exon	82918060	82918662	.	+	.	XLOC_031930	TCONS_00082762	AC087222.1		1	o
17	Cufflinks	exon	82918716	82919198	.	+	.	XLOC_031930	TCONS_00082762	AC087222.1		2	o
18	Cufflinks	exon	2809303	2811413	.	+	.	XLOC_034048	TCONS_00088810	AP001011.1		1	x
18	Cufflinks	exon	2843422	2843532	.	+	.	XLOC_034048	TCONS_00088810	AP001011.1		2	x
19	Cufflinks	exon	44631980	44632619	.	-	.	XLOC_038561	TCONS_00102501	AC243964.2		1	j
19	Cufflinks	exon	44699084	44699177	.	-	.	XLOC_038561	TCONS_00102501	AC243964.2		2	j
19	Cufflinks	exon	44728092	44728262	.	-	.	XLOC_038561	TCONS_00102501	AC243964.2		3	j
3	Cufflinks	exon	71347084	71347625	.	-	.	XLOC_053524	TCONS_00141247	FOXP1		1	o
3	Cufflinks	exon	71360087	71360265	.	-	.	XLOC_053524	TCONS_00141247	FOXP1		2	o
14	Cufflinks	exon	71072718	71073021	.	+	.	XLOC_022039	TCONS_00055773	PCNX1		1	o
14	Cufflinks	exon	71075269	71075487	.	+	.	XLOC_022039	TCONS_00055773	PCNX1		2	o
5	Cufflinks	exon	177717445	177717556	.	-	.	XLOC_062539	TCONS_00163024			1	u
5	Cufflinks	exon	177718449	177718603	.	-	.	XLOC_062539	TCONS_00163024			2	u
5	Cufflinks	exon	177721907	177722106	.	-	.	XLOC_062539	TCONS_00163024			3	u
15	Cufflinks	exon	99400002	99400023	.	+	.	XLOC_025204	TCONS_00064456	AC015660.4		1	o
15	Cufflinks	exon	99402462	99402656	.	+	.	XLOC_025204	TCONS_00064456	AC015660.4		2	o
15	Cufflinks	exon	99403242	99403585	.	+	.	XLOC_025204	TCONS_00064456	AC015660.4		3	o
15	Cufflinks	exon	99405875	99406079	.	+	.	XLOC_025204	TCONS_00064456	AC015660.4		4	o
15	Cufflinks	exon	99414002	99418292	.	+	.	XLOC_025204	TCONS_00064456	AC015660.4		5	o
9	Cufflinks	exon	130077668	130077889	.	+	.	XLOC_076727	TCONS_00195948	GPR107		1	o
9	Cufflinks	exon	130082757	130082863	.	+	.	XLOC_076727	TCONS_00195948	GPR107		2	o
10	Cufflinks	exon	78449199	78449359	.	+	.	XLOC_008966	TCONS_00021577	LINC00595		1	j
10	Cufflinks	exon	78525330	78525484	.	+	.	XLOC_008966	TCONS_00021577	LINC00595		2	j
10	Cufflinks	exon	78527293	78527587	.	+	.	XLOC_008966	TCONS_00021577	LINC00595		3	j
10	Cufflinks	exon	78528751	78528814	.	+	.	XLOC_008966	TCONS_00021577	LINC00595		4	j
10	Cufflinks	exon	78550638	78551614	.	+	.	XLOC_008966	TCONS_00021577	LINC00595		5	j
2	Cufflinks	exon	53746841	53747285	.	-	.	XLOC_042831	TCONS_00114061	ASB3		1	o
2	Cufflinks	exon	53753935	53754405	.	-	.	XLOC_042831	TCONS_00114061	ASB3		2	o
5	Cufflinks	exon	31135290	31135944	.	-	.	XLOC_060781	TCONS_00158880	CDH6		1	x
5	Cufflinks	exon	31164029	31164165	.	-	.	XLOC_060781	TCONS_00158880	CDH6		2	x
5	Cufflinks	exon	31175174	31175387	.	-	.	XLOC_060781	TCONS_00158880	CDH6		3	x
5	Cufflinks	exon	31175793	31176016	.	-	.	XLOC_060781	TCONS_00158880	CDH6		4	x
5	Cufflinks	exon	31239761	31239887	.	-	.	XLOC_060781	TCONS_00158880	CDH6		5	x
5	Cufflinks	exon	31244825	31244945	.	-	.	XLOC_060781	TCONS_00158880	CDH6		6	x
22	Cufflinks	exon	40133143	40133680	.	+	.	XLOC_049274	TCONS_00129573	TNRC6B		1	o
22	Cufflinks	exon	40176405	40177127	.	+	.	XLOC_049274	TCONS_00129573	TNRC6B		2	o
11	Cufflinks	exon	64448393	64449652	.	+	.	XLOC_012547	TCONS_00030166	AP003774.1		1	j
11	Cufflinks	exon	64451317	64451657	.	+	.	XLOC_012547	TCONS_00030166	AP003774.1		2	j
X	Cufflinks	exon	124021595	124022094	.	+	.	XLOC_080765	TCONS_00204038	STAG2		1	o
X	Cufflinks	exon	124032015	124032166	.	+	.	XLOC_080765	TCONS_00204038	STAG2		2	o
18	Cufflinks	exon	77162238	77162882	.	+	.	XLOC_034774	TCONS_00090532			1	u
18	Cufflinks	exon	77163844	77164000	.	+	.	XLOC_034774	TCONS_00090532			2	u
18	Cufflinks	exon	77164073	77164559	.	+	.	XLOC_034774	TCONS_00090532			3	u
18	Cufflinks	exon	77170898	77170990	.	+	.	XLOC_034774	TCONS_00090532			4	u
8	Cufflinks	exon	78540955	78543025	.	+	.	XLOC_072345	TCONS_00186192	PKIA-AS1		1	x
8	Cufflinks	exon	78543617	78544938	.	+	.	XLOC_072345	TCONS_00186192	PKIA-AS1		2	x
12	Cufflinks	exon	92506026	92508268	.	+	.	XLOC_016829	TCONS_00042486			1	u
12	Cufflinks	exon	92511458	92512127	.	+	.	XLOC_016829	TCONS_00042486			2	u
1	Cufflinks	exon	206681788	206683110	.	-	.	XLOC_007257	TCONS_00017895			1	u
1	Cufflinks	exon	206683351	206683472	.	-	.	XLOC_007257	TCONS_00017895			2	u
18	Cufflinks	exon	69754724	69754745	.	-	.	XLOC_035491	TCONS_00092337	DOK6		1	x
18	Cufflinks	exon	69817034	69817301	.	-	.	XLOC_035491	TCONS_00092337	DOK6		2	x
18	Cufflinks	exon	69831053	69831080	.	-	.	XLOC_035491	TCONS_00092337	DOK6		3	x
16	Cufflinks	exon	18882640	18883658	.	-	.	XLOC_028795	TCONS_00074163	SMG1		1	o
16	Cufflinks	exon	18889118	18889155	.	-	.	XLOC_028795	TCONS_00074163	SMG1		2	o
2	Cufflinks	exon	60488145	60488175	.	-	.	XLOC_042997	TCONS_00114362	AC009970.1		1	x
2	Cufflinks	exon	60513168	60513925	.	-	.	XLOC_042997	TCONS_00114362	AC009970.1		2	x
19	Cufflinks	exon	36685300	36685511	.	-	.	XLOC_038271	TCONS_00101539	LINC01534		1	j
19	Cufflinks	exon	36685837	36686806	.	-	.	XLOC_038271	TCONS_00101539	LINC01534		2	j
19	Cufflinks	exon	36687268	36687449	.	-	.	XLOC_038271	TCONS_00101539	LINC01534		3	j
7	Cufflinks	exon	150405607	150407486	.	+	.	XLOC_069107	TCONS_00178582	AC073111.5		1	j
7	Cufflinks	exon	150408642	150408784	.	+	.	XLOC_069107	TCONS_00178582	AC073111.5		2	j
7	Cufflinks	exon	150410160	150412945	.	+	.	XLOC_069107	TCONS_00178582	AC073111.5		3	j
10	Cufflinks	exon	26337479	26337565	.	-	.	XLOC_010197	TCONS_00024219			1	u
10	Cufflinks	exon	26339864	26339915	.	-	.	XLOC_010197	TCONS_00024219			2	u
10	Cufflinks	exon	26341059	26341228	.	-	.	XLOC_010197	TCONS_00024219			3	u
10	Cufflinks	exon	26352918	26352944	.	-	.	XLOC_010197	TCONS_00024219			4	u
18	Cufflinks	exon	3653120	3653211	.	+	.	XLOC_034071	TCONS_00088889	AP002478.1		1	j
18	Cufflinks	exon	3654705	3654815	.	+	.	XLOC_034071	TCONS_00088889	AP002478.1		2	j
18	Cufflinks	exon	3655509	3656282	.	+	.	XLOC_034071	TCONS_00088889	AP002478.1		3	j
10	Cufflinks	exon	97828478	97829721	.	-	.	XLOC_011097	TCONS_00026334	LINC00866		1	j
10	Cufflinks	exon	97849666	97849808	.	-	.	XLOC_011097	TCONS_00026334	LINC00866		2	j
1	Cufflinks	exon	207656364	207657003	.	+	.	XLOC_003287	TCONS_00008398	CD46		1	o
1	Cufflinks	exon	207760919	207760945	.	+	.	XLOC_003287	TCONS_00008398	CD46		2	o
7	Cufflinks	exon	26101726	26101804	.	+	.	XLOC_067473	TCONS_00174600			1	u
7	Cufflinks	exon	26114385	26114419	.	+	.	XLOC_067473	TCONS_00174600			2	u
7	Cufflinks	exon	26116999	26117969	.	+	.	XLOC_067473	TCONS_00174600			3	u
2	Cufflinks	exon	127057824	127058320	.	-	.	XLOC_043889	TCONS_00116531	BIN1		1	o
2	Cufflinks	exon	127059384	127059505	.	-	.	XLOC_043889	TCONS_00116531	BIN1		2	o
12	Cufflinks	exon	9448847	9448878	.	+	.	XLOC_015748	TCONS_00039489			1	u
12	Cufflinks	exon	9461324	9461434	.	+	.	XLOC_015748	TCONS_00039489			2	u
12	Cufflinks	exon	9584106	9584164	.	+	.	XLOC_015748	TCONS_00039489			3	u
12	Cufflinks	exon	9587816	9587878	.	+	.	XLOC_015748	TCONS_00039489			4	u
12	Cufflinks	exon	9593406	9593710	.	+	.	XLOC_015748	TCONS_00039489			5	u
2	Cufflinks	exon	112704643	112705671	.	+	.	XLOC_040602	TCONS_00107993			1	u
2	Cufflinks	exon	112705771	112706888	.	+	.	XLOC_040602	TCONS_00107993			2	u
2	Cufflinks	exon	113823869	113824000	.	-	.	XLOC_043810	TCONS_00116360	AC104653.1		1	j
2	Cufflinks	exon	113830852	113831428	.	-	.	XLOC_043810	TCONS_00116360	AC104653.1		2	j
2	Cufflinks	exon	113831530	113831585	.	-	.	XLOC_043810	TCONS_00116360	AC104653.1		3	j
2	Cufflinks	exon	113843264	113843356	.	-	.	XLOC_043810	TCONS_00116360	AC104653.1		4	j
16	Cufflinks	exon	27268205	27268244	.	+	.	XLOC_027400	TCONS_00070016	AC106739.1		1	j
16	Cufflinks	exon	27281536	27281635	.	+	.	XLOC_027400	TCONS_00070016	AC106739.1		2	j
16	Cufflinks	exon	27286662	27286744	.	+	.	XLOC_027400	TCONS_00070016	AC106739.1		3	j
16	Cufflinks	exon	27290245	27290492	.	+	.	XLOC_027400	TCONS_00070016	AC106739.1		4	j
11	Cufflinks	exon	76766707	76767444	.	-	.	XLOC_014771	TCONS_00036818	AP003119.1		1	j
11	Cufflinks	exon	76768110	76768211	.	-	.	XLOC_014771	TCONS_00036818	AP003119.1		2	j
11	Cufflinks	exon	76768511	76768603	.	-	.	XLOC_014771	TCONS_00036818	AP003119.1		3	j
1	Cufflinks	exon	27780627	27780670	.	+	.	XLOC_000626	TCONS_00001692	STX12		1	o
1	Cufflinks	exon	27794305	27794649	.	+	.	XLOC_000626	TCONS_00001692	STX12		2	o
4	Cufflinks	exon	108172120	108173058	.	+	.	XLOC_056016	TCONS_00147387	LEF1-AS1		1	j
4	Cufflinks	exon	108173419	108173519	.	+	.	XLOC_056016	TCONS_00147387	LEF1-AS1		2	j
4	Cufflinks	exon	108175792	108176387	.	+	.	XLOC_056016	TCONS_00147387	LEF1-AS1		3	j
4	Cufflinks	exon	108199822	108199959	.	+	.	XLOC_056016	TCONS_00147387	LEF1-AS1		4	j
4	Cufflinks	exon	108256645	108256836	.	+	.	XLOC_056016	TCONS_00147387	LEF1-AS1		5	j
10	Cufflinks	exon	26337479	26337565	.	-	.	XLOC_010197	TCONS_00024223			1	u
10	Cufflinks	exon	26339864	26339915	.	-	.	XLOC_010197	TCONS_00024223			2	u
10	Cufflinks	exon	26341059	26341228	.	-	.	XLOC_010197	TCONS_00024223			3	u
10	Cufflinks	exon	26347612	26347729	.	-	.	XLOC_010197	TCONS_00024223			4	u
10	Cufflinks	exon	26352918	26353048	.	-	.	XLOC_010197	TCONS_00024223			5	u
10	Cufflinks	exon	26380761	26380843	.	-	.	XLOC_010197	TCONS_00024223			6	u
18	Cufflinks	exon	69849162	69849251	.	-	.	XLOC_035492	TCONS_00092338			1	u
18	Cufflinks	exon	69851491	69852192	.	-	.	XLOC_035492	TCONS_00092338			2	u
21	Cufflinks	exon	15370216	15370911	.	-	.	XLOC_048185	TCONS_00126813	AJ009632.2		1	j
21	Cufflinks	exon	15385622	15385689	.	-	.	XLOC_048185	TCONS_00126813	AJ009632.2		2	j
21	Cufflinks	exon	15390578	15390618	.	-	.	XLOC_048185	TCONS_00126813	AJ009632.2		3	j
21	Cufflinks	exon	15394473	15394506	.	-	.	XLOC_048185	TCONS_00126813	AJ009632.2		4	j
21	Cufflinks	exon	15395000	15395129	.	-	.	XLOC_048185	TCONS_00126813	AJ009632.2		5	j
21	Cufflinks	exon	15395463	15395497	.	-	.	XLOC_048185	TCONS_00126813	AJ009632.2		6	j
21	Cufflinks	exon	15400498	15400549	.	-	.	XLOC_048185	TCONS_00126813	AJ009632.2		7	j
21	Cufflinks	exon	15401988	15402234	.	-	.	XLOC_048185	TCONS_00126813	AJ009632.2		8	j
21	Cufflinks	exon	15405237	15405764	.	-	.	XLOC_048185	TCONS_00126813	AJ009632.2		9	j
21	Cufflinks	exon	15405880	15405929	.	-	.	XLOC_048185	TCONS_00126813	AJ009632.2		10	j
21	Cufflinks	exon	15441226	15441348	.	-	.	XLOC_048185	TCONS_00126813	AJ009632.2		11	j
21	Cufflinks	exon	15444024	15444081	.	-	.	XLOC_048185	TCONS_00126813	AJ009632.2		12	j
21	Cufflinks	exon	15444374	15444723	.	-	.	XLOC_048185	TCONS_00126813	AJ009632.2		13	j
3	Cufflinks	exon	187958775	187958963	.	-	.	XLOC_054655	TCONS_00144217	LINC01991		1	j
3	Cufflinks	exon	187966729	187967209	.	-	.	XLOC_054655	TCONS_00144217	LINC01991		2	j
3	Cufflinks	exon	187976326	187976407	.	-	.	XLOC_054655	TCONS_00144217	LINC01991		3	j
1	Cufflinks	exon	2205643	2206300	.	+	.	XLOC_000073	TCONS_00000270			1	u
1	Cufflinks	exon	2206941	2210459	.	+	.	XLOC_000073	TCONS_00000270			2	u
10	Cufflinks	exon	47934345	47934587	.	-	.	XLOC_010542	TCONS_00024946	AC245041.2		1	j
10	Cufflinks	exon	47985856	47987309	.	-	.	XLOC_010542	TCONS_00024946	AC245041.2		2	j
10	Cufflinks	exon	47991680	47991850	.	-	.	XLOC_010542	TCONS_00024946	AC245041.2		3	j
4	Cufflinks	exon	98783756	98785537	.	-	.	XLOC_057629	TCONS_00151369			1	u
4	Cufflinks	exon	98787116	98787258	.	-	.	XLOC_057629	TCONS_00151369			2	u
4	Cufflinks	exon	98845403	98845474	.	-	.	XLOC_057629	TCONS_00151369			3	u
4	Cufflinks	exon	98862372	98862968	.	-	.	XLOC_057629	TCONS_00151369			4	u
8	Cufflinks	exon	130073083	130073153	.	-	.	XLOC_074459	TCONS_00191320	ASAP1		1	o
8	Cufflinks	exon	130095899	130096839	.	-	.	XLOC_074459	TCONS_00191320	ASAP1		2	o
11	Cufflinks	exon	113789685	113790254	.	-	.	XLOC_015171	TCONS_00037882			1	u
11	Cufflinks	exon	113790429	113791853	.	-	.	XLOC_015171	TCONS_00037882			2	u
19	Cufflinks	exon	8530576	8530772	.	-	.	XLOC_037624	TCONS_00099598	MYO1F		1	o
19	Cufflinks	exon	8543203	8543339	.	-	.	XLOC_037624	TCONS_00099598	MYO1F		2	o
4	Cufflinks	exon	187299419	187304467	.	-	.	XLOC_058315	TCONS_00153207	AC097652.1		1	j
4	Cufflinks	exon	187304638	187305701	.	-	.	XLOC_058315	TCONS_00153207	AC097652.1		2	j
4	Cufflinks	exon	187307106	187307269	.	-	.	XLOC_058315	TCONS_00153207	AC097652.1		3	j
4	Cufflinks	exon	187336165	187336311	.	-	.	XLOC_058315	TCONS_00153207	AC097652.1		4	j
4	Cufflinks	exon	187505292	187505587	.	-	.	XLOC_058315	TCONS_00153207	AC097652.1		5	j
11	Cufflinks	exon	72794216	72794277	.	-	.	XLOC_014697	TCONS_00036619			1	u
11	Cufflinks	exon	72802452	72802544	.	-	.	XLOC_014697	TCONS_00036619			2	u
11	Cufflinks	exon	72803599	72803760	.	-	.	XLOC_014697	TCONS_00036619			3	u
11	Cufflinks	exon	72810441	72810531	.	-	.	XLOC_014697	TCONS_00036619			4	u
11	Cufflinks	exon	72812633	72814298	.	-	.	XLOC_014697	TCONS_00036619			5	u
X	Cufflinks	exon	66012398	66018701	.	+	.	XLOC_080205	TCONS_00202859	AL034397.3		1	j
X	Cufflinks	exon	66018824	66019051	.	+	.	XLOC_080205	TCONS_00202859	AL034397.3		2	j
X	Cufflinks	exon	66020127	66021338	.	+	.	XLOC_080205	TCONS_00202859	AL034397.3		3	j
4	Cufflinks	exon	139503212	139505321	.	-	.	XLOC_057950	TCONS_00152207	SETD7		1	o
4	Cufflinks	exon	139523053	139523093	.	-	.	XLOC_057950	TCONS_00152207	SETD7		2	o
1	Cufflinks	exon	48179174	48179235	.	-	.	XLOC_004972	TCONS_00012508	AL109659.2		1	o
1	Cufflinks	exon	48181711	48181768	.	-	.	XLOC_004972	TCONS_00012508	AL109659.2		2	o
1	Cufflinks	exon	48241367	48244693	.	-	.	XLOC_004972	TCONS_00012508	AL109659.2		3	o
7	Cufflinks	exon	143254971	143255421	.	-	.	XLOC_071136	TCONS_00183459	AC073342.1		1	j
7	Cufflinks	exon	143285718	143285838	.	-	.	XLOC_071136	TCONS_00183459	AC073342.1		2	j
7	Cufflinks	exon	143285977	143286663	.	-	.	XLOC_071136	TCONS_00183459	AC073342.1		3	j
14	Cufflinks	exon	99017007	99021965	.	-	.	XLOC_023700	TCONS_00060462			1	u
14	Cufflinks	exon	99036824	99041204	.	-	.	XLOC_023700	TCONS_00060462			2	u
6	Cufflinks	exon	7056311	7057271	.	+	.	XLOC_062810	TCONS_00163606			1	u
6	Cufflinks	exon	7058563	7058703	.	+	.	XLOC_062810	TCONS_00163606			2	u
6	Cufflinks	exon	7060645	7061293	.	+	.	XLOC_062810	TCONS_00163606			3	u
17	Cufflinks	exon	68474206	68474615	.	+	.	XLOC_031596	TCONS_00081665			1	u
17	Cufflinks	exon	68476938	68477818	.	+	.	XLOC_031596	TCONS_00081665			2	u
19	Cufflinks	exon	54567853	54571293	.	-	.	XLOC_038931	TCONS_00103860			1	u
19	Cufflinks	exon	54572058	54572877	.	-	.	XLOC_038931	TCONS_00103860			2	u
5	Cufflinks	exon	170331429	170331558	.	+	.	XLOC_060313	TCONS_00157799	LINC01366		1	j
5	Cufflinks	exon	170333134	170335103	.	+	.	XLOC_060313	TCONS_00157799	LINC01366		2	j
6	Cufflinks	exon	31559210	31560722	.	-	.	XLOC_065466	TCONS_00169757	LTA		1	x
6	Cufflinks	exon	31572583	31572673	.	-	.	XLOC_065466	TCONS_00169757	LTA		2	x
8	Cufflinks	exon	7955014	7955558	.	+	.	XLOC_071604	TCONS_00184298	FAM66E		1	j
8	Cufflinks	exon	7960493	7960986	.	+	.	XLOC_071604	TCONS_00184298	FAM66E		2	j
8	Cufflinks	exon	7961233	7961406	.	+	.	XLOC_071604	TCONS_00184298	FAM66E		3	j
8	Cufflinks	exon	7984265	7984400	.	+	.	XLOC_071604	TCONS_00184298	FAM66E		4	j
8	Cufflinks	exon	7984955	7985233	.	+	.	XLOC_071604	TCONS_00184298	FAM66E		5	j
8	Cufflinks	exon	7985465	7985548	.	+	.	XLOC_071604	TCONS_00184298	FAM66E		6	j
8	Cufflinks	exon	7986006	7986073	.	+	.	XLOC_071604	TCONS_00184298	FAM66E		7	j
8	Cufflinks	exon	8008195	8009368	.	+	.	XLOC_071604	TCONS_00184298	FAM66E		8	j
1	Cufflinks	exon	234769827	234772780	.	-	.	XLOC_007673	TCONS_00018824			1	u
1	Cufflinks	exon	234774427	234776761	.	-	.	XLOC_007673	TCONS_00018824			2	u
1	Cufflinks	exon	911435	911473	.	+	.	XLOC_000022	TCONS_00000064	AL645608.3		1	j
1	Cufflinks	exon	911945	914444	.	+	.	XLOC_000022	TCONS_00000064	AL645608.3		2	j
1	Cufflinks	exon	914803	914971	.	+	.	XLOC_000022	TCONS_00000064	AL645608.3		3	j
5	Cufflinks	exon	179539348	179539416	.	+	.	XLOC_060496	TCONS_00158276	RUFY1		1	o
5	Cufflinks	exon	179570163	179570568	.	+	.	XLOC_060496	TCONS_00158276	RUFY1		2	o
12	Cufflinks	exon	96304180	96304267	.	-	.	XLOC_018828	TCONS_00048340	CDK17		1	o
12	Cufflinks	exon	96314610	96315035	.	-	.	XLOC_018828	TCONS_00048340	CDK17		2	o
12	Cufflinks	exon	64437803	64437830	.	+	.	XLOC_016540	TCONS_00041781	XPOT		1	o
12	Cufflinks	exon	64442425	64442699	.	+	.	XLOC_016540	TCONS_00041781	XPOT		2	o
15	Cufflinks	exon	41023414	41023508	.	-	.	XLOC_025666	TCONS_00065364	INO80		1	o
15	Cufflinks	exon	41030977	41031424	.	-	.	XLOC_025666	TCONS_00065364	INO80		2	o
1	Cufflinks	exon	88512946	88515053	.	-	.	XLOC_005522	TCONS_00013668	PKN2-AS1		1	j
1	Cufflinks	exon	88528836	88529090	.	-	.	XLOC_005522	TCONS_00013668	PKN2-AS1		2	j
1	Cufflinks	exon	88530123	88530249	.	-	.	XLOC_005522	TCONS_00013668	PKN2-AS1		3	j
1	Cufflinks	exon	88540572	88540659	.	-	.	XLOC_005522	TCONS_00013668	PKN2-AS1		4	j
1	Cufflinks	exon	88556904	88557048	.	-	.	XLOC_005522	TCONS_00013668	PKN2-AS1		5	j
1	Cufflinks	exon	88569987	88570195	.	-	.	XLOC_005522	TCONS_00013668	PKN2-AS1		6	j
1	Cufflinks	exon	88570810	88570859	.	-	.	XLOC_005522	TCONS_00013668	PKN2-AS1		7	j
1	Cufflinks	exon	88684864	88684945	.	-	.	XLOC_005522	TCONS_00013668	PKN2-AS1		8	j
1	Cufflinks	exon	193457194	193457459	.	+	.	XLOC_003017	TCONS_00007758			1	u
1	Cufflinks	exon	193457641	193457750	.	+	.	XLOC_003017	TCONS_00007758			2	u
1	Cufflinks	exon	193461572	193466479	.	+	.	XLOC_003017	TCONS_00007758			3	u
1	Cufflinks	exon	180152791	180152824	.	+	.	XLOC_002843	TCONS_00007388			1	u
1	Cufflinks	exon	180153102	180153173	.	+	.	XLOC_002843	TCONS_00007388			2	u
1	Cufflinks	exon	180153343	180154616	.	+	.	XLOC_002843	TCONS_00007388			3	u
21	Cufflinks	exon	6060340	6060499	.	+	.	XLOC_047452	TCONS_00125220	LINC01669		1	j
21	Cufflinks	exon	6062524	6062591	.	+	.	XLOC_047452	TCONS_00125220	LINC01669		2	j
21	Cufflinks	exon	6066867	6067049	.	+	.	XLOC_047452	TCONS_00125220	LINC01669		3	j
21	Cufflinks	exon	6067705	6068128	.	+	.	XLOC_047452	TCONS_00125220	LINC01669		4	j
7	Cufflinks	exon	153735416	153736244	.	+	.	XLOC_069210	TCONS_00178813			1	u
7	Cufflinks	exon	153748242	153748267	.	+	.	XLOC_069210	TCONS_00178813			2	u
1	Cufflinks	exon	67304061	67304986	.	+	.	XLOC_001254	TCONS_00003510			1	u
1	Cufflinks	exon	67307252	67307288	.	+	.	XLOC_001254	TCONS_00003510			2	u
20	Cufflinks	exon	32575060	32577333	.	-	.	XLOC_046881	TCONS_00123813	NOL4L-DT		1	x
20	Cufflinks	exon	32578766	32579415	.	-	.	XLOC_046881	TCONS_00123813	NOL4L-DT		2	x
7	Cufflinks	exon	35583	35709	.	-	.	XLOC_069320	TCONS_00179015			1	u
7	Cufflinks	exon	36586	36908	.	-	.	XLOC_069320	TCONS_00179015			2	u
19	Cufflinks	exon	10276597	10276690	.	+	.	XLOC_035896	TCONS_00093609	AC011511.2		1	x
19	Cufflinks	exon	10278820	10279256	.	+	.	XLOC_035896	TCONS_00093609	AC011511.2		2	x
19	Cufflinks	exon	10279762	10280279	.	+	.	XLOC_035896	TCONS_00093609	AC011511.2		3	x
19	Cufflinks	exon	54764421	54764455	.	+	.	XLOC_037146	TCONS_00097934	KIR3DL2		1	o
19	Cufflinks	exon	54859643	54860341	.	+	.	XLOC_037146	TCONS_00097934	KIR3DL2		2	o
4	Cufflinks	exon	128289234	128291925	.	+	.	XLOC_056211	TCONS_00147822	AC108062.1		1	j
4	Cufflinks	exon	128292934	128293122	.	+	.	XLOC_056211	TCONS_00147822	AC108062.1		2	j
4	Cufflinks	exon	128302962	128303035	.	+	.	XLOC_056211	TCONS_00147822	AC108062.1		3	j
4	Cufflinks	exon	128322826	128323727	.	+	.	XLOC_056211	TCONS_00147822	AC108062.1		4	j
1	Cufflinks	exon	154435167	154435233	.	+	.	XLOC_002389	TCONS_00006099	IL6R		1	o
1	Cufflinks	exon	154444485	154444722	.	+	.	XLOC_002389	TCONS_00006099	IL6R		2	o
12	Cufflinks	exon	89919692	89919760	.	+	.	XLOC_016806	TCONS_00042451	AC084200.1		1	j
12	Cufflinks	exon	89921067	89921169	.	+	.	XLOC_016806	TCONS_00042451	AC084200.1		2	j
12	Cufflinks	exon	89989224	89989289	.	+	.	XLOC_016806	TCONS_00042451	AC084200.1		3	j
12	Cufflinks	exon	90066996	90067159	.	+	.	XLOC_016806	TCONS_00042451	AC084200.1		4	j
12	Cufflinks	exon	90068789	90069147	.	+	.	XLOC_016806	TCONS_00042451	AC084200.1		5	j
17	Cufflinks	exon	15354334	15354422	.	-	.	XLOC_032330	TCONS_00083984	AC005703.4		1	j
17	Cufflinks	exon	15416109	15416233	.	-	.	XLOC_032330	TCONS_00083984	AC005703.4		2	j
17	Cufflinks	exon	15417690	15418995	.	-	.	XLOC_032330	TCONS_00083984	AC005703.4		3	j
19	Cufflinks	exon	54748791	54749313	.	+	.	XLOC_037140	TCONS_00097928	KIR3DL1		1	o
19	Cufflinks	exon	54844849	54847088	.	+	.	XLOC_037140	TCONS_00097928	KIR3DL1		2	o
17	Cufflinks	exon	46137130	46137615	.	-	.	XLOC_033098	TCONS_00086191	KANSL1		1	o
17	Cufflinks	exon	46185121	46185164	.	-	.	XLOC_033098	TCONS_00086191	KANSL1		2	o
12	Cufflinks	exon	70224993	70225032	.	-	.	XLOC_018556	TCONS_00047648	LINC01481		1	j
12	Cufflinks	exon	70225211	70225390	.	-	.	XLOC_018556	TCONS_00047648	LINC01481		2	j
12	Cufflinks	exon	70242797	70242893	.	-	.	XLOC_018556	TCONS_00047648	LINC01481		3	j
12	Cufflinks	exon	70243312	70243360	.	-	.	XLOC_018556	TCONS_00047648	LINC01481		4	j
6	Cufflinks	exon	158650117	158651316	.	+	.	XLOC_064677	TCONS_00168119	SYTL3		1	o
6	Cufflinks	exon	158652819	158653054	.	+	.	XLOC_064677	TCONS_00168119	SYTL3		2	o
7	Cufflinks	exon	140294345	140295352	.	-	.	XLOC_071040	TCONS_00183242			1	u
7	Cufflinks	exon	140295985	140296443	.	-	.	XLOC_071040	TCONS_00183242			2	u
6	Cufflinks	exon	32525771	32525795	.	-	.	XLOC_065520	TCONS_00169981	HLA-DRB5		1	o
6	Cufflinks	exon	32585948	32587188	.	-	.	XLOC_065520	TCONS_00169981	HLA-DRB5		2	o
10	Cufflinks	exon	13631722	13631820	.	+	.	XLOC_008204	TCONS_00019823	AL157392.3		1	j
10	Cufflinks	exon	13632560	13632825	.	+	.	XLOC_008204	TCONS_00019823	AL157392.3		2	j
10	Cufflinks	exon	13644917	13645074	.	+	.	XLOC_008204	TCONS_00019823	AL157392.3		3	j
10	Cufflinks	exon	13648085	13648230	.	+	.	XLOC_008204	TCONS_00019823	AL157392.3		4	j
10	Cufflinks	exon	13654353	13654427	.	+	.	XLOC_008204	TCONS_00019823	AL157392.3		5	j
10	Cufflinks	exon	13655378	13655929	.	+	.	XLOC_008204	TCONS_00019823	AL157392.3		6	j
15	Cufflinks	exon	31221999	31222298	.	-	.	XLOC_025420	TCONS_00064874	AC012236.1		1	j
15	Cufflinks	exon	31222432	31223385	.	-	.	XLOC_025420	TCONS_00064874	AC012236.1		2	j
15	Cufflinks	exon	31223471	31223712	.	-	.	XLOC_025420	TCONS_00064874	AC012236.1		3	j
15	Cufflinks	exon	31229272	31229351	.	-	.	XLOC_025420	TCONS_00064874	AC012236.1		4	j
15	Cufflinks	exon	31230707	31230838	.	-	.	XLOC_025420	TCONS_00064874	AC012236.1		5	j
16	Cufflinks	exon	15715813	15715849	.	+	.	XLOC_027126	TCONS_00069414	MYH11		1	x
16	Cufflinks	exon	15716792	15717107	.	+	.	XLOC_027126	TCONS_00069414	MYH11		2	x
1	Cufflinks	exon	207249067	207249150	.	+	.	XLOC_003278	TCONS_00008355	AL596218.1		1	j
1	Cufflinks	exon	207301770	207301907	.	+	.	XLOC_003278	TCONS_00008355	AL596218.1		2	j
1	Cufflinks	exon	207308467	207309292	.	+	.	XLOC_003278	TCONS_00008355	AL596218.1		3	j
20	Cufflinks	exon	37270464	37271649	.	+	.	XLOC_045867	TCONS_00121463			1	u
20	Cufflinks	exon	37276682	37277366	.	+	.	XLOC_045867	TCONS_00121463			2	u
15	Cufflinks	exon	84499591	84499593	.	-	.	XLOC_026519	TCONS_00067539	AC048382.4		1	x
15	Cufflinks	exon	84570599	84571046	.	-	.	XLOC_026519	TCONS_00067539	AC048382.4		2	x
2	Cufflinks	exon	113418731	113418745	.	+	.	XLOC_040637	TCONS_00108074	AC016745.1		1	j
2	Cufflinks	exon	113424497	113424575	.	+	.	XLOC_040637	TCONS_00108074	AC016745.1		2	j
2	Cufflinks	exon	113424898	113425763	.	+	.	XLOC_040637	TCONS_00108074	AC016745.1		3	j
14	Cufflinks	exon	53187870	53188153	.	+	.	XLOC_021709	TCONS_00055048	AL365295.1		1	o
14	Cufflinks	exon	53189869	53189936	.	+	.	XLOC_021709	TCONS_00055048	AL365295.1		2	o
14	Cufflinks	exon	53349595	53349830	.	+	.	XLOC_021709	TCONS_00055048	AL365295.1		3	o
12	Cufflinks	exon	111839336	111840031	.	-	.	XLOC_019041	TCONS_00048960	MAPKAPK5-AS1		1	j
12	Cufflinks	exon	111841327	111841470	.	-	.	XLOC_019041	TCONS_00048960	MAPKAPK5-AS1		2	j
12	Cufflinks	exon	111841684	111842902	.	-	.	XLOC_019041	TCONS_00048960	MAPKAPK5-AS1		3	j
8	Cufflinks	exon	22500521	22500866	.	+	.	XLOC_071796	TCONS_00184799	PPP3CC		1	o
8	Cufflinks	exon	22518965	22519546	.	+	.	XLOC_071796	TCONS_00184799	PPP3CC		2	o
3	Cufflinks	exon	47762241	47762654	.	-	.	XLOC_053225	TCONS_00140157	SMARCC1		1	o
3	Cufflinks	exon	47773931	47773955	.	-	.	XLOC_053225	TCONS_00140157	SMARCC1		2	o
14	Cufflinks	exon	22202475	22202622	.	+	.	XLOC_021312	TCONS_00054038			1	u
14	Cufflinks	exon	22203207	22203477	.	+	.	XLOC_021312	TCONS_00054038			2	u
11	Cufflinks	exon	129783063	129783180	.	-	.	XLOC_015411	TCONS_00038619			1	u
11	Cufflinks	exon	129813968	129814703	.	-	.	XLOC_015411	TCONS_00038619			2	u
2	Cufflinks	exon	112641617	112641982	.	-	.	XLOC_043757	TCONS_00116271	AC079922.2		1	j
2	Cufflinks	exon	112642083	112642189	.	-	.	XLOC_043757	TCONS_00116271	AC079922.2		2	j
2	Cufflinks	exon	112642703	112643293	.	-	.	XLOC_043757	TCONS_00116271	AC079922.2		3	j
2	Cufflinks	exon	112643959	112644015	.	-	.	XLOC_043757	TCONS_00116271	AC079922.2		4	j
2	Cufflinks	exon	112644099	112645701	.	-	.	XLOC_043757	TCONS_00116271	AC079922.2		5	j
3	Cufflinks	exon	34200816	34200967	.	+	.	XLOC_050833	TCONS_00133583	AC123023.1		1	j
3	Cufflinks	exon	34268322	34269024	.	+	.	XLOC_050833	TCONS_00133583	AC123023.1		2	j
5	Cufflinks	exon	79638373	79639940	.	+	.	XLOC_059128	TCONS_00155070	PAPD4		1	o
5	Cufflinks	exon	79644260	79644349	.	+	.	XLOC_059128	TCONS_00155070	PAPD4		2	o
20	Cufflinks	exon	48364006	48364088	.	+	.	XLOC_046119	TCONS_00122027	LINC00494		1	j
20	Cufflinks	exon	48364894	48366007	.	+	.	XLOC_046119	TCONS_00122027	LINC00494		2	j
20	Cufflinks	exon	48366474	48366633	.	+	.	XLOC_046119	TCONS_00122027	LINC00494		3	j
20	Cufflinks	exon	48368080	48371244	.	+	.	XLOC_046119	TCONS_00122027	LINC00494		4	j
9	Cufflinks	exon	112433816	112434113	.	-	.	XLOC_078685	TCONS_00199704	C9orf147		1	j
9	Cufflinks	exon	112469723	112469837	.	-	.	XLOC_078685	TCONS_00199704	C9orf147		2	j
9	Cufflinks	exon	112484456	112484624	.	-	.	XLOC_078685	TCONS_00199704	C9orf147		3	j
9	Cufflinks	exon	112484930	112485163	.	-	.	XLOC_078685	TCONS_00199704	C9orf147		4	j
9	Cufflinks	exon	112486390	112486541	.	-	.	XLOC_078685	TCONS_00199704	C9orf147		5	j
9	Cufflinks	exon	112486979	112487204	.	-	.	XLOC_078685	TCONS_00199704	C9orf147		6	j
16	Cufflinks	exon	88140926	88141489	.	+	.	XLOC_028257	TCONS_00072574			1	u
16	Cufflinks	exon	88141555	88144848	.	+	.	XLOC_028257	TCONS_00072574			2	u
10	Cufflinks	exon	123359963	123360502	.	+	.	XLOC_009723	TCONS_00023175	AL160290.2		1	j
10	Cufflinks	exon	123361319	123361550	.	+	.	XLOC_009723	TCONS_00023175	AL160290.2		2	j
10	Cufflinks	exon	123361889	123362949	.	+	.	XLOC_009723	TCONS_00023175	AL160290.2		3	j
21	Cufflinks	exon	41864706	41864752	.	-	.	XLOC_048473	TCONS_00127523	PRDM15		1	o
21	Cufflinks	exon	41874699	41876668	.	-	.	XLOC_048473	TCONS_00127523	PRDM15		2	o
3	Cufflinks	exon	30618582	30619911	.	+	.	XLOC_050772	TCONS_00133463	TGFBR2		1	o
3	Cufflinks	exon	30631318	30632503	.	+	.	XLOC_050772	TCONS_00133463	TGFBR2		2	o
2	Cufflinks	exon	88016842	88020601	.	+	.	XLOC_040267	TCONS_00107205			1	u
2	Cufflinks	exon	88020696	88021417	.	+	.	XLOC_040267	TCONS_00107205			2	u
X	Cufflinks	exon	9725830	9725886	.	+	.	XLOC_079453	TCONS_00201367	GPR143		1	x
X	Cufflinks	exon	9726866	9731700	.	+	.	XLOC_079453	TCONS_00201367	GPR143		2	x
22	Cufflinks	exon	43970867	43970883	.	+	.	XLOC_049355	TCONS_00129773	SAMM50		1	o
22	Cufflinks	exon	43973891	43974306	.	+	.	XLOC_049355	TCONS_00129773	SAMM50		2	o
10	Cufflinks	exon	78449198	78449359	.	+	.	XLOC_008966	TCONS_00021576	AC012560.1		1	j
10	Cufflinks	exon	78465994	78466178	.	+	.	XLOC_008966	TCONS_00021576	AC012560.1		2	j
10	Cufflinks	exon	78524411	78524643	.	+	.	XLOC_008966	TCONS_00021576	AC012560.1		3	j
11	Cufflinks	exon	95230186	95230495	.	+	.	XLOC_013085	TCONS_00031755	AP000787.1		1	j
11	Cufflinks	exon	95231125	95232176	.	+	.	XLOC_013085	TCONS_00031755	AP000787.1		2	j
11	Cufflinks	exon	95232590	95233346	.	+	.	XLOC_013085	TCONS_00031755	AP000787.1		3	j
17	Cufflinks	exon	74468942	74469248	.	+	.	XLOC_031675	TCONS_00081870	CD300A		1	o
17	Cufflinks	exon	74482995	74483035	.	+	.	XLOC_031675	TCONS_00081870	CD300A		2	o
2	Cufflinks	exon	241881363	241881478	.	+	.	XLOC_042132	TCONS_00112293	LINC01237		1	j
2	Cufflinks	exon	241882560	241882635	.	+	.	XLOC_042132	TCONS_00112293	LINC01237		2	j
2	Cufflinks	exon	241965927	241967717	.	+	.	XLOC_042132	TCONS_00112293	LINC01237		3	j
2	Cufflinks	exon	241967798	241968749	.	+	.	XLOC_042132	TCONS_00112293	LINC01237		4	j
X	Cufflinks	exon	66012389	66012416	.	+	.	XLOC_080205	TCONS_00202855	AL034397.3		1	j
X	Cufflinks	exon	66015418	66016225	.	+	.	XLOC_080205	TCONS_00202855	AL034397.3		2	j
X	Cufflinks	exon	66016381	66018701	.	+	.	XLOC_080205	TCONS_00202855	AL034397.3		3	j
X	Cufflinks	exon	66018824	66021338	.	+	.	XLOC_080205	TCONS_00202855	AL034397.3		4	j
6	Cufflinks	exon	41154459	41154661	.	+	.	XLOC_063565	TCONS_00165481	TREM2		1	x
6	Cufflinks	exon	41155412	41155563	.	+	.	XLOC_063565	TCONS_00165481	TREM2		2	x
6	Cufflinks	exon	41176887	41177963	.	+	.	XLOC_063565	TCONS_00165481	TREM2		3	x
10	Cufflinks	exon	129035139	129036456	.	-	.	XLOC_011413	TCONS_00027203			1	u
10	Cufflinks	exon	129036646	129036752	.	-	.	XLOC_011413	TCONS_00027203			2	u
5	Cufflinks	exon	170099262	170100303	.	+	.	XLOC_060305	TCONS_00157783			1	u
5	Cufflinks	exon	170100462	170101833	.	+	.	XLOC_060305	TCONS_00157783			2	u
5	Cufflinks	exon	170104330	170105341	.	+	.	XLOC_060305	TCONS_00157783			3	u
1	Cufflinks	exon	149259951	149262276	.	+	.	XLOC_002166	TCONS_00005628	AC245297.2		1	o
1	Cufflinks	exon	149263838	149264816	.	+	.	XLOC_002166	TCONS_00005628	AC245297.2		2	o
5	Cufflinks	exon	178237618	178238700	.	-	.	XLOC_062554	TCONS_00163062	COL23A1		1	j
5	Cufflinks	exon	178239141	178239179	.	-	.	XLOC_062554	TCONS_00163062	COL23A1		2	j
5	Cufflinks	exon	178240461	178240727	.	-	.	XLOC_062554	TCONS_00163062	COL23A1		3	j
1	Cufflinks	exon	186435965	186436573	.	+	.	XLOC_002969	TCONS_00007653	AL596220.1		1	j
1	Cufflinks	exon	186451179	186451274	.	+	.	XLOC_002969	TCONS_00007653	AL596220.1		2	j
1	Cufflinks	exon	186466288	186466367	.	+	.	XLOC_002969	TCONS_00007653	AL596220.1		3	j
1	Cufflinks	exon	186470271	186472251	.	+	.	XLOC_002969	TCONS_00007653	AL596220.1		4	j
11	Cufflinks	exon	128962461	128964278	.	-	.	XLOC_015401	TCONS_00038567			1	u
11	Cufflinks	exon	128964397	128964851	.	-	.	XLOC_015401	TCONS_00038567			2	u
21	Cufflinks	exon	43393334	43393513	.	-	.	XLOC_048522	TCONS_00127617			1	u
21	Cufflinks	exon	43398577	43399792	.	-	.	XLOC_048522	TCONS_00127617			2	u
3	Cufflinks	exon	27821488	27821724	.	+	.	XLOC_050751	TCONS_00133418	LINC01980		1	j
3	Cufflinks	exon	27824650	27824748	.	+	.	XLOC_050751	TCONS_00133418	LINC01980		2	j
3	Cufflinks	exon	27891095	27891159	.	+	.	XLOC_050751	TCONS_00133418	LINC01980		3	j
3	Cufflinks	exon	27896258	27896346	.	+	.	XLOC_050751	TCONS_00133418	LINC01980		4	j
3	Cufflinks	exon	27907948	27908087	.	+	.	XLOC_050751	TCONS_00133418	LINC01980		5	j
3	Cufflinks	exon	27914303	27914561	.	+	.	XLOC_050751	TCONS_00133418	LINC01980		6	j
3	Cufflinks	exon	27930849	27931579	.	+	.	XLOC_050751	TCONS_00133418	LINC01980		7	j
10	Cufflinks	exon	11169459	11169705	.	+	.	XLOC_008125	TCONS_00019664	AL136320.1		1	x
10	Cufflinks	exon	11169771	11169800	.	+	.	XLOC_008125	TCONS_00019664	AL136320.1		2	x
17	Cufflinks	exon	43505095	43505134	.	+	.	XLOC_031029	TCONS_00080069	DHX8		1	o
17	Cufflinks	exon	43508904	43509404	.	+	.	XLOC_031029	TCONS_00080069	DHX8		2	o
X	Cufflinks	exon	66013409	66013439	.	+	.	XLOC_080205	TCONS_00202860	AL034397.3		1	j
X	Cufflinks	exon	66015418	66016225	.	+	.	XLOC_080205	TCONS_00202860	AL034397.3		2	j
X	Cufflinks	exon	66016381	66018701	.	+	.	XLOC_080205	TCONS_00202860	AL034397.3		3	j
X	Cufflinks	exon	66018824	66021338	.	+	.	XLOC_080205	TCONS_00202860	AL034397.3		4	j
11	Cufflinks	exon	62410592	62411300	.	-	.	XLOC_014362	TCONS_00035506	AP003064.2		1	j
11	Cufflinks	exon	62411602	62411759	.	-	.	XLOC_014362	TCONS_00035506	AP003064.2		2	j
11	Cufflinks	exon	62411905	62412012	.	-	.	XLOC_014362	TCONS_00035506	AP003064.2		3	j
11	Cufflinks	exon	62416705	62416850	.	-	.	XLOC_014362	TCONS_00035506	AP003064.2		4	j
11	Cufflinks	exon	62426687	62427175	.	-	.	XLOC_014362	TCONS_00035506	AP003064.2		5	j
15	Cufflinks	exon	69072926	69073190	.	+	.	XLOC_024714	TCONS_00063039	EWSAT1		1	j
15	Cufflinks	exon	69074584	69074674	.	+	.	XLOC_024714	TCONS_00063039	EWSAT1		2	j
15	Cufflinks	exon	69081186	69081376	.	+	.	XLOC_024714	TCONS_00063039	EWSAT1		3	j
15	Cufflinks	exon	69090915	69091087	.	+	.	XLOC_024714	TCONS_00063039	EWSAT1		4	j
15	Cufflinks	exon	69094716	69095820	.	+	.	XLOC_024714	TCONS_00063039	EWSAT1		5	j
14	Cufflinks	exon	68979642	68979784	.	+	.	XLOC_021999	TCONS_00055680	ACTN1-AS1		1	j
14	Cufflinks	exon	68979928	68980187	.	+	.	XLOC_021999	TCONS_00055680	ACTN1-AS1		2	j
14	Cufflinks	exon	68981226	68982692	.	+	.	XLOC_021999	TCONS_00055680	ACTN1-AS1		3	j
11	Cufflinks	exon	114501701	114501749	.	+	.	XLOC_013217	TCONS_00032181	NXPE1		1	x
11	Cufflinks	exon	114526623	114526712	.	+	.	XLOC_013217	TCONS_00032181	NXPE1		2	x
11	Cufflinks	exon	114528978	114529024	.	+	.	XLOC_013217	TCONS_00032181	NXPE1		3	x
11	Cufflinks	exon	114529934	114530026	.	+	.	XLOC_013217	TCONS_00032181	NXPE1		4	x
11	Cufflinks	exon	114540638	114540760	.	+	.	XLOC_013217	TCONS_00032181	NXPE1		5	x
3	Cufflinks	exon	24137891	24137948	.	+	.	XLOC_050725	TCONS_00133353	THRB		1	x
3	Cufflinks	exon	24144751	24144945	.	+	.	XLOC_050725	TCONS_00133353	THRB		2	x
3	Cufflinks	exon	24173784	24173904	.	+	.	XLOC_050725	TCONS_00133353	THRB		3	x
3	Cufflinks	exon	24177950	24178012	.	+	.	XLOC_050725	TCONS_00133353	THRB		4	x
3	Cufflinks	exon	24189575	24190056	.	+	.	XLOC_050725	TCONS_00133353	THRB		5	x
5	Cufflinks	exon	171840910	171842619	.	-	.	XLOC_062411	TCONS_00162705			1	u
5	Cufflinks	exon	171845506	171845644	.	-	.	XLOC_062411	TCONS_00162705			2	u
11	Cufflinks	exon	23164588	23165093	.	+	.	XLOC_011989	TCONS_00028650	AC090092.1		1	j
11	Cufflinks	exon	23165190	23165333	.	+	.	XLOC_011989	TCONS_00028650	AC090092.1		2	j
11	Cufflinks	exon	23166493	23166613	.	+	.	XLOC_011989	TCONS_00028650	AC090092.1		3	j
11	Cufflinks	exon	23166736	23166792	.	+	.	XLOC_011989	TCONS_00028650	AC090092.1		4	j
11	Cufflinks	exon	23183400	23183474	.	+	.	XLOC_011989	TCONS_00028650	AC090092.1		5	j
11	Cufflinks	exon	23183638	23183754	.	+	.	XLOC_011989	TCONS_00028650	AC090092.1		6	j
11	Cufflinks	exon	23189999	23190046	.	+	.	XLOC_011989	TCONS_00028650	AC090092.1		7	j
11	Cufflinks	exon	23192013	23192084	.	+	.	XLOC_011989	TCONS_00028650	AC090092.1		8	j
11	Cufflinks	exon	23192346	23192403	.	+	.	XLOC_011989	TCONS_00028650	AC090092.1		9	j
11	Cufflinks	exon	23202998	23203617	.	+	.	XLOC_011989	TCONS_00028650	AC090092.1		10	j
14	Cufflinks	exon	105835436	105835607	.	-	.	XLOC_023850	TCONS_00060873			1	u
14	Cufflinks	exon	105836088	105836754	.	-	.	XLOC_023850	TCONS_00060873			2	u
17	Cufflinks	exon	8012837	8014717	.	-	.	XLOC_032225	TCONS_00083680	GUCY2D		1	x
17	Cufflinks	exon	8015932	8016084	.	-	.	XLOC_032225	TCONS_00083680	GUCY2D		2	x
12	Cufflinks	exon	103745293	103746639	.	-	.	XLOC_018904	TCONS_00048550	AC025265.1		1	j
12	Cufflinks	exon	103766735	103766913	.	-	.	XLOC_018904	TCONS_00048550	AC025265.1		2	j
12	Cufflinks	exon	103768807	103769382	.	-	.	XLOC_018904	TCONS_00048550	AC025265.1		3	j
12	Cufflinks	exon	56337619	56337735	.	-	.	XLOC_018394	TCONS_00047118	IL23A		1	x
12	Cufflinks	exon	56338125	56340082	.	-	.	XLOC_018394	TCONS_00047118	IL23A		2	x
17	Cufflinks	exon	47897330	47897440	.	-	.	XLOC_033169	TCONS_00086324	SP2-AS1		1	j
17	Cufflinks	exon	47898112	47900378	.	-	.	XLOC_033169	TCONS_00086324	SP2-AS1		2	j
17	Cufflinks	exon	47918452	47918571	.	-	.	XLOC_033169	TCONS_00086324	SP2-AS1		3	j
17	Cufflinks	exon	47941336	47941410	.	-	.	XLOC_033169	TCONS_00086324	SP2-AS1		4	j
9	Cufflinks	exon	81738924	81739357	.	+	.	XLOC_076024	TCONS_00194248	AL591368.1		1	j
9	Cufflinks	exon	81747968	81748079	.	+	.	XLOC_076024	TCONS_00194248	AL591368.1		2	j
9	Cufflinks	exon	81755042	81755452	.	+	.	XLOC_076024	TCONS_00194248	AL591368.1		3	j
6	Cufflinks	exon	87398349	87398377	.	+	.	XLOC_063912	TCONS_00166439			1	u
6	Cufflinks	exon	87399434	87401328	.	+	.	XLOC_063912	TCONS_00166439			2	u
2	Cufflinks	exon	126691063	126691224	.	+	.	XLOC_040741	TCONS_00108379	GYPC		1	o
2	Cufflinks	exon	126694810	126695080	.	+	.	XLOC_040741	TCONS_00108379	GYPC		2	o
19	Cufflinks	exon	5627227	5627969	.	+	.	XLOC_035769	TCONS_00093186	SAFB		1	o
19	Cufflinks	exon	5642952	5643057	.	+	.	XLOC_035769	TCONS_00093186	SAFB		2	o
12	Cufflinks	exon	26362029	26362096	.	-	.	XLOC_017835	TCONS_00045503	AC024145.1		1	x
12	Cufflinks	exon	26362468	26363433	.	-	.	XLOC_017835	TCONS_00045503	AC024145.1		2	x
8	Cufflinks	exon	108908217	108908271	.	-	.	XLOC_074210	TCONS_00190693	AC104248.1		1	j
8	Cufflinks	exon	108910626	108910734	.	-	.	XLOC_074210	TCONS_00190693	AC104248.1		2	j
8	Cufflinks	exon	108910922	108911121	.	-	.	XLOC_074210	TCONS_00190693	AC104248.1		3	j
8	Cufflinks	exon	108916047	108916091	.	-	.	XLOC_074210	TCONS_00190693	AC104248.1		4	j
8	Cufflinks	exon	108918537	108918646	.	-	.	XLOC_074210	TCONS_00190693	AC104248.1		5	j
8	Cufflinks	exon	109043677	109043739	.	-	.	XLOC_074210	TCONS_00190693	AC104248.1		6	j
8	Cufflinks	exon	109044056	109044127	.	-	.	XLOC_074210	TCONS_00190693	AC104248.1		7	j
8	Cufflinks	exon	109063289	109063417	.	-	.	XLOC_074210	TCONS_00190693	AC104248.1		8	j
7	Cufflinks	exon	140924973	140926105	.	+	.	XLOC_068927	TCONS_00178162			1	u
7	Cufflinks	exon	140927071	140927419	.	+	.	XLOC_068927	TCONS_00178162			2	u
9	Cufflinks	exon	112410585	112410650	.	+	.	XLOC_076440	TCONS_00195115	HSDL2		1	o
9	Cufflinks	exon	112421679	112422242	.	+	.	XLOC_076440	TCONS_00195115	HSDL2		2	o
12	Cufflinks	exon	642981	643717	.	+	.	XLOC_015499	TCONS_00038789	AC021054.1		1	j
12	Cufflinks	exon	643959	644102	.	+	.	XLOC_015499	TCONS_00038789	AC021054.1		2	j
12	Cufflinks	exon	663317	663706	.	+	.	XLOC_015499	TCONS_00038789	AC021054.1		3	j
11	Cufflinks	exon	327171	327628	.	+	.	XLOC_011497	TCONS_00027413	AC136475.5		1	j
11	Cufflinks	exon	327730	327736	.	+	.	XLOC_011497	TCONS_00027413	AC136475.5		2	j
11	Cufflinks	exon	329193	329453	.	+	.	XLOC_011497	TCONS_00027413	AC136475.5		3	j
21	Cufflinks	exon	41175231	41176786	.	-	.	XLOC_048461	TCONS_00127485	PLAC4		1	j
21	Cufflinks	exon	41180472	41180573	.	-	.	XLOC_048461	TCONS_00127485	PLAC4		2	j
21	Cufflinks	exon	41182150	41182245	.	-	.	XLOC_048461	TCONS_00127485	PLAC4		3	j
21	Cufflinks	exon	41186123	41186342	.	-	.	XLOC_048461	TCONS_00127485	PLAC4		4	j
21	Cufflinks	exon	41186448	41186788	.	-	.	XLOC_048461	TCONS_00127485	PLAC4		5	j
8	Cufflinks	exon	23028723	23028804	.	-	.	XLOC_073377	TCONS_00188540	TNFRSF10A		1	o
8	Cufflinks	exon	23200963	23201322	.	-	.	XLOC_073377	TCONS_00188540	TNFRSF10A		2	o
17	Cufflinks	exon	74671667	74672982	.	-	.	XLOC_033665	TCONS_00087654	AC064805.2		1	j
17	Cufflinks	exon	74677349	74677484	.	-	.	XLOC_033665	TCONS_00087654	AC064805.2		2	j
17	Cufflinks	exon	74677674	74677935	.	-	.	XLOC_033665	TCONS_00087654	AC064805.2		3	j
2	Cufflinks	exon	207722622	207722679	.	+	.	XLOC_041676	TCONS_00110861	CCNYL1		1	o
2	Cufflinks	exon	207725410	207725961	.	+	.	XLOC_041676	TCONS_00110861	CCNYL1		2	o
21	Cufflinks	exon	5582228	5585063	.	+	.	XLOC_047441	TCONS_00125205	CU633967.1		1	j
21	Cufflinks	exon	5585823	5585987	.	+	.	XLOC_047441	TCONS_00125205	CU633967.1		2	j
21	Cufflinks	exon	5586445	5586499	.	+	.	XLOC_047441	TCONS_00125205	CU633967.1		3	j
21	Cufflinks	exon	5590019	5592004	.	+	.	XLOC_047441	TCONS_00125205	CU633967.1		4	j
20	Cufflinks	exon	60241452	60241475	.	+	.	XLOC_046335	TCONS_00122474	MIR646HG		1	o
20	Cufflinks	exon	60279153	60279792	.	+	.	XLOC_046335	TCONS_00122474	MIR646HG		2	o
20	Cufflinks	exon	49616036	49616088	.	+	.	XLOC_046138	TCONS_00122066			1	u
20	Cufflinks	exon	49620807	49621515	.	+	.	XLOC_046138	TCONS_00122066			2	u
12	Cufflinks	exon	31876601	31877893	.	-	.	XLOC_017967	TCONS_00045775	LINC02422		1	j
12	Cufflinks	exon	31887386	31887422	.	-	.	XLOC_017967	TCONS_00045775	LINC02422		2	j
3	Cufflinks	exon	43765913	43766033	.	+	.	XLOC_050957	TCONS_00134027			1	u
3	Cufflinks	exon	43766706	43774499	.	+	.	XLOC_050957	TCONS_00134027			2	u
22	Cufflinks	exon	18486999	18487257	.	-	.	XLOC_049579	TCONS_00130298	AC023490.1		1	j
22	Cufflinks	exon	18488467	18488583	.	-	.	XLOC_049579	TCONS_00130298	AC023490.1		2	j
22	Cufflinks	exon	18491143	18491247	.	-	.	XLOC_049579	TCONS_00130298	AC023490.1		3	j
7	Cufflinks	exon	37671539	37672994	.	+	.	XLOC_067641	TCONS_00175032			1	u
7	Cufflinks	exon	37674078	37675534	.	+	.	XLOC_067641	TCONS_00175032			2	u
12	Cufflinks	exon	26328941	26330730	.	-	.	XLOC_017829	TCONS_00045496	AC024145.1		1	x
12	Cufflinks	exon	26331786	26332818	.	-	.	XLOC_017829	TCONS_00045496	AC024145.1		2	x
11	Cufflinks	exon	69294099	69294576	.	+	.	XLOC_012751	TCONS_00030847	MYEOV		1	j
11	Cufflinks	exon	69341510	69341678	.	+	.	XLOC_012751	TCONS_00030847	MYEOV		2	j
11	Cufflinks	exon	69371403	69371547	.	+	.	XLOC_012751	TCONS_00030847	MYEOV		3	j
11	Cufflinks	exon	69372226	69372512	.	+	.	XLOC_012751	TCONS_00030847	MYEOV		4	j
17	Cufflinks	exon	47661625	47662125	.	+	.	XLOC_031171	TCONS_00080467	KPNB1		1	o
17	Cufflinks	exon	47679211	47679439	.	+	.	XLOC_031171	TCONS_00080467	KPNB1		2	o
1	Cufflinks	exon	153354588	153356198	.	-	.	XLOC_006448	TCONS_00015720			1	u
1	Cufflinks	exon	153356654	153357651	.	-	.	XLOC_006448	TCONS_00015720			2	u
6	Cufflinks	exon	169960020	169960143	.	+	.	XLOC_064784	TCONS_00168362			1	u
6	Cufflinks	exon	169979746	169980757	.	+	.	XLOC_064784	TCONS_00168362			2	u
19	Cufflinks	exon	34788582	34788674	.	-	.	XLOC_038173	TCONS_00101285	LINC01801		1	j
19	Cufflinks	exon	34791820	34791915	.	-	.	XLOC_038173	TCONS_00101285	LINC01801		2	j
19	Cufflinks	exon	34816249	34816459	.	-	.	XLOC_038173	TCONS_00101285	LINC01801		3	j
19	Cufflinks	exon	34816562	34817490	.	-	.	XLOC_038173	TCONS_00101285	LINC01801		4	j
19	Cufflinks	exon	34818587	34818970	.	-	.	XLOC_038173	TCONS_00101285	LINC01801		5	j
9	Cufflinks	exon	3695961	3700365	.	+	.	XLOC_074793	TCONS_00192287			1	u
9	Cufflinks	exon	3781534	3781667	.	+	.	XLOC_074793	TCONS_00192287			2	u
6	Cufflinks	exon	75665583	75665719	.	+	.	XLOC_063852	TCONS_00166285	SENP6		1	o
6	Cufflinks	exon	75700770	75701559	.	+	.	XLOC_063852	TCONS_00166285	SENP6		2	o
12	Cufflinks	exon	132084299	132084399	.	+	.	XLOC_017377	TCONS_00044032			1	u
12	Cufflinks	exon	132084964	132085316	.	+	.	XLOC_017377	TCONS_00044032			2	u
12	Cufflinks	exon	132085405	132086092	.	+	.	XLOC_017377	TCONS_00044032			3	u
11	Cufflinks	exon	76652240	76653857	.	-	.	XLOC_014769	TCONS_00036810	AP001189.3		1	j
11	Cufflinks	exon	76656449	76656979	.	-	.	XLOC_014769	TCONS_00036810	AP001189.3		2	j
11	Cufflinks	exon	69294099	69294576	.	+	.	XLOC_012751	TCONS_00030844	MYEOV		1	j
11	Cufflinks	exon	69341510	69341678	.	+	.	XLOC_012751	TCONS_00030844	MYEOV		2	j
11	Cufflinks	exon	69367295	69367734	.	+	.	XLOC_012751	TCONS_00030844	MYEOV		3	j
11	Cufflinks	exon	69368069	69369337	.	+	.	XLOC_012751	TCONS_00030844	MYEOV		4	j
2	Cufflinks	exon	87249616	87249650	.	+	.	XLOC_040224	TCONS_00107122	LINC01955		1	x
2	Cufflinks	exon	87256374	87256509	.	+	.	XLOC_040224	TCONS_00107122	LINC01955		2	x
2	Cufflinks	exon	87267890	87269298	.	+	.	XLOC_040224	TCONS_00107122	LINC01955		3	x
2	Cufflinks	exon	37738821	37743830	.	-	.	XLOC_042635	TCONS_00113573	AC006369.2		1	x
2	Cufflinks	exon	37743903	37744440	.	-	.	XLOC_042635	TCONS_00113573	AC006369.2		2	x
10	Cufflinks	exon	79779598	79781070	.	-	.	XLOC_010823	TCONS_00025779	NUTM2B-AS1		1	o
10	Cufflinks	exon	79788724	79793451	.	-	.	XLOC_010823	TCONS_00025779	NUTM2B-AS1		2	o
1	Cufflinks	exon	158474454	158474667	.	-	.	XLOC_006636	TCONS_00016292	AL365440.2		1	j
1	Cufflinks	exon	158479905	158481802	.	-	.	XLOC_006636	TCONS_00016292	AL365440.2		2	j
1	Cufflinks	exon	158494402	158494554	.	-	.	XLOC_006636	TCONS_00016292	AL365440.2		3	j
1	Cufflinks	exon	158494655	158494886	.	-	.	XLOC_006636	TCONS_00016292	AL365440.2		4	j
17	Cufflinks	exon	48288803	48290880	.	-	.	XLOC_033191	TCONS_00086371	AC090627.1		1	x
17	Cufflinks	exon	48301771	48303671	.	-	.	XLOC_033191	TCONS_00086371	AC090627.1		2	x
4	Cufflinks	exon	42675216	42675446	.	+	.	XLOC_055544	TCONS_00146128	AC096734.1		1	j
4	Cufflinks	exon	42703903	42704216	.	+	.	XLOC_055544	TCONS_00146128	AC096734.1		2	j
4	Cufflinks	exon	42706438	42707335	.	+	.	XLOC_055544	TCONS_00146128	AC096734.1		3	j
20	Cufflinks	exon	45144441	45144744	.	-	.	XLOC_047105	TCONS_00124355			1	u
20	Cufflinks	exon	45153666	45154954	.	-	.	XLOC_047105	TCONS_00124355			2	u
14	Cufflinks	exon	100683751	100683904	.	+	.	XLOC_022350	TCONS_00056810			1	u
14	Cufflinks	exon	100687639	100689648	.	+	.	XLOC_022350	TCONS_00056810			2	u
8	Cufflinks	exon	40978961	40979049	.	-	.	XLOC_073580	TCONS_00189084			1	u
8	Cufflinks	exon	40983797	40984130	.	-	.	XLOC_073580	TCONS_00189084			2	u
2	Cufflinks	exon	6729168	6729662	.	-	.	XLOC_042221	TCONS_00112605	LINC00487		1	j
2	Cufflinks	exon	6730649	6730743	.	-	.	XLOC_042221	TCONS_00112605	LINC00487		2	j
2	Cufflinks	exon	6731159	6732260	.	-	.	XLOC_042221	TCONS_00112605	LINC00487		3	j
2	Cufflinks	exon	6732696	6732804	.	-	.	XLOC_042221	TCONS_00112605	LINC00487		4	j
2	Cufflinks	exon	6736623	6736715	.	-	.	XLOC_042221	TCONS_00112605	LINC00487		5	j
2	Cufflinks	exon	6770079	6770311	.	-	.	XLOC_042221	TCONS_00112605	LINC00487		6	j
20	Cufflinks	exon	41647458	41650508	.	-	.	XLOC_047066	TCONS_00124267			1	u
20	Cufflinks	exon	41715454	41715714	.	-	.	XLOC_047066	TCONS_00124267			2	u
5	Cufflinks	exon	81509934	81510491	.	-	.	XLOC_061435	TCONS_00160345	SSBP2		1	o
5	Cufflinks	exon	81520328	81520555	.	-	.	XLOC_061435	TCONS_00160345	SSBP2		2	o
15	Cufflinks	exon	101798214	101798321	.	+	.	XLOC_025258	TCONS_00064557			1	u
15	Cufflinks	exon	101801528	101802620	.	+	.	XLOC_025258	TCONS_00064557			2	u
X	Cufflinks	exon	9160807	9161914	.	-	.	XLOC_081261	TCONS_00205160			1	u
X	Cufflinks	exon	9162797	9162904	.	-	.	XLOC_081261	TCONS_00205160			2	u
X	Cufflinks	exon	9177687	9177755	.	-	.	XLOC_081261	TCONS_00205160			3	u
X	Cufflinks	exon	9178580	9178626	.	-	.	XLOC_081261	TCONS_00205160			4	u
X	Cufflinks	exon	9179606	9179642	.	-	.	XLOC_081261	TCONS_00205160			5	u
5	Cufflinks	exon	31135290	31135944	.	-	.	XLOC_060781	TCONS_00158876	CDH6		1	x
5	Cufflinks	exon	31175174	31175387	.	-	.	XLOC_060781	TCONS_00158876	CDH6		2	x
5	Cufflinks	exon	31175797	31176016	.	-	.	XLOC_060781	TCONS_00158876	CDH6		3	x
5	Cufflinks	exon	31244825	31244928	.	-	.	XLOC_060781	TCONS_00158876	CDH6		4	x
12	Cufflinks	exon	105559507	105559568	.	+	.	XLOC_017028	TCONS_00042984			1	u
12	Cufflinks	exon	105561253	105562751	.	+	.	XLOC_017028	TCONS_00042984			2	u
15	Cufflinks	exon	81324339	81324561	.	+	.	XLOC_024930	TCONS_00063778	TMC3-AS1		1	j
15	Cufflinks	exon	81332345	81332541	.	+	.	XLOC_024930	TCONS_00063778	TMC3-AS1		2	j
15	Cufflinks	exon	81341562	81341708	.	+	.	XLOC_024930	TCONS_00063778	TMC3-AS1		3	j
15	Cufflinks	exon	81358336	81358503	.	+	.	XLOC_024930	TCONS_00063778	TMC3-AS1		4	j
15	Cufflinks	exon	81361919	81362036	.	+	.	XLOC_024930	TCONS_00063778	TMC3-AS1		5	j
15	Cufflinks	exon	81380209	81380260	.	+	.	XLOC_024930	TCONS_00063778	TMC3-AS1		6	j
15	Cufflinks	exon	81388865	81388991	.	+	.	XLOC_024930	TCONS_00063778	TMC3-AS1		7	j
15	Cufflinks	exon	81393078	81395693	.	+	.	XLOC_024930	TCONS_00063778	TMC3-AS1		8	j
7	Cufflinks	exon	65713475	65715848	.	-	.	XLOC_070049	TCONS_00180879			1	u
7	Cufflinks	exon	65727055	65727108	.	-	.	XLOC_070049	TCONS_00180879			2	u
7	Cufflinks	exon	65750883	65750919	.	-	.	XLOC_070049	TCONS_00180879			3	u
4	Cufflinks	exon	119148410	119149585	.	-	.	XLOC_057809	TCONS_00151881	MYOZ2		1	x
4	Cufflinks	exon	119150836	119150988	.	-	.	XLOC_057809	TCONS_00151881	MYOZ2		2	x
5	Cufflinks	exon	54706047	54706207	.	+	.	XLOC_058840	TCONS_00154231			1	u
5	Cufflinks	exon	54734338	54737182	.	+	.	XLOC_058840	TCONS_00154231			2	u
3	Cufflinks	exon	171460586	171461357	.	+	.	XLOC_052352	TCONS_00137624	AC092919.1		1	j
3	Cufflinks	exon	171468084	171468255	.	+	.	XLOC_052352	TCONS_00137624	AC092919.1		2	j
3	Cufflinks	exon	171468716	171469328	.	+	.	XLOC_052352	TCONS_00137624	AC092919.1		3	j
3	Cufflinks	exon	171460586	171461357	.	+	.	XLOC_052352	TCONS_00137626	AC092919.1		1	j
3	Cufflinks	exon	171468084	171468255	.	+	.	XLOC_052352	TCONS_00137626	AC092919.1		2	j
3	Cufflinks	exon	171469577	171469635	.	+	.	XLOC_052352	TCONS_00137626	AC092919.1		3	j
3	Cufflinks	exon	194042911	194043508	.	-	.	XLOC_054688	TCONS_00144295	LINC02028		1	j
3	Cufflinks	exon	194043744	194043855	.	-	.	XLOC_054688	TCONS_00144295	LINC02028		2	j
3	Cufflinks	exon	194048913	194049371	.	-	.	XLOC_054688	TCONS_00144295	LINC02028		3	j
3	Cufflinks	exon	194057633	194057815	.	-	.	XLOC_054688	TCONS_00144295	LINC02028		4	j
3	Cufflinks	exon	194058354	194058493	.	-	.	XLOC_054688	TCONS_00144295	LINC02028		5	j
2	Cufflinks	exon	36978115	36978698	.	-	.	XLOC_042625	TCONS_00113532	HEATR5B		1	o
2	Cufflinks	exon	36985773	36986350	.	-	.	XLOC_042625	TCONS_00113532	HEATR5B		2	o
3	Cufflinks	exon	31462559	31462616	.	+	.	XLOC_050775	TCONS_00133470			1	u
3	Cufflinks	exon	31463963	31464036	.	+	.	XLOC_050775	TCONS_00133470			2	u
3	Cufflinks	exon	31469529	31474013	.	+	.	XLOC_050775	TCONS_00133470			3	u
4	Cufflinks	exon	168168913	168170590	.	-	.	XLOC_058146	TCONS_00152684	ANXA10		1	x
4	Cufflinks	exon	168188849	168189155	.	-	.	XLOC_058146	TCONS_00152684	ANXA10		2	x
5	Cufflinks	exon	98769618	98771184	.	-	.	XLOC_061562	TCONS_00160706	RGMB-AS1		1	j
5	Cufflinks	exon	98771656	98771766	.	-	.	XLOC_061562	TCONS_00160706	RGMB-AS1		2	j
5	Cufflinks	exon	98772622	98772798	.	-	.	XLOC_061562	TCONS_00160706	RGMB-AS1		3	j
5	Cufflinks	exon	98772967	98773125	.	-	.	XLOC_061562	TCONS_00160706	RGMB-AS1		4	j
17	Cufflinks	exon	2959820	2959844	.	+	.	XLOC_030005	TCONS_00077324	RAP1GAP2		1	o
17	Cufflinks	exon	2989618	2990049	.	+	.	XLOC_030005	TCONS_00077324	RAP1GAP2		2	o
10	Cufflinks	exon	103021691	103021772	.	-	.	XLOC_011190	TCONS_00026576	CNNM2		1	x
10	Cufflinks	exon	103058753	103058797	.	-	.	XLOC_011190	TCONS_00026576	CNNM2		2	x
10	Cufflinks	exon	103062898	103064035	.	-	.	XLOC_011190	TCONS_00026576	CNNM2		3	x
5	Cufflinks	exon	159331518	159332040	.	+	.	XLOC_060210	TCONS_00157531	AC008691.1		1	j
5	Cufflinks	exon	159332782	159333003	.	+	.	XLOC_060210	TCONS_00157531	AC008691.1		2	j
5	Cufflinks	exon	159347516	159347605	.	+	.	XLOC_060210	TCONS_00157531	AC008691.1		3	j
5	Cufflinks	exon	159354004	159354121	.	+	.	XLOC_060210	TCONS_00157531	AC008691.1		4	j
5	Cufflinks	exon	159392533	159392577	.	+	.	XLOC_060210	TCONS_00157531	AC008691.1		5	j
5	Cufflinks	exon	159416524	159416641	.	+	.	XLOC_060210	TCONS_00157531	AC008691.1		6	j
5	Cufflinks	exon	159424023	159424101	.	+	.	XLOC_060210	TCONS_00157531	AC008691.1		7	j
5	Cufflinks	exon	159444650	159444723	.	+	.	XLOC_060210	TCONS_00157531	AC008691.1		8	j
5	Cufflinks	exon	159450635	159452429	.	+	.	XLOC_060210	TCONS_00157531	AC008691.1		9	j
8	Cufflinks	exon	2392234	2394556	.	-	.	XLOC_073104	TCONS_00187907			1	u
8	Cufflinks	exon	2468216	2468417	.	-	.	XLOC_073104	TCONS_00187907			2	u
14	Cufflinks	exon	19092983	19093006	.	+	.	XLOC_021200	TCONS_00053779			1	u
14	Cufflinks	exon	19096011	19097651	.	+	.	XLOC_021200	TCONS_00053779			2	u
17	Cufflinks	exon	60198635	60198853	.	-	.	XLOC_033371	TCONS_00086886	USP32		1	o
17	Cufflinks	exon	60215271	60216913	.	-	.	XLOC_033371	TCONS_00086886	USP32		2	o
19	Cufflinks	exon	32206010	32206501	.	+	.	XLOC_036364	TCONS_00095100			1	u
19	Cufflinks	exon	32216289	32216404	.	+	.	XLOC_036364	TCONS_00095100			2	u
19	Cufflinks	exon	32219052	32219080	.	+	.	XLOC_036364	TCONS_00095100			3	u
11	Cufflinks	exon	27506838	27506898	.	+	.	XLOC_012001	TCONS_00028685	BDNF-AS		1	j
11	Cufflinks	exon	27584269	27584337	.	+	.	XLOC_012001	TCONS_00028685	BDNF-AS		2	j
11	Cufflinks	exon	27639845	27640005	.	+	.	XLOC_012001	TCONS_00028685	BDNF-AS		3	j
11	Cufflinks	exon	27658241	27658462	.	+	.	XLOC_012001	TCONS_00028685	BDNF-AS		4	j
11	Cufflinks	exon	27659171	27659228	.	+	.	XLOC_012001	TCONS_00028685	BDNF-AS		5	j
11	Cufflinks	exon	27675297	27676140	.	+	.	XLOC_012001	TCONS_00028685	BDNF-AS		6	j
11	Cufflinks	exon	27676982	27677807	.	+	.	XLOC_012001	TCONS_00028685	BDNF-AS		7	j
9	Cufflinks	exon	42566679	42568914	.	-	.	XLOC_077625	TCONS_00197942	BX088651.4		1	j
9	Cufflinks	exon	42569029	42569353	.	-	.	XLOC_077625	TCONS_00197942	BX088651.4		2	j
9	Cufflinks	exon	28633998	28634023	.	-	.	XLOC_077170	TCONS_00197182	LINGO2		1	j
9	Cufflinks	exon	28634983	28635056	.	-	.	XLOC_077170	TCONS_00197182	LINGO2		2	j
9	Cufflinks	exon	28670200	28670280	.	-	.	XLOC_077170	TCONS_00197182	LINGO2		3	j
9	Cufflinks	exon	28947818	28947914	.	-	.	XLOC_077170	TCONS_00197182	LINGO2		4	j
9	Cufflinks	exon	29212922	29213925	.	-	.	XLOC_077170	TCONS_00197182	LINGO2		5	j
10	Cufflinks	exon	68030121	68030179	.	-	.	XLOC_010659	TCONS_00025284	HERC4		1	o
10	Cufflinks	exon	68035450	68036014	.	-	.	XLOC_010659	TCONS_00025284	HERC4		2	o
19	Cufflinks	exon	52388861	52389303	.	-	.	XLOC_038841	TCONS_00103555	ZNF528-AS1		1	j
19	Cufflinks	exon	52394791	52394847	.	-	.	XLOC_038841	TCONS_00103555	ZNF528-AS1		2	j
19	Cufflinks	exon	52395598	52395750	.	-	.	XLOC_038841	TCONS_00103555	ZNF528-AS1		3	j
19	Cufflinks	exon	52396316	52396499	.	-	.	XLOC_038841	TCONS_00103555	ZNF528-AS1		4	j
19	Cufflinks	exon	52396610	52396752	.	-	.	XLOC_038841	TCONS_00103555	ZNF528-AS1		5	j
19	Cufflinks	exon	52397462	52397766	.	-	.	XLOC_038841	TCONS_00103555	ZNF528-AS1		6	j
1	Cufflinks	exon	25787011	25787103	.	+	.	XLOC_000549	TCONS_00001481			1	u
1	Cufflinks	exon	25789355	25792598	.	+	.	XLOC_000549	TCONS_00001481			2	u
1	Cufflinks	exon	219048117	219049217	.	-	.	XLOC_007383	TCONS_00018208			1	u
1	Cufflinks	exon	219086495	219086537	.	-	.	XLOC_007383	TCONS_00018208			2	u
1	Cufflinks	exon	78671269	78672679	.	+	.	XLOC_001323	TCONS_00003791			1	u
1	Cufflinks	exon	78672892	78675473	.	+	.	XLOC_001323	TCONS_00003791			2	u
20	Cufflinks	exon	45203956	45204545	.	+	.	XLOC_046058	TCONS_00121849			1	u
20	Cufflinks	exon	45206311	45206511	.	+	.	XLOC_046058	TCONS_00121849			2	u
9	Cufflinks	exon	68540904	68540985	.	+	.	XLOC_075761	TCONS_00193805	AL353616.2		1	j
9	Cufflinks	exon	68542378	68542642	.	+	.	XLOC_075761	TCONS_00193805	AL353616.2		2	j
9	Cufflinks	exon	68625641	68625847	.	+	.	XLOC_075761	TCONS_00193805	AL353616.2		3	j
9	Cufflinks	exon	68633039	68633260	.	+	.	XLOC_075761	TCONS_00193805	AL353616.2		4	j
9	Cufflinks	exon	68643593	68644449	.	+	.	XLOC_075761	TCONS_00193805	AL353616.2		5	j
19	Cufflinks	exon	48901394	48901482	.	+	.	XLOC_036925	TCONS_00097120	NUCB1		1	o
19	Cufflinks	exon	48907553	48907728	.	+	.	XLOC_036925	TCONS_00097120	NUCB1		2	o
1	Cufflinks	exon	27613389	27613456	.	-	.	XLOC_004533	TCONS_00011366	FGR		1	o
1	Cufflinks	exon	27619490	27619993	.	-	.	XLOC_004533	TCONS_00011366	FGR		2	o
21	Cufflinks	exon	16194379	16194633	.	+	.	XLOC_047589	TCONS_00125445	MIR99AHG		1	j
21	Cufflinks	exon	16231056	16231115	.	+	.	XLOC_047589	TCONS_00125445	MIR99AHG		2	j
21	Cufflinks	exon	16257393	16257783	.	+	.	XLOC_047589	TCONS_00125445	MIR99AHG		3	j
3	Cufflinks	exon	133426088	133427335	.	-	.	XLOC_054063	TCONS_00142635	BFSP2-AS1		1	j
3	Cufflinks	exon	133428559	133429709	.	-	.	XLOC_054063	TCONS_00142635	BFSP2-AS1		2	j
3	Cufflinks	exon	133445405	133445575	.	-	.	XLOC_054063	TCONS_00142635	BFSP2-AS1		3	j
3	Cufflinks	exon	133448781	133448895	.	-	.	XLOC_054063	TCONS_00142635	BFSP2-AS1		4	j
3	Cufflinks	exon	133490902	133490963	.	-	.	XLOC_054063	TCONS_00142635	BFSP2-AS1		5	j
17	Cufflinks	exon	35879777	35880074	.	+	.	XLOC_030722	TCONS_00079309	AC015849.1		1	o
17	Cufflinks	exon	35911332	35915075	.	+	.	XLOC_030722	TCONS_00079309	AC015849.1		2	o
13	Cufflinks	exon	46143725	46143799	.	-	.	XLOC_020662	TCONS_00052709	LCP1		1	o
13	Cufflinks	exon	46158026	46158405	.	-	.	XLOC_020662	TCONS_00052709	LCP1		2	o
1	Cufflinks	exon	91561500	91561570	.	-	.	XLOC_005576	TCONS_00013779			1	u
1	Cufflinks	exon	91567733	91568168	.	-	.	XLOC_005576	TCONS_00013779			2	u
1	Cufflinks	exon	91569413	91569620	.	-	.	XLOC_005576	TCONS_00013779			3	u
18	Cufflinks	exon	3653110	3653335	.	+	.	XLOC_034071	TCONS_00088888	AP002478.1		1	j
18	Cufflinks	exon	3654705	3654815	.	+	.	XLOC_034071	TCONS_00088888	AP002478.1		2	j
18	Cufflinks	exon	3655645	3656282	.	+	.	XLOC_034071	TCONS_00088888	AP002478.1		3	j
10	Cufflinks	exon	32354358	32354599	.	-	.	XLOC_010286	TCONS_00024440	AL391839.1		1	x
10	Cufflinks	exon	32354653	32355594	.	-	.	XLOC_010286	TCONS_00024440	AL391839.1		2	x
16	Cufflinks	exon	19477501	19477787	.	-	.	XLOC_028801	TCONS_00074180	AC130456.3		1	j
16	Cufflinks	exon	19486929	19487320	.	-	.	XLOC_028801	TCONS_00074180	AC130456.3		2	j
16	Cufflinks	exon	19487824	19487899	.	-	.	XLOC_028801	TCONS_00074180	AC130456.3		3	j
17	Cufflinks	exon	68370948	68371039	.	+	.	XLOC_031591	TCONS_00081659	ARSG		1	o
17	Cufflinks	exon	68402803	68403866	.	+	.	XLOC_031591	TCONS_00081659	ARSG		2	o
16	Cufflinks	exon	3747145	3747695	.	-	.	XLOC_028553	TCONS_00073537	CREBBP		1	o
16	Cufflinks	exon	3763096	3763128	.	-	.	XLOC_028553	TCONS_00073537	CREBBP		2	o
7	Cufflinks	exon	5613768	5613952	.	-	.	XLOC_069440	TCONS_00179322			1	u
7	Cufflinks	exon	5615951	5616354	.	-	.	XLOC_069440	TCONS_00179322			2	u
2	Cufflinks	exon	23684749	23690829	.	-	.	XLOC_042458	TCONS_00113120	AC009242.1		1	o
2	Cufflinks	exon	23690931	23696446	.	-	.	XLOC_042458	TCONS_00113120	AC009242.1		2	o
19	Cufflinks	exon	8222922	8222996	.	-	.	XLOC_037599	TCONS_00099544	AC022146.2		1	o
19	Cufflinks	exon	8278968	8280357	.	-	.	XLOC_037599	TCONS_00099544	AC022146.2		2	o
15	Cufflinks	exon	50464366	50464434	.	+	.	XLOC_024493	TCONS_00062461	USP8		1	o
15	Cufflinks	exon	50470122	50470526	.	+	.	XLOC_024493	TCONS_00062461	USP8		2	o
11	Cufflinks	exon	90489084	90489352	.	+	.	XLOC_013044	TCONS_00031622	DISC1FP1		1	j
11	Cufflinks	exon	90546754	90546895	.	+	.	XLOC_013044	TCONS_00031622	DISC1FP1		2	j
11	Cufflinks	exon	90801766	90801862	.	+	.	XLOC_013044	TCONS_00031622	DISC1FP1		3	j
11	Cufflinks	exon	90844880	90844949	.	+	.	XLOC_013044	TCONS_00031622	DISC1FP1		4	j
11	Cufflinks	exon	90852616	90852707	.	+	.	XLOC_013044	TCONS_00031622	DISC1FP1		5	j
11	Cufflinks	exon	90914870	90915433	.	+	.	XLOC_013044	TCONS_00031622	DISC1FP1		6	j
18	Cufflinks	exon	3877927	3878112	.	+	.	XLOC_034072	TCONS_00088891	DLGAP1-AS3		1	o
18	Cufflinks	exon	3878332	3878407	.	+	.	XLOC_034072	TCONS_00088891	DLGAP1-AS3		2	o
18	Cufflinks	exon	3885793	3885919	.	+	.	XLOC_034072	TCONS_00088891	DLGAP1-AS3		3	o
18	Cufflinks	exon	3886784	3886814	.	+	.	XLOC_034072	TCONS_00088891	DLGAP1-AS3		4	o
8	Cufflinks	exon	12765849	12766595	.	-	.	XLOC_073293	TCONS_00188262	AC123777.1		1	j
8	Cufflinks	exon	12778254	12778356	.	-	.	XLOC_073293	TCONS_00188262	AC123777.1		2	j
8	Cufflinks	exon	12788332	12788444	.	-	.	XLOC_073293	TCONS_00188262	AC123777.1		3	j
8	Cufflinks	exon	12811380	12811478	.	-	.	XLOC_073293	TCONS_00188262	AC123777.1		4	j
11	Cufflinks	exon	76657009	76657156	.	+	.	XLOC_012928	TCONS_00031335	AP001189.1		1	j
11	Cufflinks	exon	76659608	76659694	.	+	.	XLOC_012928	TCONS_00031335	AP001189.1		2	j
11	Cufflinks	exon	76660846	76660963	.	+	.	XLOC_012928	TCONS_00031335	AP001189.1		3	j
11	Cufflinks	exon	76662629	76665818	.	+	.	XLOC_012928	TCONS_00031335	AP001189.1		4	j
5	Cufflinks	exon	176173345	176173563	.	-	.	XLOC_062493	TCONS_00162854	AC139493.2		1	j
5	Cufflinks	exon	176174974	176175060	.	-	.	XLOC_062493	TCONS_00162854	AC139493.2		2	j
5	Cufflinks	exon	176175148	176175212	.	-	.	XLOC_062493	TCONS_00162854	AC139493.2		3	j
5	Cufflinks	exon	176175834	176175901	.	-	.	XLOC_062493	TCONS_00162854	AC139493.2		4	j
5	Cufflinks	exon	176176282	176176450	.	-	.	XLOC_062493	TCONS_00162854	AC139493.2		5	j
5	Cufflinks	exon	176176759	176176823	.	-	.	XLOC_062493	TCONS_00162854	AC139493.2		6	j
5	Cufflinks	exon	176180324	176180348	.	-	.	XLOC_062493	TCONS_00162854	AC139493.2		7	j
5	Cufflinks	exon	176180816	176180886	.	-	.	XLOC_062493	TCONS_00162854	AC139493.2		8	j
5	Cufflinks	exon	176182620	176182763	.	-	.	XLOC_062493	TCONS_00162854	AC139493.2		9	j
5	Cufflinks	exon	176183231	176183301	.	-	.	XLOC_062493	TCONS_00162854	AC139493.2		10	j
5	Cufflinks	exon	176185101	176185342	.	-	.	XLOC_062493	TCONS_00162854	AC139493.2		11	j
5	Cufflinks	exon	176186162	176186380	.	-	.	XLOC_062493	TCONS_00162854	AC139493.2		12	j
5	Cufflinks	exon	176187403	176187596	.	-	.	XLOC_062493	TCONS_00162854	AC139493.2		13	j
5	Cufflinks	exon	176199236	176199295	.	-	.	XLOC_062493	TCONS_00162854	AC139493.2		14	j
2	Cufflinks	exon	74722001	74722105	.	+	.	XLOC_040028	TCONS_00106776			1	u
2	Cufflinks	exon	74754562	74754791	.	+	.	XLOC_040028	TCONS_00106776			2	u
12	Cufflinks	exon	4114637	4119786	.	+	.	XLOC_015558	TCONS_00038975			1	u
12	Cufflinks	exon	4121362	4122326	.	+	.	XLOC_015558	TCONS_00038975			2	u
12	Cufflinks	exon	64654910	64655026	.	+	.	XLOC_016545	TCONS_00041797	AC078962.3		1	x
12	Cufflinks	exon	64656535	64657008	.	+	.	XLOC_016545	TCONS_00041797	AC078962.3		2	x
5	Cufflinks	exon	160254893	160255054	.	-	.	XLOC_062356	TCONS_00162572	CCNJL		1	o
5	Cufflinks	exon	160256189	160256622	.	-	.	XLOC_062356	TCONS_00162572	CCNJL		2	o
12	Cufflinks	exon	94179199	94179464	.	+	.	XLOC_016884	TCONS_00042585	PLXNC1		1	o
12	Cufflinks	exon	94184698	94184759	.	+	.	XLOC_016884	TCONS_00042585	PLXNC1		2	o
17	Cufflinks	exon	21276066	21276947	.	+	.	XLOC_030445	TCONS_00078669			1	u
17	Cufflinks	exon	21281821	21283938	.	+	.	XLOC_030445	TCONS_00078669			2	u
17	Cufflinks	exon	77548408	77548558	.	+	.	XLOC_031795	TCONS_00082260	AC021683.2		1	j
17	Cufflinks	exon	77560470	77560596	.	+	.	XLOC_031795	TCONS_00082260	AC021683.2		2	j
17	Cufflinks	exon	77560696	77560843	.	+	.	XLOC_031795	TCONS_00082260	AC021683.2		3	j
17	Cufflinks	exon	77560945	77563244	.	+	.	XLOC_031795	TCONS_00082260	AC021683.2		4	j
9	Cufflinks	exon	191915	191952	.	-	.	XLOC_076933	TCONS_00196600			1	u
9	Cufflinks	exon	192236	192733	.	-	.	XLOC_076933	TCONS_00196600			2	u
4	Cufflinks	exon	107863479	107864446	.	-	.	XLOC_057726	TCONS_00151687	AC096564.1		1	j
4	Cufflinks	exon	107866908	107867645	.	-	.	XLOC_057726	TCONS_00151687	AC096564.1		2	j
4	Cufflinks	exon	107873330	107873444	.	-	.	XLOC_057726	TCONS_00151687	AC096564.1		3	j
4	Cufflinks	exon	107873980	107874088	.	-	.	XLOC_057726	TCONS_00151687	AC096564.1		4	j
4	Cufflinks	exon	107886667	107886826	.	-	.	XLOC_057726	TCONS_00151687	AC096564.1		5	j
4	Cufflinks	exon	107893067	107893163	.	-	.	XLOC_057726	TCONS_00151687	AC096564.1		6	j
4	Cufflinks	exon	107893496	107893637	.	-	.	XLOC_057726	TCONS_00151687	AC096564.1		7	j
4	Cufflinks	exon	107910341	107910549	.	-	.	XLOC_057726	TCONS_00151687	AC096564.1		8	j
4	Cufflinks	exon	107978720	107978799	.	-	.	XLOC_057726	TCONS_00151687	AC096564.1		9	j
10	Cufflinks	exon	26836573	26836679	.	-	.	XLOC_010201	TCONS_00024244	ABI1		1	o
10	Cufflinks	exon	26856779	26857031	.	-	.	XLOC_010201	TCONS_00024244	ABI1		2	o
19	Cufflinks	exon	12234767	12234908	.	-	.	XLOC_037716	TCONS_00100039			1	u
19	Cufflinks	exon	12237452	12237556	.	-	.	XLOC_037716	TCONS_00100039			2	u
19	Cufflinks	exon	12237899	12238265	.	-	.	XLOC_037716	TCONS_00100039			3	u
15	Cufflinks	exon	82162765	82163283	.	-	.	XLOC_026422	TCONS_00067370	EFL1		1	o
15	Cufflinks	exon	82168794	82169301	.	-	.	XLOC_026422	TCONS_00067370	EFL1		2	o
7	Cufflinks	exon	520391	522703	.	+	.	XLOC_067186	TCONS_00173858	AC147651.1		1	j
7	Cufflinks	exon	523195	523316	.	+	.	XLOC_067186	TCONS_00173858	AC147651.1		2	j
7	Cufflinks	exon	524080	524280	.	+	.	XLOC_067186	TCONS_00173858	AC147651.1		3	j
7	Cufflinks	exon	524854	525232	.	+	.	XLOC_067186	TCONS_00173858	AC147651.1		4	j
3	Cufflinks	exon	139389815	139390429	.	+	.	XLOC_051986	TCONS_00136739	AC097103.2		1	j
3	Cufflinks	exon	139423016	139423114	.	+	.	XLOC_051986	TCONS_00136739	AC097103.2		2	j
3	Cufflinks	exon	139450280	139450413	.	+	.	XLOC_051986	TCONS_00136739	AC097103.2		3	j
3	Cufflinks	exon	139452001	139452240	.	+	.	XLOC_051986	TCONS_00136739	AC097103.2		4	j
19	Cufflinks	exon	42132555	42132761	.	+	.	XLOC_036697	TCONS_00096388	AC010247.1		1	j
19	Cufflinks	exon	42132905	42133028	.	+	.	XLOC_036697	TCONS_00096388	AC010247.1		2	j
19	Cufflinks	exon	42155707	42157523	.	+	.	XLOC_036697	TCONS_00096388	AC010247.1		3	j
14	Cufflinks	exon	105899756	105903091	.	+	.	XLOC_022496	TCONS_00057328			1	u
14	Cufflinks	exon	105912697	105916117	.	+	.	XLOC_022496	TCONS_00057328			2	u
10	Cufflinks	exon	76888044	76888281	.	+	.	XLOC_008957	TCONS_00021518	KCNMA1-AS1		1	j
10	Cufflinks	exon	76901804	76902022	.	+	.	XLOC_008957	TCONS_00021518	KCNMA1-AS1		2	j
10	Cufflinks	exon	76939678	76939783	.	+	.	XLOC_008957	TCONS_00021518	KCNMA1-AS1		3	j
10	Cufflinks	exon	76975281	76975400	.	+	.	XLOC_008957	TCONS_00021518	KCNMA1-AS1		4	j
10	Cufflinks	exon	76977610	76977804	.	+	.	XLOC_008957	TCONS_00021518	KCNMA1-AS1		5	j
10	Cufflinks	exon	76979496	76980624	.	+	.	XLOC_008957	TCONS_00021518	KCNMA1-AS1		6	j
5	Cufflinks	exon	154397093	154399763	.	+	.	XLOC_060141	TCONS_00157361	SAP30L-AS1		1	x
5	Cufflinks	exon	154400582	154403502	.	+	.	XLOC_060141	TCONS_00157361	SAP30L-AS1		2	x
14	Cufflinks	exon	71171794	71174629	.	-	.	XLOC_023312	TCONS_00059483	AC004817.2		1	x
14	Cufflinks	exon	71175712	71175849	.	-	.	XLOC_023312	TCONS_00059483	AC004817.2		2	x
14	Cufflinks	exon	71179475	71181510	.	-	.	XLOC_023312	TCONS_00059483	AC004817.2		3	x
5	Cufflinks	exon	675395	675438	.	+	.	XLOC_058438	TCONS_00153386	AC026740.1		1	o
5	Cufflinks	exon	675633	676823	.	+	.	XLOC_058438	TCONS_00153386	AC026740.1		2	o
5	Cufflinks	exon	676940	677687	.	+	.	XLOC_058438	TCONS_00153386	AC026740.1		3	o
2	Cufflinks	exon	8007771	8008759	.	-	.	XLOC_042256	TCONS_00112668	LINC00299		1	j
2	Cufflinks	exon	8060348	8060405	.	-	.	XLOC_042256	TCONS_00112668	LINC00299		2	j
2	Cufflinks	exon	8287338	8287558	.	-	.	XLOC_042256	TCONS_00112668	LINC00299		3	j
2	Cufflinks	exon	8294612	8294686	.	-	.	XLOC_042256	TCONS_00112668	LINC00299		4	j
2	Cufflinks	exon	8294774	8294879	.	-	.	XLOC_042256	TCONS_00112668	LINC00299		5	j
2	Cufflinks	exon	8296840	8296943	.	-	.	XLOC_042256	TCONS_00112668	LINC00299		6	j
2	Cufflinks	exon	8299676	8299793	.	-	.	XLOC_042256	TCONS_00112668	LINC00299		7	j
2	Cufflinks	exon	8324542	8324684	.	-	.	XLOC_042256	TCONS_00112668	LINC00299		8	j
2	Cufflinks	exon	8328234	8328419	.	-	.	XLOC_042256	TCONS_00112668	LINC00299		9	j
16	Cufflinks	exon	21507674	21507704	.	-	.	XLOC_028863	TCONS_00074345			1	u
16	Cufflinks	exon	21507783	21508255	.	-	.	XLOC_028863	TCONS_00074345			2	u
4	Cufflinks	exon	139373989	139374431	.	+	.	XLOC_056248	TCONS_00147906	NAA15		1	o
4	Cufflinks	exon	139377615	139378537	.	+	.	XLOC_056248	TCONS_00147906	NAA15		2	o
5	Cufflinks	exon	142863519	142864456	.	+	.	XLOC_059986	TCONS_00156981	ARHGAP26-AS1		1	x
5	Cufflinks	exon	142864679	142865473	.	+	.	XLOC_059986	TCONS_00156981	ARHGAP26-AS1		2	x
3	Cufflinks	exon	123712379	123713561	.	+	.	XLOC_051795	TCONS_00136183	AC020634.1		1	o
3	Cufflinks	exon	123714830	123716604	.	+	.	XLOC_051795	TCONS_00136183	AC020634.1		2	o
X	Cufflinks	exon	2609353	2609481	.	+	.	XLOC_079311	TCONS_00201165	LINC00102		1	x
X	Cufflinks	exon	2610996	2611038	.	+	.	XLOC_079311	TCONS_00201165	LINC00102		2	x
X	Cufflinks	exon	2612150	2612218	.	+	.	XLOC_079311	TCONS_00201165	LINC00102		3	x
X	Cufflinks	exon	2615816	2615969	.	+	.	XLOC_079311	TCONS_00201165	LINC00102		4	x
X	Cufflinks	exon	2618740	2618784	.	+	.	XLOC_079311	TCONS_00201165	LINC00102		5	x
X	Cufflinks	exon	2619429	2619497	.	+	.	XLOC_079311	TCONS_00201165	LINC00102		6	x
X	Cufflinks	exon	2623385	2623453	.	+	.	XLOC_079311	TCONS_00201165	LINC00102		7	x
X	Cufflinks	exon	2626597	2631930	.	+	.	XLOC_079311	TCONS_00201165	LINC00102		8	x
19	Cufflinks	exon	41395060	41395959	.	+	.	XLOC_036669	TCONS_00096278	EXOSC5		1	x
19	Cufflinks	exon	41396656	41396804	.	+	.	XLOC_036669	TCONS_00096278	EXOSC5		2	x
2	Cufflinks	exon	196260024	196260161	.	+	.	XLOC_041485	TCONS_00110316	AC020571.1		1	j
2	Cufflinks	exon	196260331	196260372	.	+	.	XLOC_041485	TCONS_00110316	AC020571.1		2	j
2	Cufflinks	exon	196263051	196264825	.	+	.	XLOC_041485	TCONS_00110316	AC020571.1		3	j
3	Cufflinks	exon	123245192	123245377	.	+	.	XLOC_051790	TCONS_00136171	SEC22A		1	o
3	Cufflinks	exon	123254286	123255883	.	+	.	XLOC_051790	TCONS_00136171	SEC22A		2	o
1	Cufflinks	exon	219216110	219218712	.	+	.	XLOC_003416	TCONS_00008724	AC096642.1		1	o
1	Cufflinks	exon	219241199	219241308	.	+	.	XLOC_003416	TCONS_00008724	AC096642.1		2	o
1	Cufflinks	exon	219294061	219294496	.	+	.	XLOC_003416	TCONS_00008724	AC096642.1		3	o
1	Cufflinks	exon	219294628	219295151	.	+	.	XLOC_003416	TCONS_00008724	AC096642.1		4	o
1	Cufflinks	exon	219295804	219296621	.	+	.	XLOC_003416	TCONS_00008724	AC096642.1		5	o
5	Cufflinks	exon	31135290	31135944	.	-	.	XLOC_060781	TCONS_00158875	CDH6		1	x
5	Cufflinks	exon	31175174	31175387	.	-	.	XLOC_060781	TCONS_00158875	CDH6		2	x
5	Cufflinks	exon	31175797	31176016	.	-	.	XLOC_060781	TCONS_00158875	CDH6		3	x
5	Cufflinks	exon	31239761	31239887	.	-	.	XLOC_060781	TCONS_00158875	CDH6		4	x
5	Cufflinks	exon	31244825	31244916	.	-	.	XLOC_060781	TCONS_00158875	CDH6		5	x
18	Cufflinks	exon	56083356	56083950	.	-	.	XLOC_035292	TCONS_00091970	LINC01539		1	j
18	Cufflinks	exon	56085205	56085389	.	-	.	XLOC_035292	TCONS_00091970	LINC01539		2	j
18	Cufflinks	exon	56087639	56087760	.	-	.	XLOC_035292	TCONS_00091970	LINC01539		3	j
18	Cufflinks	exon	56105527	56105613	.	-	.	XLOC_035292	TCONS_00091970	LINC01539		4	j
18	Cufflinks	exon	56109758	56109824	.	-	.	XLOC_035292	TCONS_00091970	LINC01539		5	j
6	Cufflinks	exon	118369188	118374483	.	-	.	XLOC_066499	TCONS_00172295			1	u
6	Cufflinks	exon	118375699	118375736	.	-	.	XLOC_066499	TCONS_00172295			2	u
7	Cufflinks	exon	156779856	156779951	.	-	.	XLOC_071387	TCONS_00183948	LMBR1		1	o
7	Cufflinks	exon	156800810	156801101	.	-	.	XLOC_071387	TCONS_00183948	LMBR1		2	o
1	Cufflinks	exon	157177772	157177790	.	+	.	XLOC_002462	TCONS_00006409	AL138900.3		1	o
1	Cufflinks	exon	157400528	157400582	.	+	.	XLOC_002462	TCONS_00006409	AL138900.3		2	o
1	Cufflinks	exon	157400901	157400977	.	+	.	XLOC_002462	TCONS_00006409	AL138900.3		3	o
1	Cufflinks	exon	157412564	157414789	.	+	.	XLOC_002462	TCONS_00006409	AL138900.3		4	o
1	Cufflinks	exon	157415503	157416829	.	+	.	XLOC_002462	TCONS_00006409	AL138900.3		5	o
1	Cufflinks	exon	157417117	157419240	.	+	.	XLOC_002462	TCONS_00006409	AL138900.3		6	o
X	Cufflinks	exon	12950409	12951186	.	+	.	XLOC_079489	TCONS_00201451			1	u
X	Cufflinks	exon	12954047	12954127	.	+	.	XLOC_079489	TCONS_00201451			2	u
3	Cufflinks	exon	50637233	50637369	.	+	.	XLOC_051104	TCONS_00134502	MAPKAPK3		1	o
3	Cufflinks	exon	50643130	50643751	.	+	.	XLOC_051104	TCONS_00134502	MAPKAPK3		2	o
8	Cufflinks	exon	124192671	124193544	.	-	.	XLOC_074370	TCONS_00191009	AC090921.1		1	j
8	Cufflinks	exon	124208116	124208321	.	-	.	XLOC_074370	TCONS_00191009	AC090921.1		2	j
8	Cufflinks	exon	124226041	124226214	.	-	.	XLOC_074370	TCONS_00191009	AC090921.1		3	j
8	Cufflinks	exon	124257151	124257190	.	-	.	XLOC_074370	TCONS_00191009	AC090921.1		4	j
18	Cufflinks	exon	45687082	45687217	.	+	.	XLOC_034411	TCONS_00089729	AC023421.2		1	x
18	Cufflinks	exon	45716815	45716966	.	+	.	XLOC_034411	TCONS_00089729	AC023421.2		2	x
18	Cufflinks	exon	45721223	45721359	.	+	.	XLOC_034411	TCONS_00089729	AC023421.2		3	x
18	Cufflinks	exon	45722000	45723169	.	+	.	XLOC_034411	TCONS_00089729	AC023421.2		4	x
1	Cufflinks	exon	179887048	179887118	.	+	.	XLOC_002835	TCONS_00007365	TOR1AIP1		1	o
1	Cufflinks	exon	179891851	179892158	.	+	.	XLOC_002835	TCONS_00007365	TOR1AIP1		2	o
3	Cufflinks	exon	39380070	39381120	.	-	.	XLOC_053068	TCONS_00139778			1	u
3	Cufflinks	exon	39382953	39383044	.	-	.	XLOC_053068	TCONS_00139778			2	u
3	Cufflinks	exon	39383178	39383261	.	-	.	XLOC_053068	TCONS_00139778			3	u
22	Cufflinks	exon	30969263	30969386	.	+	.	XLOC_049054	TCONS_00128984	AC004542.2		1	x
22	Cufflinks	exon	30971251	30973601	.	+	.	XLOC_049054	TCONS_00128984	AC004542.2		2	x
22	Cufflinks	exon	30975170	30976661	.	+	.	XLOC_049054	TCONS_00128984	AC004542.2		3	x
10	Cufflinks	exon	65570338	65570759	.	+	.	XLOC_008791	TCONS_00021041	LINC01515		1	j
10	Cufflinks	exon	65571425	65571579	.	+	.	XLOC_008791	TCONS_00021041	LINC01515		2	j
10	Cufflinks	exon	65572935	65573056	.	+	.	XLOC_008791	TCONS_00021041	LINC01515		3	j
10	Cufflinks	exon	65585485	65585567	.	+	.	XLOC_008791	TCONS_00021041	LINC01515		4	j
10	Cufflinks	exon	65585665	65585802	.	+	.	XLOC_008791	TCONS_00021041	LINC01515		5	j
10	Cufflinks	exon	65615636	65615761	.	+	.	XLOC_008791	TCONS_00021041	LINC01515		6	j
10	Cufflinks	exon	65637870	65638413	.	+	.	XLOC_008791	TCONS_00021041	LINC01515		7	j
1	Cufflinks	exon	89771151	89773667	.	+	.	XLOC_001433	TCONS_00004031			1	u
1	Cufflinks	exon	89786724	89789264	.	+	.	XLOC_001433	TCONS_00004031			2	u
17	Cufflinks	exon	45041747	45041851	.	-	.	XLOC_033051	TCONS_00086085	DCAKD		1	o
17	Cufflinks	exon	45053857	45054354	.	-	.	XLOC_033051	TCONS_00086085	DCAKD		2	o
19	Cufflinks	exon	54295874	54296252	.	-	.	XLOC_038914	TCONS_00103824			1	u
19	Cufflinks	exon	54298583	54298618	.	-	.	XLOC_038914	TCONS_00103824			2	u
19	Cufflinks	exon	54299243	54299330	.	-	.	XLOC_038914	TCONS_00103824			3	u
5	Cufflinks	exon	31170896	31171067	.	-	.	XLOC_060781	TCONS_00158894	CDH6		1	x
5	Cufflinks	exon	31175055	31175387	.	-	.	XLOC_060781	TCONS_00158894	CDH6		2	x
5	Cufflinks	exon	31175797	31176016	.	-	.	XLOC_060781	TCONS_00158894	CDH6		3	x
5	Cufflinks	exon	31239761	31239887	.	-	.	XLOC_060781	TCONS_00158894	CDH6		4	x
5	Cufflinks	exon	31244825	31244917	.	-	.	XLOC_060781	TCONS_00158894	CDH6		5	x
1	Cufflinks	exon	158132040	158132401	.	-	.	XLOC_006629	TCONS_00016279	LINC01704		1	j
1	Cufflinks	exon	158132578	158132656	.	-	.	XLOC_006629	TCONS_00016279	LINC01704		2	j
1	Cufflinks	exon	158146767	158146929	.	-	.	XLOC_006629	TCONS_00016279	LINC01704		3	j
19	Cufflinks	exon	52388861	52389303	.	-	.	XLOC_038841	TCONS_00103554	ZNF528-AS1		1	j
19	Cufflinks	exon	52394791	52394847	.	-	.	XLOC_038841	TCONS_00103554	ZNF528-AS1		2	j
19	Cufflinks	exon	52395598	52395750	.	-	.	XLOC_038841	TCONS_00103554	ZNF528-AS1		3	j
19	Cufflinks	exon	52396365	52396499	.	-	.	XLOC_038841	TCONS_00103554	ZNF528-AS1		4	j
19	Cufflinks	exon	52396610	52397267	.	-	.	XLOC_038841	TCONS_00103554	ZNF528-AS1		5	j
19	Cufflinks	exon	52397462	52397766	.	-	.	XLOC_038841	TCONS_00103554	ZNF528-AS1		6	j
2	Cufflinks	exon	202372278	202372391	.	-	.	XLOC_044853	TCONS_00118828	AC064836.3		1	o
2	Cufflinks	exon	202375167	202376022	.	-	.	XLOC_044853	TCONS_00118828	AC064836.3		2	o
4	Cufflinks	exon	83187720	83190214	.	-	.	XLOC_057546	TCONS_00151016			1	u
4	Cufflinks	exon	83190677	83191377	.	-	.	XLOC_057546	TCONS_00151016			2	u
4	Cufflinks	exon	83196872	83198645	.	-	.	XLOC_057546	TCONS_00151016			3	u
2	Cufflinks	exon	87482480	87482940	.	+	.	XLOC_040251	TCONS_00107161	CYTOR		1	o
2	Cufflinks	exon	87482992	87486383	.	+	.	XLOC_040251	TCONS_00107161	CYTOR		2	o
2	Cufflinks	exon	87488827	87490785	.	+	.	XLOC_040251	TCONS_00107161	CYTOR		3	o
11	Cufflinks	exon	65497688	65497865	.	+	.	XLOC_012595	TCONS_00030346	MALAT1		1	j
11	Cufflinks	exon	65498682	65498734	.	+	.	XLOC_012595	TCONS_00030346	MALAT1		2	j
11	Cufflinks	exon	65498969	65502393	.	+	.	XLOC_012595	TCONS_00030346	MALAT1		3	j
11	Cufflinks	exon	65502637	65503120	.	+	.	XLOC_012595	TCONS_00030346	MALAT1		4	j
11	Cufflinks	exon	65503729	65506516	.	+	.	XLOC_012595	TCONS_00030346	MALAT1		5	j
8	Cufflinks	exon	102903792	102903877	.	+	.	XLOC_072592	TCONS_00186774	AZIN1-AS1		1	j
8	Cufflinks	exon	102904224	102904385	.	+	.	XLOC_072592	TCONS_00186774	AZIN1-AS1		2	j
8	Cufflinks	exon	102977587	102977876	.	+	.	XLOC_072592	TCONS_00186774	AZIN1-AS1		3	j
6	Cufflinks	exon	53193625	53194155	.	-	.	XLOC_065878	TCONS_00170938			1	u
6	Cufflinks	exon	53199715	53199815	.	-	.	XLOC_065878	TCONS_00170938			2	u
6	Cufflinks	exon	53203640	53203719	.	-	.	XLOC_065878	TCONS_00170938			3	u
7	Cufflinks	exon	41732770	41732808	.	+	.	XLOC_067673	TCONS_00175134	INHBA-AS1		1	j
7	Cufflinks	exon	41733236	41733305	.	+	.	XLOC_067673	TCONS_00175134	INHBA-AS1		2	j
7	Cufflinks	exon	41733999	41734190	.	+	.	XLOC_067673	TCONS_00175134	INHBA-AS1		3	j
7	Cufflinks	exon	41735670	41735714	.	+	.	XLOC_067673	TCONS_00175134	INHBA-AS1		4	j
7	Cufflinks	exon	41776841	41779388	.	+	.	XLOC_067673	TCONS_00175134	INHBA-AS1		5	j
8	Cufflinks	exon	132634891	132636299	.	-	.	XLOC_074521	TCONS_00191412	LRRC6		1	o
8	Cufflinks	exon	132666584	132668438	.	-	.	XLOC_074521	TCONS_00191412	LRRC6		2	o
9	Cufflinks	exon	4970347	4974257	.	+	.	XLOC_074832	TCONS_00192344			1	u
9	Cufflinks	exon	4975384	4975436	.	+	.	XLOC_074832	TCONS_00192344			2	u
17	Cufflinks	exon	5192084	5192163	.	+	.	XLOC_030093	TCONS_00077531	AC087500.1		1	j
17	Cufflinks	exon	5215147	5215293	.	+	.	XLOC_030093	TCONS_00077531	AC087500.1		2	j
17	Cufflinks	exon	5223317	5223484	.	+	.	XLOC_030093	TCONS_00077531	AC087500.1		3	j
17	Cufflinks	exon	5247774	5248069	.	+	.	XLOC_030093	TCONS_00077531	AC087500.1		4	j
4	Cufflinks	exon	152100698	152101580	.	+	.	XLOC_056453	TCONS_00148302	LINC02273		1	j
4	Cufflinks	exon	152103627	152104910	.	+	.	XLOC_056453	TCONS_00148302	LINC02273		2	j
X	Cufflinks	exon	147908948	147910995	.	-	.	XLOC_082427	TCONS_00207885	FMR1-AS1		1	j
X	Cufflinks	exon	147911378	147911384	.	-	.	XLOC_082427	TCONS_00207885	FMR1-AS1		2	j
X	Cufflinks	exon	147911642	147911817	.	-	.	XLOC_082427	TCONS_00207885	FMR1-AS1		3	j
3	Cufflinks	exon	115147981	115150885	.	+	.	XLOC_051680	TCONS_00135929			1	u
3	Cufflinks	exon	115151002	115152981	.	+	.	XLOC_051680	TCONS_00135929			2	u
4	Cufflinks	exon	6687210	6688896	.	-	.	XLOC_056820	TCONS_00149408	LINC002481		1	j
4	Cufflinks	exon	6690308	6690660	.	-	.	XLOC_056820	TCONS_00149408	LINC002481		2	j
4	Cufflinks	exon	39861157	39861193	.	-	.	XLOC_057150	TCONS_00150051	PDS5A		1	o
4	Cufflinks	exon	39865800	39866123	.	-	.	XLOC_057150	TCONS_00150051	PDS5A		2	o
18	Cufflinks	exon	61545789	61546198	.	-	.	XLOC_035332	TCONS_00092079	AC090409.1		1	j
18	Cufflinks	exon	61577028	61577211	.	-	.	XLOC_035332	TCONS_00092079	AC090409.1		2	j
18	Cufflinks	exon	61579407	61579456	.	-	.	XLOC_035332	TCONS_00092079	AC090409.1		3	j
18	Cufflinks	exon	61592494	61592623	.	-	.	XLOC_035332	TCONS_00092079	AC090409.1		4	j
18	Cufflinks	exon	61599147	61599278	.	-	.	XLOC_035332	TCONS_00092079	AC090409.1		5	j
18	Cufflinks	exon	61604936	61605111	.	-	.	XLOC_035332	TCONS_00092079	AC090409.1		6	j
18	Cufflinks	exon	61606466	61606654	.	-	.	XLOC_035332	TCONS_00092079	AC090409.1		7	j
18	Cufflinks	exon	61606851	61606917	.	-	.	XLOC_035332	TCONS_00092079	AC090409.1		8	j
22	Cufflinks	exon	42799185	42800262	.	-	.	XLOC_050203	TCONS_00132035	ARFGAP3		1	o
22	Cufflinks	exon	42828984	42829108	.	-	.	XLOC_050203	TCONS_00132035	ARFGAP3		2	o
15	Cufflinks	exon	40835808	40836282	.	-	.	XLOC_025657	TCONS_00065347	SPINT1-AS1		1	j
15	Cufflinks	exon	40838543	40838686	.	-	.	XLOC_025657	TCONS_00065347	SPINT1-AS1		2	j
15	Cufflinks	exon	40840380	40840493	.	-	.	XLOC_025657	TCONS_00065347	SPINT1-AS1		3	j
18	Cufflinks	exon	10472082	10472432	.	-	.	XLOC_034921	TCONS_00090911	APCDD1		1	x
18	Cufflinks	exon	10474666	10474815	.	-	.	XLOC_034921	TCONS_00090911	APCDD1		2	x
18	Cufflinks	exon	10474911	10475036	.	-	.	XLOC_034921	TCONS_00090911	APCDD1		3	x
18	Cufflinks	exon	10475873	10475935	.	-	.	XLOC_034921	TCONS_00090911	APCDD1		4	x
18	Cufflinks	exon	10488723	10488758	.	-	.	XLOC_034921	TCONS_00090911	APCDD1		5	x
14	Cufflinks	exon	91467664	91468425	.	-	.	XLOC_023596	TCONS_00060107	PPP4R3A		1	o
14	Cufflinks	exon	91472749	91472768	.	-	.	XLOC_023596	TCONS_00060107	PPP4R3A		2	o
14	Cufflinks	exon	99279670	99281737	.	-	.	XLOC_023722	TCONS_00060482			1	u
14	Cufflinks	exon	99284823	99286541	.	-	.	XLOC_023722	TCONS_00060482			2	u
4	Cufflinks	exon	153772496	153778016	.	+	.	XLOC_056486	TCONS_00148404			1	u
4	Cufflinks	exon	153778130	153780582	.	+	.	XLOC_056486	TCONS_00148404			2	u
17	Cufflinks	exon	6689617	6690027	.	+	.	XLOC_030121	TCONS_00077613	SLC13A5		1	x
17	Cufflinks	exon	6692865	6693576	.	+	.	XLOC_030121	TCONS_00077613	SLC13A5		2	x
12	Cufflinks	exon	67709047	67710685	.	-	.	XLOC_018507	TCONS_00047549	LINC02421		1	j
12	Cufflinks	exon	67715322	67715517	.	-	.	XLOC_018507	TCONS_00047549	LINC02421		2	j
12	Cufflinks	exon	67716075	67716203	.	-	.	XLOC_018507	TCONS_00047549	LINC02421		3	j
12	Cufflinks	exon	67718343	67718541	.	-	.	XLOC_018507	TCONS_00047549	LINC02421		4	j
12	Cufflinks	exon	67722379	67722713	.	-	.	XLOC_018507	TCONS_00047549	LINC02421		5	j
12	Cufflinks	exon	67729396	67729668	.	-	.	XLOC_018507	TCONS_00047549	LINC02421		6	j
17	Cufflinks	exon	44325369	44325929	.	+	.	XLOC_031055	TCONS_00080142			1	u
17	Cufflinks	exon	44326942	44327794	.	+	.	XLOC_031055	TCONS_00080142			2	u
1	Cufflinks	exon	86288202	86289139	.	-	.	XLOC_005506	TCONS_00013608	AL136382.1		1	j
1	Cufflinks	exon	86313564	86313700	.	-	.	XLOC_005506	TCONS_00013608	AL136382.1		2	j
1	Cufflinks	exon	86318332	86318395	.	-	.	XLOC_005506	TCONS_00013608	AL136382.1		3	j
1	Cufflinks	exon	86319457	86321016	.	-	.	XLOC_005506	TCONS_00013608	AL136382.1		4	j
17	Cufflinks	exon	81017969	81018206	.	-	.	XLOC_033840	TCONS_00088274	AC127496.5		1	j
17	Cufflinks	exon	81018380	81018589	.	-	.	XLOC_033840	TCONS_00088274	AC127496.5		2	j
17	Cufflinks	exon	81019667	81020011	.	-	.	XLOC_033840	TCONS_00088274	AC127496.5		3	j
15	Cufflinks	exon	69459688	69459798	.	-	.	XLOC_026127	TCONS_00066622	AC027237.2		1	o
15	Cufflinks	exon	69462012	69462473	.	-	.	XLOC_026127	TCONS_00066622	AC027237.2		2	o
17	Cufflinks	exon	8506497	8507139	.	+	.	XLOC_030220	TCONS_00077984	MYH10		1	x
17	Cufflinks	exon	8508686	8509670	.	+	.	XLOC_030220	TCONS_00077984	MYH10		2	x
2	Cufflinks	exon	8772098	8772204	.	-	.	XLOC_042276	TCONS_00112722	KIDINS220		1	o
2	Cufflinks	exon	8787660	8788258	.	-	.	XLOC_042276	TCONS_00112722	KIDINS220		2	o
6	Cufflinks	exon	149168413	149169038	.	-	.	XLOC_066853	TCONS_00173151	AL031056.1		1	x
6	Cufflinks	exon	149234589	149234685	.	-	.	XLOC_066853	TCONS_00173151	AL031056.1		2	x
16	Cufflinks	exon	75562604	75564591	.	-	.	XLOC_029686	TCONS_00076561			1	u
16	Cufflinks	exon	75565680	75566309	.	-	.	XLOC_029686	TCONS_00076561			2	u
8	Cufflinks	exon	42140355	42142171	.	+	.	XLOC_072016	TCONS_00185452			1	u
8	Cufflinks	exon	42143444	42143614	.	+	.	XLOC_072016	TCONS_00185452			2	u
7	Cufflinks	exon	96267674	96270295	.	-	.	XLOC_070533	TCONS_00181879	SLC25A13		1	o
7	Cufflinks	exon	96296786	96296886	.	-	.	XLOC_070533	TCONS_00181879	SLC25A13		2	o
17	Cufflinks	exon	64568316	64568741	.	-	.	XLOC_033453	TCONS_00087198	SMURF2		1	o
17	Cufflinks	exon	64575458	64575726	.	-	.	XLOC_033453	TCONS_00087198	SMURF2		2	o
5	Cufflinks	exon	1620337	1626926	.	-	.	XLOC_060601	TCONS_00158524			1	u
5	Cufflinks	exon	1628755	1633612	.	-	.	XLOC_060601	TCONS_00158524			2	u
17	Cufflinks	exon	16042116	16042473	.	-	.	XLOC_032348	TCONS_00084049	TTC19		1	x
17	Cufflinks	exon	16042606	16043788	.	-	.	XLOC_032348	TCONS_00084049	TTC19		2	x
4	Cufflinks	exon	143654864	143655046	.	+	.	XLOC_056312	TCONS_00148039	FREM3		1	x
4	Cufflinks	exon	143656299	143656555	.	+	.	XLOC_056312	TCONS_00148039	FREM3		2	x
12	Cufflinks	exon	57612118	57613709	.	-	.	XLOC_018428	TCONS_00047303	AC025165.1		1	j
12	Cufflinks	exon	57615226	57615652	.	-	.	XLOC_018428	TCONS_00047303	AC025165.1		2	j
12	Cufflinks	exon	57616240	57616305	.	-	.	XLOC_018428	TCONS_00047303	AC025165.1		3	j
15	Cufflinks	exon	85645970	85646186	.	+	.	XLOC_025031	TCONS_00064000	AKAP13		1	o
15	Cufflinks	exon	85676196	85676434	.	+	.	XLOC_025031	TCONS_00064000	AKAP13		2	o
1	Cufflinks	exon	167537733	167538559	.	-	.	XLOC_006830	TCONS_00016787			1	u
1	Cufflinks	exon	167539294	167540049	.	-	.	XLOC_006830	TCONS_00016787			2	u
2	Cufflinks	exon	217424320	217425522	.	-	.	XLOC_045005	TCONS_00119205			1	u
2	Cufflinks	exon	217426591	217426786	.	-	.	XLOC_045005	TCONS_00119205			2	u
2	Cufflinks	exon	217427391	217427473	.	-	.	XLOC_045005	TCONS_00119205			3	u
2	Cufflinks	exon	217432923	217433021	.	-	.	XLOC_045005	TCONS_00119205			4	u
2	Cufflinks	exon	217433757	217433806	.	-	.	XLOC_045005	TCONS_00119205			5	u
2	Cufflinks	exon	113677539	113677783	.	-	.	XLOC_043781	TCONS_00116325	AC017074.1		1	j
2	Cufflinks	exon	113703697	113704326	.	-	.	XLOC_043781	TCONS_00116325	AC017074.1		2	j
10	Cufflinks	exon	128299060	128299119	.	+	.	XLOC_009761	TCONS_00023269	AL390763.2		1	j
10	Cufflinks	exon	128306041	128307522	.	+	.	XLOC_009761	TCONS_00023269	AL390763.2		2	j
10	Cufflinks	exon	128315419	128315481	.	+	.	XLOC_009761	TCONS_00023269	AL390763.2		3	j
10	Cufflinks	exon	128316923	128317726	.	+	.	XLOC_009761	TCONS_00023269	AL390763.2		4	j
10	Cufflinks	exon	37865209	37865527	.	+	.	XLOC_008481	TCONS_00020458			1	u
10	Cufflinks	exon	37867466	37867801	.	+	.	XLOC_008481	TCONS_00020458			2	u
8	Cufflinks	exon	37868559	37868968	.	-	.	XLOC_073551	TCONS_00188964	RAB11FIP1		1	o
8	Cufflinks	exon	37888401	37888757	.	-	.	XLOC_073551	TCONS_00188964	RAB11FIP1		2	o
9	Cufflinks	exon	111726109	111726180	.	+	.	XLOC_076409	TCONS_00195077	C9orf84		1	x
9	Cufflinks	exon	111748326	111748742	.	+	.	XLOC_076409	TCONS_00195077	C9orf84		2	x
3	Cufflinks	exon	187724819	187724861	.	-	.	XLOC_054629	TCONS_00144183	BCL6		1	o
3	Cufflinks	exon	187725079	187725395	.	-	.	XLOC_054629	TCONS_00144183	BCL6		2	o
11	Cufflinks	exon	58770423	58770835	.	+	.	XLOC_012326	TCONS_00029565			1	u
11	Cufflinks	exon	58811547	58811570	.	+	.	XLOC_012326	TCONS_00029565			2	u
6	Cufflinks	exon	2427650	2434505	.	+	.	XLOC_062684	TCONS_00163416	AL031768.1		1	o
6	Cufflinks	exon	2435835	2442975	.	+	.	XLOC_062684	TCONS_00163416	AL031768.1		2	o
1	Cufflinks	exon	110748846	110750998	.	-	.	XLOC_005822	TCONS_00014350			1	u
1	Cufflinks	exon	110752338	110752446	.	-	.	XLOC_005822	TCONS_00014350			2	u
1	Cufflinks	exon	110752988	110753104	.	-	.	XLOC_005822	TCONS_00014350			3	u
1	Cufflinks	exon	110763747	110763785	.	-	.	XLOC_005822	TCONS_00014350			4	u
1	Cufflinks	exon	110764551	110764757	.	-	.	XLOC_005822	TCONS_00014350			5	u
1	Cufflinks	exon	110764893	110765005	.	-	.	XLOC_005822	TCONS_00014350			6	u
19	Cufflinks	exon	47274433	47274498	.	+	.	XLOC_036866	TCONS_00096951	INAFM1		1	o
19	Cufflinks	exon	47275047	47276496	.	+	.	XLOC_036866	TCONS_00096951	INAFM1		2	o
19	Cufflinks	exon	47277801	47278254	.	+	.	XLOC_036866	TCONS_00096951	INAFM1		3	o
1	Cufflinks	exon	201507241	201507419	.	+	.	XLOC_003125	TCONS_00007962	AC096677.1		1	j
1	Cufflinks	exon	201514344	201517434	.	+	.	XLOC_003125	TCONS_00007962	AC096677.1		2	j
13	Cufflinks	exon	100488725	100489034	.	+	.	XLOC_020121	TCONS_00051537	PCCA		1	o
13	Cufflinks	exon	100492419	100492941	.	+	.	XLOC_020121	TCONS_00051537	PCCA		2	o
7	Cufflinks	exon	344553	345139	.	-	.	XLOC_069329	TCONS_00179034			1	u
7	Cufflinks	exon	346217	346567	.	-	.	XLOC_069329	TCONS_00179034			2	u
9	Cufflinks	exon	76516518	76516776	.	+	.	XLOC_075819	TCONS_00193954			1	u
9	Cufflinks	exon	76548521	76548609	.	+	.	XLOC_075819	TCONS_00193954			2	u
9	Cufflinks	exon	76564378	76564607	.	+	.	XLOC_075819	TCONS_00193954			3	u
5	Cufflinks	exon	57488824	57488928	.	+	.	XLOC_058887	TCONS_00154326	AC025470.2		1	j
5	Cufflinks	exon	57494075	57494225	.	+	.	XLOC_058887	TCONS_00154326	AC025470.2		2	j
5	Cufflinks	exon	57496780	57496917	.	+	.	XLOC_058887	TCONS_00154326	AC025470.2		3	j
5	Cufflinks	exon	57532936	57533424	.	+	.	XLOC_058887	TCONS_00154326	AC025470.2		4	j
11	Cufflinks	exon	32802215	32802509	.	-	.	XLOC_013998	TCONS_00034508			1	u
11	Cufflinks	exon	32804958	32806386	.	-	.	XLOC_013998	TCONS_00034508			2	u
15	Cufflinks	exon	38042982	38043095	.	+	.	XLOC_024280	TCONS_00061751	LINC02345		1	j
15	Cufflinks	exon	38044574	38044675	.	+	.	XLOC_024280	TCONS_00061751	LINC02345		2	j
15	Cufflinks	exon	38046115	38047823	.	+	.	XLOC_024280	TCONS_00061751	LINC02345		3	j
17	Cufflinks	exon	77194259	77194278	.	+	.	XLOC_031773	TCONS_00082189	SEC14L1		1	o
17	Cufflinks	exon	77195766	77196201	.	+	.	XLOC_031773	TCONS_00082189	SEC14L1		2	o
12	Cufflinks	exon	10426882	10428082	.	-	.	XLOC_017646	TCONS_00044958	KLRC1		1	o
12	Cufflinks	exon	10443507	10444057	.	-	.	XLOC_017646	TCONS_00044958	KLRC1		2	o
10	Cufflinks	exon	91060442	91060763	.	-	.	XLOC_010976	TCONS_00026046	LINC00502		1	x
10	Cufflinks	exon	91112993	91113146	.	-	.	XLOC_010976	TCONS_00026046	LINC00502		2	x
X	Cufflinks	exon	9720010	9721193	.	+	.	XLOC_079452	TCONS_00201364	GPR143		1	x
X	Cufflinks	exon	9722222	9725479	.	+	.	XLOC_079452	TCONS_00201364	GPR143		2	x
4	Cufflinks	exon	40203281	40204961	.	+	.	XLOC_055514	TCONS_00146047	RHOH		1	o
4	Cufflinks	exon	40214042	40215741	.	+	.	XLOC_055514	TCONS_00146047	RHOH		2	o
6	Cufflinks	exon	136972996	136973172	.	+	.	XLOC_064403	TCONS_00167494			1	u
6	Cufflinks	exon	136977205	136978240	.	+	.	XLOC_064403	TCONS_00167494			2	u
9	Cufflinks	exon	68543541	68543603	.	-	.	XLOC_078036	TCONS_00198426	LINC01506		1	j
9	Cufflinks	exon	68545501	68545624	.	-	.	XLOC_078036	TCONS_00198426	LINC01506		2	j
9	Cufflinks	exon	68546559	68546633	.	-	.	XLOC_078036	TCONS_00198426	LINC01506		3	j
5	Cufflinks	exon	54322881	54322923	.	+	.	XLOC_058825	TCONS_00154188	LINC01033		1	j
5	Cufflinks	exon	54401643	54401865	.	+	.	XLOC_058825	TCONS_00154188	LINC01033		2	j
5	Cufflinks	exon	54403523	54403788	.	+	.	XLOC_058825	TCONS_00154188	LINC01033		3	j
5	Cufflinks	exon	54408455	54408521	.	+	.	XLOC_058825	TCONS_00154188	LINC01033		4	j
5	Cufflinks	exon	54415022	54415125	.	+	.	XLOC_058825	TCONS_00154188	LINC01033		5	j
11	Cufflinks	exon	121869357	121869467	.	+	.	XLOC_013329	TCONS_00032545			1	u
11	Cufflinks	exon	121881217	121882604	.	+	.	XLOC_013329	TCONS_00032545			2	u
8	Cufflinks	exon	7318458	7319842	.	-	.	XLOC_073168	TCONS_00188016	FAM66B		1	j
8	Cufflinks	exon	7323100	7323360	.	-	.	XLOC_073168	TCONS_00188016	FAM66B		2	j
8	Cufflinks	exon	7324822	7324905	.	-	.	XLOC_073168	TCONS_00188016	FAM66B		3	j
8	Cufflinks	exon	7325137	7325415	.	-	.	XLOC_073168	TCONS_00188016	FAM66B		4	j
8	Cufflinks	exon	7348973	7349146	.	-	.	XLOC_073168	TCONS_00188016	FAM66B		5	j
8	Cufflinks	exon	7349393	7349763	.	-	.	XLOC_073168	TCONS_00188016	FAM66B		6	j
8	Cufflinks	exon	71843123	71843704	.	+	.	XLOC_072245	TCONS_00186024	MSC-AS1		1	j
8	Cufflinks	exon	71962923	71963048	.	+	.	XLOC_072245	TCONS_00186024	MSC-AS1		2	j
8	Cufflinks	exon	71965409	71965534	.	+	.	XLOC_072245	TCONS_00186024	MSC-AS1		3	j
8	Cufflinks	exon	72052539	72052616	.	+	.	XLOC_072245	TCONS_00186024	MSC-AS1		4	j
8	Cufflinks	exon	72055465	72055582	.	+	.	XLOC_072245	TCONS_00186024	MSC-AS1		5	j
8	Cufflinks	exon	72060363	72060441	.	+	.	XLOC_072245	TCONS_00186024	MSC-AS1		6	j
8	Cufflinks	exon	72062252	72062292	.	+	.	XLOC_072245	TCONS_00186024	MSC-AS1		7	j
2	Cufflinks	exon	239500612	239504662	.	+	.	XLOC_042078	TCONS_00112078			1	u
2	Cufflinks	exon	239504988	239505894	.	+	.	XLOC_042078	TCONS_00112078			2	u
2	Cufflinks	exon	239506155	239511233	.	+	.	XLOC_042078	TCONS_00112078			3	u
9	Cufflinks	exon	134051758	134051858	.	-	.	XLOC_079084	TCONS_00200654	BRD3		1	o
9	Cufflinks	exon	134060632	134062093	.	-	.	XLOC_079084	TCONS_00200654	BRD3		2	o
14	Cufflinks	exon	35094631	35094695	.	-	.	XLOC_022814	TCONS_00058328	PPP2R3C		1	o
14	Cufflinks	exon	35102318	35102792	.	-	.	XLOC_022814	TCONS_00058328	PPP2R3C		2	o
7	Cufflinks	exon	38302531	38303623	.	-	.	XLOC_069787	TCONS_00180234			1	u
7	Cufflinks	exon	38303886	38304172	.	-	.	XLOC_069787	TCONS_00180234			2	u
7	Cufflinks	exon	38304664	38304789	.	-	.	XLOC_069787	TCONS_00180234			3	u
7	Cufflinks	exon	38305126	38305738	.	-	.	XLOC_069787	TCONS_00180234			4	u
10	Cufflinks	exon	22853198	22853655	.	+	.	XLOC_008279	TCONS_00020045			1	u
10	Cufflinks	exon	22868089	22868185	.	+	.	XLOC_008279	TCONS_00020045			2	u
X	Cufflinks	exon	102769161	102769341	.	+	.	XLOC_080602	TCONS_00203597	LINC00630		1	j
X	Cufflinks	exon	102770352	102770420	.	+	.	XLOC_080602	TCONS_00203597	LINC00630		2	j
X	Cufflinks	exon	102816992	102817082	.	+	.	XLOC_080602	TCONS_00203597	LINC00630		3	j
X	Cufflinks	exon	102825993	102826169	.	+	.	XLOC_080602	TCONS_00203597	LINC00630		4	j
X	Cufflinks	exon	102826969	102827144	.	+	.	XLOC_080602	TCONS_00203597	LINC00630		5	j
X	Cufflinks	exon	102839801	102839863	.	+	.	XLOC_080602	TCONS_00203597	LINC00630		6	j
X	Cufflinks	exon	102845857	102846020	.	+	.	XLOC_080602	TCONS_00203597	LINC00630		7	j
X	Cufflinks	exon	102865042	102865152	.	+	.	XLOC_080602	TCONS_00203597	LINC00630		8	j
X	Cufflinks	exon	102884143	102884808	.	+	.	XLOC_080602	TCONS_00203597	LINC00630		9	j
X	Cufflinks	exon	102897574	102897764	.	+	.	XLOC_080602	TCONS_00203597	LINC00630		10	j
X	Cufflinks	exon	102900750	102900832	.	+	.	XLOC_080602	TCONS_00203597	LINC00630		11	j
X	Cufflinks	exon	102901023	102901133	.	+	.	XLOC_080602	TCONS_00203597	LINC00630		12	j
X	Cufflinks	exon	102901631	102901771	.	+	.	XLOC_080602	TCONS_00203597	LINC00630		13	j
X	Cufflinks	exon	102905661	102906203	.	+	.	XLOC_080602	TCONS_00203597	LINC00630		14	j
10	Cufflinks	exon	123359641	123361550	.	+	.	XLOC_009723	TCONS_00023171	AL160290.2		1	j
10	Cufflinks	exon	123361889	123362949	.	+	.	XLOC_009723	TCONS_00023171	AL160290.2		2	j
1	Cufflinks	exon	21558323	21558437	.	+	.	XLOC_000402	TCONS_00001185	ALPL		1	o
1	Cufflinks	exon	21564291	21565408	.	+	.	XLOC_000402	TCONS_00001185	ALPL		2	o
17	Cufflinks	exon	77666990	77667188	.	+	.	XLOC_031796	TCONS_00082266			1	u
17	Cufflinks	exon	77677303	77678675	.	+	.	XLOC_031796	TCONS_00082266			2	u
17	Cufflinks	exon	77679608	77681145	.	+	.	XLOC_031796	TCONS_00082266			3	u
4	Cufflinks	exon	112377054	112377283	.	+	.	XLOC_056077	TCONS_00147501	ALPK1		1	o
4	Cufflinks	exon	112378111	112378376	.	+	.	XLOC_056077	TCONS_00147501	ALPK1		2	o
1	Cufflinks	exon	35808668	35810829	.	+	.	XLOC_000787	TCONS_00002152	AGO4		1	o
1	Cufflinks	exon	35822172	35822275	.	+	.	XLOC_000787	TCONS_00002152	AGO4		2	o
2	Cufflinks	exon	138432645	138434541	.	-	.	XLOC_044023	TCONS_00116825	AC114763.1		1	j
2	Cufflinks	exon	138436473	138436613	.	-	.	XLOC_044023	TCONS_00116825	AC114763.1		2	j
2	Cufflinks	exon	138477170	138477538	.	-	.	XLOC_044023	TCONS_00116825	AC114763.1		3	j
3	Cufflinks	exon	31469220	31471404	.	+	.	XLOC_050775	TCONS_00133473			1	u
3	Cufflinks	exon	31477236	31480579	.	+	.	XLOC_050775	TCONS_00133473			2	u
14	Cufflinks	exon	64673716	64674219	.	+	.	XLOC_021916	TCONS_00055514			1	u
14	Cufflinks	exon	64688334	64690252	.	+	.	XLOC_021916	TCONS_00055514			2	u
6	Cufflinks	exon	3648754	3650009	.	-	.	XLOC_064889	TCONS_00168561			1	u
6	Cufflinks	exon	3650952	3651062	.	-	.	XLOC_064889	TCONS_00168561			2	u
12	Cufflinks	exon	72678207	72678610	.	+	.	XLOC_016699	TCONS_00042220			1	u
12	Cufflinks	exon	72678758	72678813	.	+	.	XLOC_016699	TCONS_00042220			2	u
12	Cufflinks	exon	72691100	72691631	.	+	.	XLOC_016699	TCONS_00042220			3	u
17	Cufflinks	exon	38701140	38701770	.	+	.	XLOC_030865	TCONS_00079586	AC006449.6		1	o
17	Cufflinks	exon	38702679	38705069	.	+	.	XLOC_030865	TCONS_00079586	AC006449.6		2	o
4	Cufflinks	exon	67701280	67701484	.	+	.	XLOC_055677	TCONS_00146443	UBA6-AS1		1	j
4	Cufflinks	exon	67720422	67721051	.	+	.	XLOC_055677	TCONS_00146443	UBA6-AS1		2	j
4	Cufflinks	exon	67721477	67722922	.	+	.	XLOC_055677	TCONS_00146443	UBA6-AS1		3	j
5	Cufflinks	exon	181261212	181261384	.	+	.	XLOC_060536	TCONS_00158392	TRIM52-AS1		1	j
5	Cufflinks	exon	181263628	181263766	.	+	.	XLOC_060536	TCONS_00158392	TRIM52-AS1		2	j
5	Cufflinks	exon	181264052	181264261	.	+	.	XLOC_060536	TCONS_00158392	TRIM52-AS1		3	j
7	Cufflinks	exon	142312207	142312368	.	-	.	XLOC_071073	TCONS_00183351			1	u
7	Cufflinks	exon	142322122	142325682	.	-	.	XLOC_071073	TCONS_00183351			2	u
16	Cufflinks	exon	72249191	72249236	.	-	.	XLOC_029628	TCONS_00076376	LINC01572		1	j
16	Cufflinks	exon	72284569	72284760	.	-	.	XLOC_029628	TCONS_00076376	LINC01572		2	j
16	Cufflinks	exon	72285379	72285453	.	-	.	XLOC_029628	TCONS_00076376	LINC01572		3	j
16	Cufflinks	exon	72290450	72290607	.	-	.	XLOC_029628	TCONS_00076376	LINC01572		4	j
16	Cufflinks	exon	72291170	72291413	.	-	.	XLOC_029628	TCONS_00076376	LINC01572		5	j
16	Cufflinks	exon	72349046	72349206	.	-	.	XLOC_029628	TCONS_00076376	LINC01572		6	j
16	Cufflinks	exon	72368653	72368722	.	-	.	XLOC_029628	TCONS_00076376	LINC01572		7	j
16	Cufflinks	exon	72391071	72391215	.	-	.	XLOC_029628	TCONS_00076376	LINC01572		8	j
16	Cufflinks	exon	72423833	72424165	.	-	.	XLOC_029628	TCONS_00076376	LINC01572		9	j
1	Cufflinks	exon	3623190	3624450	.	-	.	XLOC_004057	TCONS_00010137	AL513320.1		1	j
1	Cufflinks	exon	3624632	3624760	.	-	.	XLOC_004057	TCONS_00010137	AL513320.1		2	j
6	Cufflinks	exon	136621514	136621826	.	-	.	XLOC_066658	TCONS_00172792	MAP3K5		1	o
6	Cufflinks	exon	136645232	136645297	.	-	.	XLOC_066658	TCONS_00172792	MAP3K5		2	o
4	Cufflinks	exon	98183607	98183772	.	-	.	XLOC_057624	TCONS_00151349			1	u
4	Cufflinks	exon	98185131	98185236	.	-	.	XLOC_057624	TCONS_00151349			2	u
4	Cufflinks	exon	98203700	98203767	.	-	.	XLOC_057624	TCONS_00151349			3	u
4	Cufflinks	exon	187299419	187304467	.	-	.	XLOC_058315	TCONS_00153206	AC097652.1		1	j
4	Cufflinks	exon	187304638	187305701	.	-	.	XLOC_058315	TCONS_00153206	AC097652.1		2	j
4	Cufflinks	exon	187307106	187307269	.	-	.	XLOC_058315	TCONS_00153206	AC097652.1		3	j
4	Cufflinks	exon	187414738	187415451	.	-	.	XLOC_058315	TCONS_00153206	AC097652.1		4	j
17	Cufflinks	exon	61894275	61894591	.	-	.	XLOC_033384	TCONS_00086929	INTS2		1	o
17	Cufflinks	exon	61906002	61906696	.	-	.	XLOC_033384	TCONS_00086929	INTS2		2	o
5	Cufflinks	exon	138371135	138371678	.	+	.	XLOC_059856	TCONS_00156509	KDM3B		1	o
5	Cufflinks	exon	138376267	138376376	.	+	.	XLOC_059856	TCONS_00156509	KDM3B		2	o
X	Cufflinks	exon	19761879	19762021	.	-	.	XLOC_081358	TCONS_00205420	SH3KBP1		1	o
X	Cufflinks	exon	19808695	19809216	.	-	.	XLOC_081358	TCONS_00205420	SH3KBP1		2	o
6	Cufflinks	exon	68632663	68634724	.	-	.	XLOC_065946	TCONS_00171160	AL391807.1		1	j
6	Cufflinks	exon	68634834	68635036	.	-	.	XLOC_065946	TCONS_00171160	AL391807.1		2	j
1	Cufflinks	exon	58882605	58883734	.	-	.	XLOC_005267	TCONS_00013087	AC105277.1		1	j
1	Cufflinks	exon	58889149	58889208	.	-	.	XLOC_005267	TCONS_00013087	AC105277.1		2	j
1	Cufflinks	exon	58895845	58896009	.	-	.	XLOC_005267	TCONS_00013087	AC105277.1		3	j
1	Cufflinks	exon	58911974	58912045	.	-	.	XLOC_005267	TCONS_00013087	AC105277.1		4	j
1	Cufflinks	exon	58941836	58941869	.	-	.	XLOC_005267	TCONS_00013087	AC105277.1		5	j
18	Cufflinks	exon	6256631	6256693	.	+	.	XLOC_034090	TCONS_00088931	L3MBTL4-AS1		1	j
18	Cufflinks	exon	6258654	6258796	.	+	.	XLOC_034090	TCONS_00088931	L3MBTL4-AS1		2	j
18	Cufflinks	exon	6259160	6260934	.	+	.	XLOC_034090	TCONS_00088931	L3MBTL4-AS1		3	j
20	Cufflinks	exon	38533745	38533839	.	+	.	XLOC_045888	TCONS_00121533	RALGAPB		1	o
20	Cufflinks	exon	38535874	38536495	.	+	.	XLOC_045888	TCONS_00121533	RALGAPB		2	o
11	Cufflinks	exon	9814090	9815179	.	-	.	XLOC_013789	TCONS_00033886	SBF2		1	o
11	Cufflinks	exon	9818239	9822257	.	-	.	XLOC_013789	TCONS_00033886	SBF2		2	o
9	Cufflinks	exon	136546425	136547561	.	+	.	XLOC_076833	TCONS_00196342	NALT1		1	j
9	Cufflinks	exon	136547842	136548101	.	+	.	XLOC_076833	TCONS_00196342	NALT1		2	j
9	Cufflinks	exon	136549132	136550906	.	+	.	XLOC_076833	TCONS_00196342	NALT1		3	j
2	Cufflinks	exon	101961459	101962168	.	+	.	XLOC_040427	TCONS_00107596	LINC01127		1	j
2	Cufflinks	exon	101964700	101964837	.	+	.	XLOC_040427	TCONS_00107596	LINC01127		2	j
2	Cufflinks	exon	101983692	101983821	.	+	.	XLOC_040427	TCONS_00107596	LINC01127		3	j
2	Cufflinks	exon	101984584	101988850	.	+	.	XLOC_040427	TCONS_00107596	LINC01127		4	j
8	Cufflinks	exon	144507183	144507708	.	-	.	XLOC_074709	TCONS_00192024			1	u
8	Cufflinks	exon	144507842	144507935	.	-	.	XLOC_074709	TCONS_00192024			2	u
8	Cufflinks	exon	144508089	144508728	.	-	.	XLOC_074709	TCONS_00192024			3	u
15	Cufflinks	exon	52320394	52320753	.	-	.	XLOC_025863	TCONS_00065915	MYO5A		1	o
15	Cufflinks	exon	52350226	52350604	.	-	.	XLOC_025863	TCONS_00065915	MYO5A		2	o
9	Cufflinks	exon	33027488	33027573	.	+	.	XLOC_074972	TCONS_00192674	DNAJA1		1	o
9	Cufflinks	exon	33035747	33035979	.	+	.	XLOC_074972	TCONS_00192674	DNAJA1		2	o
9	Cufflinks	exon	299027	299270	.	+	.	XLOC_074754	TCONS_00192160	DOCK8		1	o
9	Cufflinks	exon	309738	309841	.	+	.	XLOC_074754	TCONS_00192160	DOCK8		2	o
9	Cufflinks	exon	66701197	66701223	.	+	.	XLOC_075640	TCONS_00193653			1	u
9	Cufflinks	exon	66701834	66704450	.	+	.	XLOC_075640	TCONS_00193653			2	u
1	Cufflinks	exon	77219531	77219653	.	+	.	XLOC_001309	TCONS_00003735			1	u
1	Cufflinks	exon	77220788	77220993	.	+	.	XLOC_001309	TCONS_00003735			2	u
1	Cufflinks	exon	77226717	77233164	.	+	.	XLOC_001309	TCONS_00003735			3	u
2	Cufflinks	exon	49652153	49652225	.	+	.	XLOC_039678	TCONS_00105955			1	u
2	Cufflinks	exon	49675283	49675383	.	+	.	XLOC_039678	TCONS_00105955			2	u
2	Cufflinks	exon	49707199	49713534	.	+	.	XLOC_039678	TCONS_00105955			3	u
12	Cufflinks	exon	26381865	26382404	.	-	.	XLOC_017847	TCONS_00045515	AC024145.1		1	x
12	Cufflinks	exon	26383790	26384161	.	-	.	XLOC_017847	TCONS_00045515	AC024145.1		2	x
14	Cufflinks	exon	100684008	100684058	.	+	.	XLOC_022350	TCONS_00056813			1	u
14	Cufflinks	exon	100687639	100689648	.	+	.	XLOC_022350	TCONS_00056813			2	u
4	Cufflinks	exon	98783756	98785034	.	-	.	XLOC_057629	TCONS_00151374			1	u
4	Cufflinks	exon	98787116	98787258	.	-	.	XLOC_057629	TCONS_00151374			2	u
4	Cufflinks	exon	98845403	98845474	.	-	.	XLOC_057629	TCONS_00151374			3	u
4	Cufflinks	exon	98862372	98862968	.	-	.	XLOC_057629	TCONS_00151374			4	u
11	Cufflinks	exon	109372902	109373585	.	-	.	XLOC_015130	TCONS_00037722	AP003049.2		1	j
11	Cufflinks	exon	109374403	109374474	.	-	.	XLOC_015130	TCONS_00037722	AP003049.2		2	j
11	Cufflinks	exon	109512579	109512725	.	-	.	XLOC_015130	TCONS_00037722	AP003049.2		3	j
11	Cufflinks	exon	109583527	109583643	.	-	.	XLOC_015130	TCONS_00037722	AP003049.2		4	j
11	Cufflinks	exon	109583745	109583907	.	-	.	XLOC_015130	TCONS_00037722	AP003049.2		5	j
2	Cufflinks	exon	135647087	135647136	.	+	.	XLOC_040860	TCONS_00108691	R3HDM1		1	o
2	Cufflinks	exon	135650239	135651583	.	+	.	XLOC_040860	TCONS_00108691	R3HDM1		2	o
11	Cufflinks	exon	62410592	62411759	.	-	.	XLOC_014362	TCONS_00035507	AP003064.2		1	j
11	Cufflinks	exon	62411905	62412012	.	-	.	XLOC_014362	TCONS_00035507	AP003064.2		2	j
11	Cufflinks	exon	62416705	62416850	.	-	.	XLOC_014362	TCONS_00035507	AP003064.2		3	j
11	Cufflinks	exon	62426687	62426824	.	-	.	XLOC_014362	TCONS_00035507	AP003064.2		4	j
11	Cufflinks	exon	62427705	62428282	.	-	.	XLOC_014362	TCONS_00035507	AP003064.2		5	j
5	Cufflinks	exon	164470279	164470468	.	+	.	XLOC_060236	TCONS_00157660	AC109466.1		1	j
5	Cufflinks	exon	164486674	164486741	.	+	.	XLOC_060236	TCONS_00157660	AC109466.1		2	j
5	Cufflinks	exon	164492796	164493112	.	+	.	XLOC_060236	TCONS_00157660	AC109466.1		3	j
X	Cufflinks	exon	64843004	64843148	.	+	.	XLOC_080150	TCONS_00202761			1	u
X	Cufflinks	exon	64844179	64845057	.	+	.	XLOC_080150	TCONS_00202761			2	u
X	Cufflinks	exon	64850497	64850976	.	+	.	XLOC_080150	TCONS_00202761			3	u
2	Cufflinks	exon	208542949	208542991	.	+	.	XLOC_041679	TCONS_00110880			1	u
2	Cufflinks	exon	208572013	208572167	.	+	.	XLOC_041679	TCONS_00110880			2	u
2	Cufflinks	exon	208656826	208656983	.	+	.	XLOC_041679	TCONS_00110880			3	u
5	Cufflinks	exon	159406757	159406783	.	+	.	XLOC_060210	TCONS_00157537	AC008691.1		1	j
5	Cufflinks	exon	159416524	159416641	.	+	.	XLOC_060210	TCONS_00157537	AC008691.1		2	j
5	Cufflinks	exon	159424023	159424101	.	+	.	XLOC_060210	TCONS_00157537	AC008691.1		3	j
5	Cufflinks	exon	159444650	159444723	.	+	.	XLOC_060210	TCONS_00157537	AC008691.1		4	j
5	Cufflinks	exon	159450635	159452429	.	+	.	XLOC_060210	TCONS_00157537	AC008691.1		5	j
8	Cufflinks	exon	141434175	141436153	.	+	.	XLOC_072956	TCONS_00187523	AC100803.3		1	j
8	Cufflinks	exon	141436308	141437065	.	+	.	XLOC_072956	TCONS_00187523	AC100803.3		2	j
8	Cufflinks	exon	141437326	141437520	.	+	.	XLOC_072956	TCONS_00187523	AC100803.3		3	j
8	Cufflinks	exon	141437710	141438617	.	+	.	XLOC_072956	TCONS_00187523	AC100803.3		4	j
22	Cufflinks	exon	47460479	47461829	.	-	.	XLOC_050296	TCONS_00132228	LINC01644		1	j
22	Cufflinks	exon	47463318	47464713	.	-	.	XLOC_050296	TCONS_00132228	LINC01644		2	j
19	Cufflinks	exon	17490549	17490751	.	+	.	XLOC_036141	TCONS_00094440	AC010618.3		1	x
19	Cufflinks	exon	17495567	17496437	.	+	.	XLOC_036141	TCONS_00094440	AC010618.3		2	x
15	Cufflinks	exon	52585670	52586205	.	-	.	XLOC_025872	TCONS_00065949	FAM214A		1	o
15	Cufflinks	exon	52590171	52590659	.	-	.	XLOC_025872	TCONS_00065949	FAM214A		2	o
15	Cufflinks	exon	39472703	39473218	.	+	.	XLOC_024326	TCONS_00061825	AC109630.1		1	j
15	Cufflinks	exon	39473391	39473688	.	+	.	XLOC_024326	TCONS_00061825	AC109630.1		2	j
15	Cufflinks	exon	39479216	39479352	.	+	.	XLOC_024326	TCONS_00061825	AC109630.1		3	j
15	Cufflinks	exon	39480968	39481206	.	+	.	XLOC_024326	TCONS_00061825	AC109630.1		4	j
4	Cufflinks	exon	168168913	168170590	.	-	.	XLOC_058146	TCONS_00152685	ANXA10		1	x
4	Cufflinks	exon	168171916	168172278	.	-	.	XLOC_058146	TCONS_00152685	ANXA10		2	x
4	Cufflinks	exon	168194397	168194789	.	-	.	XLOC_058146	TCONS_00152685	ANXA10		3	x
12	Cufflinks	exon	40217791	40223164	.	-	.	XLOC_018021	TCONS_00045877	AC079630.1		1	j
12	Cufflinks	exon	40223659	40224915	.	-	.	XLOC_018021	TCONS_00045877	AC079630.1		2	j
18	Cufflinks	exon	10472082	10472432	.	-	.	XLOC_034921	TCONS_00090912	APCDD1		1	x
18	Cufflinks	exon	10474666	10474815	.	-	.	XLOC_034921	TCONS_00090912	APCDD1		2	x
18	Cufflinks	exon	10474911	10475036	.	-	.	XLOC_034921	TCONS_00090912	APCDD1		3	x
18	Cufflinks	exon	10488723	10488800	.	-	.	XLOC_034921	TCONS_00090912	APCDD1		4	x
1	Cufflinks	exon	161528736	161528778	.	-	.	XLOC_006771	TCONS_00016620			1	u
1	Cufflinks	exon	161530233	161531095	.	-	.	XLOC_006771	TCONS_00016620			2	u
8	Cufflinks	exon	103245778	103246684	.	-	.	XLOC_074171	TCONS_00190608	BAALC-AS1		1	j
8	Cufflinks	exon	103285838	103285902	.	-	.	XLOC_074171	TCONS_00190608	BAALC-AS1		2	j
8	Cufflinks	exon	103298349	103298772	.	-	.	XLOC_074171	TCONS_00190608	BAALC-AS1		3	j
3	Cufflinks	exon	108094492	108098236	.	+	.	XLOC_051573	TCONS_00135633			1	u
3	Cufflinks	exon	108108042	108108123	.	+	.	XLOC_051573	TCONS_00135633			2	u
3	Cufflinks	exon	108117482	108118546	.	+	.	XLOC_051573	TCONS_00135633			3	u
5	Cufflinks	exon	94045700	94047231	.	-	.	XLOC_061524	TCONS_00160608	FAM172A		1	o
5	Cufflinks	exon	94054062	94056139	.	-	.	XLOC_061524	TCONS_00160608	FAM172A		2	o
7	Cufflinks	exon	41732710	41732808	.	+	.	XLOC_067673	TCONS_00175132	INHBA-AS1		1	o
7	Cufflinks	exon	41733236	41733305	.	+	.	XLOC_067673	TCONS_00175132	INHBA-AS1		2	o
7	Cufflinks	exon	41733999	41734190	.	+	.	XLOC_067673	TCONS_00175132	INHBA-AS1		3	o
7	Cufflinks	exon	41735670	41735714	.	+	.	XLOC_067673	TCONS_00175132	INHBA-AS1		4	o
7	Cufflinks	exon	41872008	41872603	.	+	.	XLOC_067673	TCONS_00175132	INHBA-AS1		5	o
10	Cufflinks	exon	43731321	43732379	.	-	.	XLOC_010399	TCONS_00024705			1	u
10	Cufflinks	exon	43735303	43735501	.	-	.	XLOC_010399	TCONS_00024705			2	u
9	Cufflinks	exon	129848288	129849476	.	+	.	XLOC_076723	TCONS_00195940	USP20		1	o
9	Cufflinks	exon	129865808	129865918	.	+	.	XLOC_076723	TCONS_00195940	USP20		2	o
20	Cufflinks	exon	17505993	17506447	.	+	.	XLOC_045574	TCONS_00120740	BFSP1		1	x
20	Cufflinks	exon	17517817	17525298	.	+	.	XLOC_045574	TCONS_00120740	BFSP1		2	x
4	Cufflinks	exon	25384370	25384551	.	+	.	XLOC_055354	TCONS_00145702	ANAPC4		1	o
4	Cufflinks	exon	25395728	25396326	.	+	.	XLOC_055354	TCONS_00145702	ANAPC4		2	o
1	Cufflinks	exon	174114789	174115643	.	-	.	XLOC_006948	TCONS_00017028	AL121983.2		1	j
1	Cufflinks	exon	174155627	174155697	.	-	.	XLOC_006948	TCONS_00017028	AL121983.2		2	j
1	Cufflinks	exon	174158887	174158990	.	-	.	XLOC_006948	TCONS_00017028	AL121983.2		3	j
1	Cufflinks	exon	174159164	174159287	.	-	.	XLOC_006948	TCONS_00017028	AL121983.2		4	j
2	Cufflinks	exon	123826192	123826213	.	-	.	XLOC_043880	TCONS_00116505			1	u
2	Cufflinks	exon	123839721	123840035	.	-	.	XLOC_043880	TCONS_00116505			2	u
2	Cufflinks	exon	123913195	123913529	.	-	.	XLOC_043880	TCONS_00116505			3	u
9	Cufflinks	exon	91424055	91426392	.	+	.	XLOC_076134	TCONS_00194486	AL353764.1		1	j
9	Cufflinks	exon	91426830	91427333	.	+	.	XLOC_076134	TCONS_00194486	AL353764.1		2	j
20	Cufflinks	exon	50132388	50132867	.	-	.	XLOC_047188	TCONS_00124606	TMEM189-UBE2V1		1	o
20	Cufflinks	exon	50151040	50151093	.	-	.	XLOC_047188	TCONS_00124606	TMEM189-UBE2V1		2	o
17	Cufflinks	exon	2287445	2288053	.	-	.	XLOC_032027	TCONS_00083054	SMG6		1	o
17	Cufflinks	exon	2293768	2293878	.	-	.	XLOC_032027	TCONS_00083054	SMG6		2	o
10	Cufflinks	exon	111388609	111388678	.	+	.	XLOC_009511	TCONS_00022721			1	u
10	Cufflinks	exon	111389944	111390081	.	+	.	XLOC_009511	TCONS_00022721			2	u
10	Cufflinks	exon	111400253	111400285	.	+	.	XLOC_009511	TCONS_00022721			3	u
2	Cufflinks	exon	113826166	113829537	.	-	.	XLOC_043810	TCONS_00116362	AC104653.1		1	j
2	Cufflinks	exon	113830852	113831447	.	-	.	XLOC_043810	TCONS_00116362	AC104653.1		2	j
2	Cufflinks	exon	113831530	113831727	.	-	.	XLOC_043810	TCONS_00116362	AC104653.1		3	j
13	Cufflinks	exon	74406479	74406780	.	+	.	XLOC_019865	TCONS_00051045	AL355390.2		1	j
13	Cufflinks	exon	74434503	74434622	.	+	.	XLOC_019865	TCONS_00051045	AL355390.2		2	j
13	Cufflinks	exon	74543840	74543901	.	+	.	XLOC_019865	TCONS_00051045	AL355390.2		3	j
13	Cufflinks	exon	74551180	74551232	.	+	.	XLOC_019865	TCONS_00051045	AL355390.2		4	j
13	Cufflinks	exon	74552744	74552903	.	+	.	XLOC_019865	TCONS_00051045	AL355390.2		5	j
13	Cufflinks	exon	74553168	74553248	.	+	.	XLOC_019865	TCONS_00051045	AL355390.2		6	j
13	Cufflinks	exon	74554613	74554760	.	+	.	XLOC_019865	TCONS_00051045	AL355390.2		7	j
13	Cufflinks	exon	74555225	74557063	.	+	.	XLOC_019865	TCONS_00051045	AL355390.2		8	j
13	Cufflinks	exon	74564149	74564211	.	+	.	XLOC_019865	TCONS_00051045	AL355390.2		9	j
13	Cufflinks	exon	74565169	74565445	.	+	.	XLOC_019865	TCONS_00051045	AL355390.2		10	j
10	Cufflinks	exon	92183259	92184344	.	-	.	XLOC_010989	TCONS_00026069	CPEB3		1	o
10	Cufflinks	exon	92228187	92228720	.	-	.	XLOC_010989	TCONS_00026069	CPEB3		2	o
1	Cufflinks	exon	120639945	120642245	.	+	.	XLOC_001828	TCONS_00005102			1	u
1	Cufflinks	exon	120643746	120644374	.	+	.	XLOC_001828	TCONS_00005102			2	u
11	Cufflinks	exon	68784229	68784314	.	-	.	XLOC_014606	TCONS_00036348	CPT1A		1	o
11	Cufflinks	exon	68791110	68791559	.	-	.	XLOC_014606	TCONS_00036348	CPT1A		2	o
6	Cufflinks	exon	22025294	22025357	.	+	.	XLOC_063125	TCONS_00164107	CASC15		1	j
6	Cufflinks	exon	22056546	22056690	.	+	.	XLOC_063125	TCONS_00164107	CASC15		2	j
6	Cufflinks	exon	22063020	22063240	.	+	.	XLOC_063125	TCONS_00164107	CASC15		3	j
6	Cufflinks	exon	22110747	22110920	.	+	.	XLOC_063125	TCONS_00164107	CASC15		4	j
6	Cufflinks	exon	22191567	22191656	.	+	.	XLOC_063125	TCONS_00164107	CASC15		5	j
6	Cufflinks	exon	22194045	22194116	.	+	.	XLOC_063125	TCONS_00164107	CASC15		6	j
6	Cufflinks	exon	22205185	22205259	.	+	.	XLOC_063125	TCONS_00164107	CASC15		7	j
6	Cufflinks	exon	22214307	22214587	.	+	.	XLOC_063125	TCONS_00164107	CASC15		8	j
1	Cufflinks	exon	37454672	37456459	.	-	.	XLOC_004739	TCONS_00011868	LINC01137		1	j
1	Cufflinks	exon	37474144	37474411	.	-	.	XLOC_004739	TCONS_00011868	LINC01137		2	j
5	Cufflinks	exon	137695760	137695922	.	+	.	XLOC_059846	TCONS_00156479	KLHL3		1	x
5	Cufflinks	exon	137698472	137698563	.	+	.	XLOC_059846	TCONS_00156479	KLHL3		2	x
5	Cufflinks	exon	137703668	137703924	.	+	.	XLOC_059846	TCONS_00156479	KLHL3		3	x
20	Cufflinks	exon	48359950	48360150	.	+	.	XLOC_046119	TCONS_00122021	LINC00494		1	j
20	Cufflinks	exon	48364889	48366328	.	+	.	XLOC_046119	TCONS_00122021	LINC00494		2	j
20	Cufflinks	exon	48366474	48366633	.	+	.	XLOC_046119	TCONS_00122021	LINC00494		3	j
20	Cufflinks	exon	48368080	48371244	.	+	.	XLOC_046119	TCONS_00122021	LINC00494		4	j
8	Cufflinks	exon	90221488	90221510	.	+	.	XLOC_072460	TCONS_00186429	LINC00534		1	j
8	Cufflinks	exon	90221647	90221746	.	+	.	XLOC_072460	TCONS_00186429	LINC00534		2	j
8	Cufflinks	exon	90246180	90246270	.	+	.	XLOC_072460	TCONS_00186429	LINC00534		3	j
8	Cufflinks	exon	90454409	90454523	.	+	.	XLOC_072460	TCONS_00186429	LINC00534		4	j
8	Cufflinks	exon	90549453	90549547	.	+	.	XLOC_072460	TCONS_00186429	LINC00534		5	j
3	Cufflinks	exon	108094492	108098236	.	+	.	XLOC_051573	TCONS_00135632			1	u
3	Cufflinks	exon	108117482	108118546	.	+	.	XLOC_051573	TCONS_00135632			2	u
8	Cufflinks	exon	66921684	66922114	.	-	.	XLOC_073779	TCONS_00189588	SNHG6		1	j
8	Cufflinks	exon	66922614	66922725	.	-	.	XLOC_073779	TCONS_00189588	SNHG6		2	j
8	Cufflinks	exon	66926198	66926398	.	-	.	XLOC_073779	TCONS_00189588	SNHG6		3	j
7	Cufflinks	exon	27115348	27116343	.	+	.	XLOC_067492	TCONS_00174657	HOXA-AS2		1	j
7	Cufflinks	exon	27121919	27122666	.	+	.	XLOC_067492	TCONS_00174657	HOXA-AS2		2	j
7	Cufflinks	exon	27123460	27123638	.	+	.	XLOC_067492	TCONS_00174657	HOXA-AS2		3	j
7	Cufflinks	exon	27124331	27124610	.	+	.	XLOC_067492	TCONS_00174657	HOXA-AS2		4	j
7	Cufflinks	exon	27134081	27134302	.	+	.	XLOC_067492	TCONS_00174657	HOXA-AS2		5	j
3	Cufflinks	exon	114375971	114376093	.	-	.	XLOC_053799	TCONS_00141916	ZBTB20-AS1		1	x
3	Cufflinks	exon	114376280	114376989	.	-	.	XLOC_053799	TCONS_00141916	ZBTB20-AS1		2	x
2	Cufflinks	exon	127969013	127969834	.	-	.	XLOC_043918	TCONS_00116611	SAP130		1	o
2	Cufflinks	exon	127987491	127987585	.	-	.	XLOC_043918	TCONS_00116611	SAP130		2	o
19	Cufflinks	exon	20026679	20027137	.	-	.	XLOC_037999	TCONS_00100908	ZNF682		1	o
19	Cufflinks	exon	20027231	20027499	.	-	.	XLOC_037999	TCONS_00100908	ZNF682		2	o
19	Cufflinks	exon	20033848	20034571	.	-	.	XLOC_037999	TCONS_00100908	ZNF682		3	o
3	Cufflinks	exon	32972932	32973104	.	+	.	XLOC_050822	TCONS_00133555			1	u
3	Cufflinks	exon	32989252	32990111	.	+	.	XLOC_050822	TCONS_00133555			2	u
9	Cufflinks	exon	42951088	42951548	.	+	.	XLOC_075358	TCONS_00193334			1	u
9	Cufflinks	exon	42955205	42955415	.	+	.	XLOC_075358	TCONS_00193334			2	u
5	Cufflinks	exon	91060826	91062867	.	-	.	XLOC_061480	TCONS_00160511	ADGRV1		1	x
5	Cufflinks	exon	91079086	91080448	.	-	.	XLOC_061480	TCONS_00160511	ADGRV1		2	x
14	Cufflinks	exon	92886352	92886433	.	+	.	XLOC_022235	TCONS_00056447	AL117192.1		1	j
14	Cufflinks	exon	92891795	92893506	.	+	.	XLOC_022235	TCONS_00056447	AL117192.1		2	j
4	Cufflinks	exon	177444580	177445443	.	+	.	XLOC_056600	TCONS_00148871	AC078881.1		1	j
4	Cufflinks	exon	177451475	177452102	.	+	.	XLOC_056600	TCONS_00148871	AC078881.1		2	j
3	Cufflinks	exon	56790407	56791142	.	-	.	XLOC_053404	TCONS_00140920	ARHGEF3		1	o
3	Cufflinks	exon	56805534	56805648	.	-	.	XLOC_053404	TCONS_00140920	ARHGEF3		2	o
19	Cufflinks	exon	54749410	54749458	.	+	.	XLOC_037141	TCONS_00097929	KIR3DL2		1	o
19	Cufflinks	exon	54861207	54862794	.	+	.	XLOC_037141	TCONS_00097929	KIR3DL2		2	o
2	Cufflinks	exon	119703207	119704008	.	+	.	XLOC_040676	TCONS_00108264			1	u
2	Cufflinks	exon	119704093	119704218	.	+	.	XLOC_040676	TCONS_00108264			2	u
2	Cufflinks	exon	119715770	119717548	.	+	.	XLOC_040676	TCONS_00108264			3	u
14	Cufflinks	exon	67805653	67805768	.	-	.	XLOC_023258	TCONS_00059340	ZFYVE26		1	o
14	Cufflinks	exon	67810078	67811449	.	-	.	XLOC_023258	TCONS_00059340	ZFYVE26		2	o
9	Cufflinks	exon	112433816	112434113	.	-	.	XLOC_078685	TCONS_00199705	C9orf147		1	j
9	Cufflinks	exon	112469723	112469837	.	-	.	XLOC_078685	TCONS_00199705	C9orf147		2	j
9	Cufflinks	exon	112484456	112484624	.	-	.	XLOC_078685	TCONS_00199705	C9orf147		3	j
9	Cufflinks	exon	112486390	112486541	.	-	.	XLOC_078685	TCONS_00199705	C9orf147		4	j
9	Cufflinks	exon	112486979	112487204	.	-	.	XLOC_078685	TCONS_00199705	C9orf147		5	j
1	Cufflinks	exon	242184935	242185013	.	+	.	XLOC_003779	TCONS_00009503	AL591686.2		1	j
1	Cufflinks	exon	242192155	242192304	.	+	.	XLOC_003779	TCONS_00009503	AL591686.2		2	j
1	Cufflinks	exon	242209218	242209335	.	+	.	XLOC_003779	TCONS_00009503	AL591686.2		3	j
1	Cufflinks	exon	242210369	242210827	.	+	.	XLOC_003779	TCONS_00009503	AL591686.2		4	j
15	Cufflinks	exon	74461265	74462098	.	+	.	XLOC_024781	TCONS_00063296	UBL7-AS1		1	j
15	Cufflinks	exon	74466036	74466130	.	+	.	XLOC_024781	TCONS_00063296	UBL7-AS1		2	j
15	Cufflinks	exon	74479060	74479278	.	+	.	XLOC_024781	TCONS_00063296	UBL7-AS1		3	j
15	Cufflinks	exon	74481051	74481572	.	+	.	XLOC_024781	TCONS_00063296	UBL7-AS1		4	j
5	Cufflinks	exon	178052657	178052687	.	+	.	XLOC_060465	TCONS_00158206			1	u
5	Cufflinks	exon	178052803	178053973	.	+	.	XLOC_060465	TCONS_00158206			2	u
5	Cufflinks	exon	178054738	178054801	.	+	.	XLOC_060465	TCONS_00158206			3	u
9	Cufflinks	exon	133460672	133468242	.	-	.	XLOC_079073	TCONS_00200621	CACFD1		1	x
9	Cufflinks	exon	133468472	133468512	.	-	.	XLOC_079073	TCONS_00200621	CACFD1		2	x
11	Cufflinks	exon	35013304	35016191	.	+	.	XLOC_012143	TCONS_00028978			1	u
11	Cufflinks	exon	35017015	35019378	.	+	.	XLOC_012143	TCONS_00028978			2	u
2	Cufflinks	exon	64953030	64954044	.	-	.	XLOC_043126	TCONS_00114580			1	u
2	Cufflinks	exon	64955893	64956332	.	-	.	XLOC_043126	TCONS_00114580			2	u
19	Cufflinks	exon	36036971	36037167	.	+	.	XLOC_036474	TCONS_00095548	THAP8		1	x
19	Cufflinks	exon	36037316	36037710	.	+	.	XLOC_036474	TCONS_00095548	THAP8		2	x
18	Cufflinks	exon	42159013	42159150	.	+	.	XLOC_034407	TCONS_00089699	LINC00907		1	j
18	Cufflinks	exon	42159423	42159477	.	+	.	XLOC_034407	TCONS_00089699	LINC00907		2	j
18	Cufflinks	exon	42170150	42170173	.	+	.	XLOC_034407	TCONS_00089699	LINC00907		3	j
14	Cufflinks	exon	65158494	65158557	.	-	.	XLOC_023202	TCONS_00059220	LINC02324		1	j
14	Cufflinks	exon	65217701	65217790	.	-	.	XLOC_023202	TCONS_00059220	LINC02324		2	j
14	Cufflinks	exon	65218507	65218695	.	-	.	XLOC_023202	TCONS_00059220	LINC02324		3	j
14	Cufflinks	exon	65222219	65222482	.	-	.	XLOC_023202	TCONS_00059220	LINC02324		4	j
12	Cufflinks	exon	4055775	4055929	.	+	.	XLOC_015558	TCONS_00038964			1	u
12	Cufflinks	exon	4074586	4074656	.	+	.	XLOC_015558	TCONS_00038964			2	u
12	Cufflinks	exon	4123292	4124275	.	+	.	XLOC_015558	TCONS_00038964			3	u
4	Cufflinks	exon	98783756	98785537	.	-	.	XLOC_057629	TCONS_00151370			1	u
4	Cufflinks	exon	98787025	98787258	.	-	.	XLOC_057629	TCONS_00151370			2	u
4	Cufflinks	exon	98801165	98801307	.	-	.	XLOC_057629	TCONS_00151370			3	u
4	Cufflinks	exon	98862372	98862968	.	-	.	XLOC_057629	TCONS_00151370			4	u
1	Cufflinks	exon	221059263	221059418	.	+	.	XLOC_003473	TCONS_00008815			1	u
1	Cufflinks	exon	221066959	221067102	.	+	.	XLOC_003473	TCONS_00008815			2	u
1	Cufflinks	exon	221077728	221077950	.	+	.	XLOC_003473	TCONS_00008815			3	u
1	Cufflinks	exon	221078080	221078211	.	+	.	XLOC_003473	TCONS_00008815			4	u
1	Cufflinks	exon	221081822	221082013	.	+	.	XLOC_003473	TCONS_00008815			5	u
1	Cufflinks	exon	221104715	221105005	.	+	.	XLOC_003473	TCONS_00008815			6	u
22	Cufflinks	exon	37195503	37195512	.	-	.	XLOC_050004	TCONS_00131534			1	u
22	Cufflinks	exon	37197603	37199586	.	-	.	XLOC_050004	TCONS_00131534			2	u
X	Cufflinks	exon	54990638	54990720	.	-	.	XLOC_081736	TCONS_00206338	PFKFB1		1	j
X	Cufflinks	exon	54998406	55000224	.	-	.	XLOC_081736	TCONS_00206338	PFKFB1		2	j
17	Cufflinks	exon	57886399	57886495	.	-	.	XLOC_033329	TCONS_00086707	CUEDC1		1	o
17	Cufflinks	exon	57946172	57947519	.	-	.	XLOC_033329	TCONS_00086707	CUEDC1		2	o
22	Cufflinks	exon	30969238	30971779	.	+	.	XLOC_049054	TCONS_00128981	AC004542.2		1	x
22	Cufflinks	exon	30972924	30976661	.	+	.	XLOC_049054	TCONS_00128981	AC004542.2		2	x
1	Cufflinks	exon	83801516	83803251	.	-	.	XLOC_005474	TCONS_00013510	LINC01725		1	j
1	Cufflinks	exon	83860970	83861011	.	-	.	XLOC_005474	TCONS_00013510	LINC01725		2	j
6	Cufflinks	exon	106093982	106094627	.	+	.	XLOC_064012	TCONS_00166636	PRDM1		1	o
6	Cufflinks	exon	106096424	106096662	.	+	.	XLOC_064012	TCONS_00166636	PRDM1		2	o
3	Cufflinks	exon	64067964	64068161	.	+	.	XLOC_051218	TCONS_00134903	PRICKLE2-AS1		1	j
3	Cufflinks	exon	64095094	64095191	.	+	.	XLOC_051218	TCONS_00134903	PRICKLE2-AS1		2	j
3	Cufflinks	exon	64096923	64099863	.	+	.	XLOC_051218	TCONS_00134903	PRICKLE2-AS1		3	j
3	Cufflinks	exon	64100807	64103131	.	+	.	XLOC_051218	TCONS_00134903	PRICKLE2-AS1		4	j
9	Cufflinks	exon	21994778	21994849	.	+	.	XLOC_074935	TCONS_00192575	CDKN2B-AS1		1	j
9	Cufflinks	exon	21995048	21995161	.	+	.	XLOC_074935	TCONS_00192575	CDKN2B-AS1		2	j
9	Cufflinks	exon	22046751	22046900	.	+	.	XLOC_074935	TCONS_00192575	CDKN2B-AS1		3	j
9	Cufflinks	exon	22049106	22049228	.	+	.	XLOC_074935	TCONS_00192575	CDKN2B-AS1		4	j
9	Cufflinks	exon	22056252	22056387	.	+	.	XLOC_074935	TCONS_00192575	CDKN2B-AS1		5	j
9	Cufflinks	exon	22061953	22062026	.	+	.	XLOC_074935	TCONS_00192575	CDKN2B-AS1		6	j
9	Cufflinks	exon	22063944	22064018	.	+	.	XLOC_074935	TCONS_00192575	CDKN2B-AS1		7	j
9	Cufflinks	exon	22066235	22066353	.	+	.	XLOC_074935	TCONS_00192575	CDKN2B-AS1		8	j
9	Cufflinks	exon	22077679	22077891	.	+	.	XLOC_074935	TCONS_00192575	CDKN2B-AS1		9	j
22	Cufflinks	exon	42560936	42561469	.	-	.	XLOC_050181	TCONS_00131989	SERHL2		1	x
22	Cufflinks	exon	42575053	42575916	.	-	.	XLOC_050181	TCONS_00131989	SERHL2		2	x
10	Cufflinks	exon	86966453	86969374	.	-	.	XLOC_010853	TCONS_00025856	ADIRF-AS1		1	j
10	Cufflinks	exon	86969459	86970607	.	-	.	XLOC_010853	TCONS_00025856	ADIRF-AS1		2	j
10	Cufflinks	exon	86970733	86971311	.	-	.	XLOC_010853	TCONS_00025856	ADIRF-AS1		3	j
11	Cufflinks	exon	63819768	63820116	.	+	.	XLOC_012511	TCONS_00030014	SPINDOC		1	o
11	Cufflinks	exon	63824188	63825863	.	+	.	XLOC_012511	TCONS_00030014	SPINDOC		2	o
19	Cufflinks	exon	41135169	41136549	.	-	.	XLOC_038406	TCONS_00102046			1	u
19	Cufflinks	exon	41137318	41137422	.	-	.	XLOC_038406	TCONS_00102046			2	u
1	Cufflinks	exon	94030111	94030618	.	+	.	XLOC_001508	TCONS_00004197	ABCA4		1	x
1	Cufflinks	exon	94031578	94031666	.	+	.	XLOC_001508	TCONS_00004197	ABCA4		2	x
6	Cufflinks	exon	116145711	116147164	.	+	.	XLOC_064175	TCONS_00166986	COL10A1		1	x
6	Cufflinks	exon	116150563	116153154	.	+	.	XLOC_064175	TCONS_00166986	COL10A1		2	x
6	Cufflinks	exon	137941074	137943517	.	-	.	XLOC_066683	TCONS_00172844	AL591468.1		1	j
6	Cufflinks	exon	137945651	137945802	.	-	.	XLOC_066683	TCONS_00172844	AL591468.1		2	j
6	Cufflinks	exon	137950904	137950983	.	-	.	XLOC_066683	TCONS_00172844	AL591468.1		3	j
6	Cufflinks	exon	137957562	137957678	.	-	.	XLOC_066683	TCONS_00172844	AL591468.1		4	j
2	Cufflinks	exon	38100603	38100745	.	+	.	XLOC_039522	TCONS_00105524	CYP1B1-AS1		1	j
2	Cufflinks	exon	38100924	38101066	.	+	.	XLOC_039522	TCONS_00105524	CYP1B1-AS1		2	j
2	Cufflinks	exon	38113361	38113507	.	+	.	XLOC_039522	TCONS_00105524	CYP1B1-AS1		3	j
2	Cufflinks	exon	38121985	38122225	.	+	.	XLOC_039522	TCONS_00105524	CYP1B1-AS1		4	j
2	Cufflinks	exon	38131511	38131614	.	+	.	XLOC_039522	TCONS_00105524	CYP1B1-AS1		5	j
2	Cufflinks	exon	38202508	38202770	.	+	.	XLOC_039522	TCONS_00105524	CYP1B1-AS1		6	j
11	Cufflinks	exon	70206291	70206934	.	-	.	XLOC_014637	TCONS_00036402	AP000879.1		1	j
11	Cufflinks	exon	70207068	70207390	.	-	.	XLOC_014637	TCONS_00036402	AP000879.1		2	j
20	Cufflinks	exon	62638129	62641346	.	-	.	XLOC_047379	TCONS_00125016	AL357033.1		1	j
20	Cufflinks	exon	62641653	62642360	.	-	.	XLOC_047379	TCONS_00125016	AL357033.1		2	j
20	Cufflinks	exon	62643014	62645247	.	-	.	XLOC_047379	TCONS_00125016	AL357033.1		3	j
1	Cufflinks	exon	221046694	221046776	.	+	.	XLOC_003473	TCONS_00008810			1	u
1	Cufflinks	exon	221059239	221060126	.	+	.	XLOC_003473	TCONS_00008810			2	u
19	Cufflinks	exon	14254189	14254431	.	-	.	XLOC_037806	TCONS_00100331	AC011509.2		1	j
19	Cufflinks	exon	14279804	14279895	.	-	.	XLOC_037806	TCONS_00100331	AC011509.2		2	j
19	Cufflinks	exon	14291627	14291716	.	-	.	XLOC_037806	TCONS_00100331	AC011509.2		3	j
19	Cufflinks	exon	14292754	14292917	.	-	.	XLOC_037806	TCONS_00100331	AC011509.2		4	j
19	Cufflinks	exon	14305160	14305236	.	-	.	XLOC_037806	TCONS_00100331	AC011509.2		5	j
X	Cufflinks	exon	10016541	10018686	.	+	.	XLOC_079464	TCONS_00201386	WWC3-AS1		1	x
X	Cufflinks	exon	10046759	10046844	.	+	.	XLOC_079464	TCONS_00201386	WWC3-AS1		2	x
10	Cufflinks	exon	28306776	28308405	.	-	.	XLOC_010227	TCONS_00024316	MPP7		1	o
10	Cufflinks	exon	28315426	28315607	.	-	.	XLOC_010227	TCONS_00024316	MPP7		2	o
10	Cufflinks	exon	28334870	28335232	.	-	.	XLOC_010227	TCONS_00024316	MPP7		3	o
12	Cufflinks	exon	91959432	91960870	.	-	.	XLOC_018696	TCONS_00048087			1	u
12	Cufflinks	exon	91961003	91962612	.	-	.	XLOC_018696	TCONS_00048087			2	u
1	Cufflinks	exon	110748846	110750998	.	-	.	XLOC_005822	TCONS_00014348			1	u
1	Cufflinks	exon	110752338	110752446	.	-	.	XLOC_005822	TCONS_00014348			2	u
1	Cufflinks	exon	110763747	110763785	.	-	.	XLOC_005822	TCONS_00014348			3	u
1	Cufflinks	exon	110764551	110764755	.	-	.	XLOC_005822	TCONS_00014348			4	u
1	Cufflinks	exon	110764893	110764980	.	-	.	XLOC_005822	TCONS_00014348			5	u
3	Cufflinks	exon	196631498	196631645	.	-	.	XLOC_054778	TCONS_00144553	LINC01063		1	j
3	Cufflinks	exon	196636425	196636596	.	-	.	XLOC_054778	TCONS_00144553	LINC01063		2	j
3	Cufflinks	exon	196639032	196639577	.	-	.	XLOC_054778	TCONS_00144553	LINC01063		3	j
3	Cufflinks	exon	39232517	39232802	.	+	.	XLOC_050880	TCONS_00133762			1	u
3	Cufflinks	exon	39239086	39239187	.	+	.	XLOC_050880	TCONS_00133762			2	u
3	Cufflinks	exon	39258602	39258724	.	+	.	XLOC_050880	TCONS_00133762			3	u
3	Cufflinks	exon	39260992	39263490	.	+	.	XLOC_050880	TCONS_00133762			4	u
17	Cufflinks	exon	27608508	27608978	.	+	.	XLOC_030474	TCONS_00078741	KSR1		1	o
17	Cufflinks	exon	27609392	27609562	.	+	.	XLOC_030474	TCONS_00078741	KSR1		2	o
X	Cufflinks	exon	101511026	101511055	.	+	.	XLOC_080585	TCONS_00203542			1	u
X	Cufflinks	exon	101531644	101532012	.	+	.	XLOC_080585	TCONS_00203542			2	u
X	Cufflinks	exon	101535247	101536133	.	+	.	XLOC_080585	TCONS_00203542			3	u
6	Cufflinks	exon	169974106	169975118	.	-	.	XLOC_067120	TCONS_00173766			1	u
6	Cufflinks	exon	170022301	170022946	.	-	.	XLOC_067120	TCONS_00173766			2	u
12	Cufflinks	exon	89362104	89365321	.	-	.	XLOC_018664	TCONS_00047992	AC010201.2		1	x
12	Cufflinks	exon	89376665	89377462	.	-	.	XLOC_018664	TCONS_00047992	AC010201.2		2	x
2	Cufflinks	exon	11105317	11105662	.	-	.	XLOC_042300	TCONS_00112806	AC062028.1		1	j
2	Cufflinks	exon	11120763	11120962	.	-	.	XLOC_042300	TCONS_00112806	AC062028.1		2	j
2	Cufflinks	exon	11123152	11123289	.	-	.	XLOC_042300	TCONS_00112806	AC062028.1		3	j
2	Cufflinks	exon	11124583	11124785	.	-	.	XLOC_042300	TCONS_00112806	AC062028.1		4	j
2	Cufflinks	exon	11128721	11128886	.	-	.	XLOC_042300	TCONS_00112806	AC062028.1		5	j
2	Cufflinks	exon	11128984	11129098	.	-	.	XLOC_042300	TCONS_00112806	AC062028.1		6	j
2	Cufflinks	exon	11131998	11132821	.	-	.	XLOC_042300	TCONS_00112806	AC062028.1		7	j
6	Cufflinks	exon	6687235	6687330	.	+	.	XLOC_062798	TCONS_00163589	AL031123.1		1	x
6	Cufflinks	exon	6706370	6706859	.	+	.	XLOC_062798	TCONS_00163589	AL031123.1		2	x
2	Cufflinks	exon	217424320	217425522	.	-	.	XLOC_045005	TCONS_00119206			1	u
2	Cufflinks	exon	217426591	217426786	.	-	.	XLOC_045005	TCONS_00119206			2	u
2	Cufflinks	exon	217427391	217427473	.	-	.	XLOC_045005	TCONS_00119206			3	u
2	Cufflinks	exon	217433948	217434116	.	-	.	XLOC_045005	TCONS_00119206			4	u
2	Cufflinks	exon	217478381	217478558	.	-	.	XLOC_045005	TCONS_00119206			5	u
2	Cufflinks	exon	217565633	217565681	.	-	.	XLOC_045005	TCONS_00119206			6	u
13	Cufflinks	exon	86757633	86759000	.	+	.	XLOC_020054	TCONS_00051351			1	u
13	Cufflinks	exon	86763538	86763639	.	+	.	XLOC_020054	TCONS_00051351			2	u
22	Cufflinks	exon	23661899	23661958	.	-	.	XLOC_049752	TCONS_00130708			1	u
22	Cufflinks	exon	23681172	23683518	.	-	.	XLOC_049752	TCONS_00130708			2	u
7	Cufflinks	exon	64889999	64890702	.	+	.	XLOC_067872	TCONS_00175547	AC073349.1		1	x
7	Cufflinks	exon	64893412	64893456	.	+	.	XLOC_067872	TCONS_00175547	AC073349.1		2	x
7	Cufflinks	exon	64893550	64893686	.	+	.	XLOC_067872	TCONS_00175547	AC073349.1		3	x
4	Cufflinks	exon	104653103	104653721	.	-	.	XLOC_057676	TCONS_00151586	AC004053.1		1	j
4	Cufflinks	exon	104653827	104653921	.	-	.	XLOC_057676	TCONS_00151586	AC004053.1		2	j
4	Cufflinks	exon	104662841	104662927	.	-	.	XLOC_057676	TCONS_00151586	AC004053.1		3	j
4	Cufflinks	exon	104666897	104667016	.	-	.	XLOC_057676	TCONS_00151586	AC004053.1		4	j
4	Cufflinks	exon	104746640	104746680	.	-	.	XLOC_057676	TCONS_00151586	AC004053.1		5	j
4	Cufflinks	exon	104927995	104928112	.	-	.	XLOC_057676	TCONS_00151586	AC004053.1		6	j
4	Cufflinks	exon	104966020	104966081	.	-	.	XLOC_057676	TCONS_00151586	AC004053.1		7	j
4	Cufflinks	exon	104966608	104966793	.	-	.	XLOC_057676	TCONS_00151586	AC004053.1		8	j
X	Cufflinks	exon	49264958	49266298	.	-	.	XLOC_081658	TCONS_00206096			1	u
X	Cufflinks	exon	49266398	49266437	.	-	.	XLOC_081658	TCONS_00206096			2	u
1	Cufflinks	exon	193457117	193457459	.	+	.	XLOC_003017	TCONS_00007753			1	u
1	Cufflinks	exon	193457641	193460211	.	+	.	XLOC_003017	TCONS_00007753			2	u
1	Cufflinks	exon	193460517	193460565	.	+	.	XLOC_003017	TCONS_00007753			3	u
1	Cufflinks	exon	193462249	193466479	.	+	.	XLOC_003017	TCONS_00007753			4	u
9	Cufflinks	exon	134935103	134935139	.	+	.	XLOC_076805	TCONS_00196218	AL353611.1		1	o
9	Cufflinks	exon	134936359	134936573	.	+	.	XLOC_076805	TCONS_00196218	AL353611.1		2	o
9	Cufflinks	exon	134937215	134937939	.	+	.	XLOC_076805	TCONS_00196218	AL353611.1		3	o
3	Cufflinks	exon	194507512	194507590	.	-	.	XLOC_054699	TCONS_00144349	LINC00884		1	x
3	Cufflinks	exon	194525149	194525809	.	-	.	XLOC_054699	TCONS_00144349	LINC00884		2	x
3	Cufflinks	exon	114450153	114450229	.	-	.	XLOC_053800	TCONS_00141918	ZBTB20		1	o
3	Cufflinks	exon	114459194	114459859	.	-	.	XLOC_053800	TCONS_00141918	ZBTB20		2	o
9	Cufflinks	exon	91193112	91194263	.	+	.	XLOC_076131	TCONS_00194483			1	u
9	Cufflinks	exon	91196726	91198246	.	+	.	XLOC_076131	TCONS_00194483			2	u
20	Cufflinks	exon	3972913	3972935	.	-	.	XLOC_046565	TCONS_00123147	RNF24		1	o
20	Cufflinks	exon	3993586	3997038	.	-	.	XLOC_046565	TCONS_00123147	RNF24		2	o
11	Cufflinks	exon	75800877	75801299	.	-	.	XLOC_014759	TCONS_00036780	AP003031.2		1	j
11	Cufflinks	exon	75801672	75801877	.	-	.	XLOC_014759	TCONS_00036780	AP003031.2		2	j
11	Cufflinks	exon	75803287	75803517	.	-	.	XLOC_014759	TCONS_00036780	AP003031.2		3	j
11	Cufflinks	exon	75811424	75811569	.	-	.	XLOC_014759	TCONS_00036780	AP003031.2		4	j
11	Cufflinks	exon	75813603	75813861	.	-	.	XLOC_014759	TCONS_00036780	AP003031.2		5	j
11	Cufflinks	exon	75814463	75814629	.	-	.	XLOC_014759	TCONS_00036780	AP003031.2		6	j
11	Cufflinks	exon	75815106	75815406	.	-	.	XLOC_014759	TCONS_00036780	AP003031.2		7	j
2	Cufflinks	exon	239500612	239504662	.	+	.	XLOC_042078	TCONS_00112080			1	u
2	Cufflinks	exon	239505058	239505154	.	+	.	XLOC_042078	TCONS_00112080			2	u
2	Cufflinks	exon	239506155	239511233	.	+	.	XLOC_042078	TCONS_00112080			3	u
2	Cufflinks	exon	231556911	231558081	.	+	.	XLOC_041948	TCONS_00111685			1	u
2	Cufflinks	exon	231561976	231562008	.	+	.	XLOC_041948	TCONS_00111685			2	u
2	Cufflinks	exon	26258090	26259258	.	+	.	XLOC_039377	TCONS_00104976	HADHB		1	o
2	Cufflinks	exon	26259423	26260048	.	+	.	XLOC_039377	TCONS_00104976	HADHB		2	o
2	Cufflinks	exon	26263783	26263827	.	+	.	XLOC_039377	TCONS_00104976	HADHB		3	o
1	Cufflinks	exon	205632093	205632634	.	+	.	XLOC_003230	TCONS_00008240			1	u
1	Cufflinks	exon	205633166	205633242	.	+	.	XLOC_003230	TCONS_00008240			2	u
1	Cufflinks	exon	205634888	205635206	.	+	.	XLOC_003230	TCONS_00008240			3	u
X	Cufflinks	exon	66022719	66028059	.	+	.	XLOC_080228	TCONS_00202864	VSIG4		1	x
X	Cufflinks	exon	66028587	66033607	.	+	.	XLOC_080228	TCONS_00202864	VSIG4		2	x
8	Cufflinks	exon	46840816	46840935	.	+	.	XLOC_072038	TCONS_00185536	LINC00293		1	j
8	Cufflinks	exon	46841045	46841126	.	+	.	XLOC_072038	TCONS_00185536	LINC00293		2	j
8	Cufflinks	exon	46842277	46842352	.	+	.	XLOC_072038	TCONS_00185536	LINC00293		3	j
8	Cufflinks	exon	46843350	46843426	.	+	.	XLOC_072038	TCONS_00185536	LINC00293		4	j
8	Cufflinks	exon	46844189	46844296	.	+	.	XLOC_072038	TCONS_00185536	LINC00293		5	j
8	Cufflinks	exon	46846029	46846081	.	+	.	XLOC_072038	TCONS_00185536	LINC00293		6	j
8	Cufflinks	exon	46847976	46848100	.	+	.	XLOC_072038	TCONS_00185536	LINC00293		7	j
8	Cufflinks	exon	46848784	46848901	.	+	.	XLOC_072038	TCONS_00185536	LINC00293		8	j
8	Cufflinks	exon	46849449	46849530	.	+	.	XLOC_072038	TCONS_00185536	LINC00293		9	j
8	Cufflinks	exon	46850668	46850743	.	+	.	XLOC_072038	TCONS_00185536	LINC00293		10	j
8	Cufflinks	exon	46854107	46854307	.	+	.	XLOC_072038	TCONS_00185536	LINC00293		11	j
10	Cufflinks	exon	95694262	95694320	.	+	.	XLOC_009258	TCONS_00022145			1	u
10	Cufflinks	exon	95697807	95700788	.	+	.	XLOC_009258	TCONS_00022145			2	u
2	Cufflinks	exon	240449418	240449921	.	-	.	XLOC_045325	TCONS_00120019	AC110619.1		1	j
2	Cufflinks	exon	240450611	240451331	.	-	.	XLOC_045325	TCONS_00120019	AC110619.1		2	j
2	Cufflinks	exon	240456597	240457012	.	-	.	XLOC_045325	TCONS_00120019	AC110619.1		3	j
22	Cufflinks	exon	50783793	50784021	.	+	.	XLOC_049479	TCONS_00130139			1	u
22	Cufflinks	exon	50785173	50785293	.	+	.	XLOC_049479	TCONS_00130139			2	u
22	Cufflinks	exon	50785425	50785959	.	+	.	XLOC_049479	TCONS_00130139			3	u
8	Cufflinks	exon	144759313	144761025	.	-	.	XLOC_074716	TCONS_00192059			1	u
8	Cufflinks	exon	144768688	144768946	.	-	.	XLOC_074716	TCONS_00192059			2	u
17	Cufflinks	exon	42233311	42233353	.	-	.	XLOC_032956	TCONS_00085658	AC099811.4		1	x
17	Cufflinks	exon	42271622	42273201	.	-	.	XLOC_032956	TCONS_00085658	AC099811.4		2	x
2	Cufflinks	exon	100972648	100972843	.	-	.	XLOC_043589	TCONS_00115934	AC016738.2		1	j
2	Cufflinks	exon	100975285	100975413	.	-	.	XLOC_043589	TCONS_00115934	AC016738.2		2	j
2	Cufflinks	exon	100975533	100975668	.	-	.	XLOC_043589	TCONS_00115934	AC016738.2		3	j
2	Cufflinks	exon	100976716	100977161	.	-	.	XLOC_043589	TCONS_00115934	AC016738.2		4	j
2	Cufflinks	exon	6783779	6790968	.	-	.	XLOC_042224	TCONS_00112616			1	u
2	Cufflinks	exon	6794144	6806601	.	-	.	XLOC_042224	TCONS_00112616			2	u
2	Cufflinks	exon	6806815	6807271	.	-	.	XLOC_042224	TCONS_00112616			3	u
2	Cufflinks	exon	6808301	6828449	.	-	.	XLOC_042224	TCONS_00112616			4	u
2	Cufflinks	exon	143078682	143080766	.	+	.	XLOC_040927	TCONS_00108825			1	u
2	Cufflinks	exon	143081333	143083304	.	+	.	XLOC_040927	TCONS_00108825			2	u
2	Cufflinks	exon	74499673	74500210	.	+	.	XLOC_040020	TCONS_00106751	LBX2-AS1		1	j
2	Cufflinks	exon	74500398	74503407	.	+	.	XLOC_040020	TCONS_00106751	LBX2-AS1		2	j
2	Cufflinks	exon	74503640	74505224	.	+	.	XLOC_040020	TCONS_00106751	LBX2-AS1		3	j
5	Cufflinks	exon	143005875	143006947	.	+	.	XLOC_059992	TCONS_00156993	ARHGAP26		1	o
5	Cufflinks	exon	143022351	143024227	.	+	.	XLOC_059992	TCONS_00156993	ARHGAP26		2	o
21	Cufflinks	exon	8205876	8207488	.	+	.	XLOC_047495	TCONS_00125308	FP671120.1		1	o
21	Cufflinks	exon	8251331	8252512	.	+	.	XLOC_047495	TCONS_00125308	FP671120.1		2	o
1	Cufflinks	exon	226082519	226083641	.	+	.	XLOC_003571	TCONS_00009022	LINC01703		1	j
1	Cufflinks	exon	226086889	226087053	.	+	.	XLOC_003571	TCONS_00009022	LINC01703		2	j
1	Cufflinks	exon	226089490	226090292	.	+	.	XLOC_003571	TCONS_00009022	LINC01703		3	j
17	Cufflinks	exon	68144241	68149365	.	+	.	XLOC_031580	TCONS_00081601			1	u
17	Cufflinks	exon	68160990	68162996	.	+	.	XLOC_031580	TCONS_00081601			2	u
1	Cufflinks	exon	120909170	120909664	.	+	.	XLOC_001871	TCONS_00005166			1	u
1	Cufflinks	exon	120910534	120911293	.	+	.	XLOC_001871	TCONS_00005166			2	u
21	Cufflinks	exon	43398339	43401121	.	+	.	XLOC_047914	TCONS_00126237			1	u
21	Cufflinks	exon	43401578	43405053	.	+	.	XLOC_047914	TCONS_00126237			2	u
14	Cufflinks	exon	68767486	68767875	.	-	.	XLOC_023266	TCONS_00059354			1	u
14	Cufflinks	exon	68773684	68773766	.	-	.	XLOC_023266	TCONS_00059354			2	u
14	Cufflinks	exon	68780082	68780928	.	-	.	XLOC_023266	TCONS_00059354			3	u
4	Cufflinks	exon	139063477	139064041	.	-	.	XLOC_057940	TCONS_00152188	ELF2		1	o
4	Cufflinks	exon	139070585	139070639	.	-	.	XLOC_057940	TCONS_00152188	ELF2		2	o
9	Cufflinks	exon	62532337	62532688	.	+	.	XLOC_075449	TCONS_00193436	BX005266.2		1	j
9	Cufflinks	exon	62532803	62533113	.	+	.	XLOC_075449	TCONS_00193436	BX005266.2		2	j
9	Cufflinks	exon	62533658	62534724	.	+	.	XLOC_075449	TCONS_00193436	BX005266.2		3	j
7	Cufflinks	exon	75579980	75580477	.	-	.	XLOC_070324	TCONS_00181344	HIP1		1	o
7	Cufflinks	exon	75595643	75595733	.	-	.	XLOC_070324	TCONS_00181344	HIP1		2	o
1	Cufflinks	exon	160201876	160202516	.	-	.	XLOC_006699	TCONS_00016422	AL121987.2		1	j
1	Cufflinks	exon	160205071	160205134	.	-	.	XLOC_006699	TCONS_00016422	AL121987.2		2	j
1	Cufflinks	exon	160205338	160213401	.	-	.	XLOC_006699	TCONS_00016422	AL121987.2		3	j
6	Cufflinks	exon	18428106	18428915	.	+	.	XLOC_063084	TCONS_00164040	RNF144B		1	o
6	Cufflinks	exon	18430754	18430961	.	+	.	XLOC_063084	TCONS_00164040	RNF144B		2	o
6	Cufflinks	exon	18456207	18456770	.	+	.	XLOC_063084	TCONS_00164040	RNF144B		3	o
6	Cufflinks	exon	137817524	137817645	.	+	.	XLOC_064410	TCONS_00167507	AL357060.1		1	x
6	Cufflinks	exon	137820255	137820437	.	+	.	XLOC_064410	TCONS_00167507	AL357060.1		2	x
6	Cufflinks	exon	137835392	137835417	.	+	.	XLOC_064410	TCONS_00167507	AL357060.1		3	x
1	Cufflinks	exon	89786282	89788982	.	+	.	XLOC_001433	TCONS_00004035			1	u
1	Cufflinks	exon	89790053	89790365	.	+	.	XLOC_001433	TCONS_00004035			2	u
1	Cufflinks	exon	89791468	89793206	.	+	.	XLOC_001433	TCONS_00004035			3	u
14	Cufflinks	exon	100826108	100826217	.	+	.	XLOC_022353	TCONS_00056830	MEG8		1	j
14	Cufflinks	exon	100828708	100828816	.	+	.	XLOC_022353	TCONS_00056830	MEG8		2	j
14	Cufflinks	exon	100829034	100829749	.	+	.	XLOC_022353	TCONS_00056830	MEG8		3	j
14	Cufflinks	exon	100831421	100832641	.	+	.	XLOC_022353	TCONS_00056830	MEG8		4	j
14	Cufflinks	exon	100836167	100836300	.	+	.	XLOC_022353	TCONS_00056830	MEG8		5	j
14	Cufflinks	exon	100845458	100845533	.	+	.	XLOC_022353	TCONS_00056830	MEG8		6	j
14	Cufflinks	exon	100889649	100889756	.	+	.	XLOC_022353	TCONS_00056830	MEG8		7	j
14	Cufflinks	exon	100894699	100894770	.	+	.	XLOC_022353	TCONS_00056830	MEG8		8	j
14	Cufflinks	exon	100894872	100895039	.	+	.	XLOC_022353	TCONS_00056830	MEG8		9	j
14	Cufflinks	exon	100897593	100897732	.	+	.	XLOC_022353	TCONS_00056830	MEG8		10	j
14	Cufflinks	exon	100898957	100899085	.	+	.	XLOC_022353	TCONS_00056830	MEG8		11	j
14	Cufflinks	exon	100906098	100906163	.	+	.	XLOC_022353	TCONS_00056830	MEG8		12	j
14	Cufflinks	exon	100906936	100907132	.	+	.	XLOC_022353	TCONS_00056830	MEG8		13	j
14	Cufflinks	exon	100910233	100910304	.	+	.	XLOC_022353	TCONS_00056830	MEG8		14	j
14	Cufflinks	exon	100913432	100913521	.	+	.	XLOC_022353	TCONS_00056830	MEG8		15	j
14	Cufflinks	exon	100928099	100928167	.	+	.	XLOC_022353	TCONS_00056830	MEG8		16	j
14	Cufflinks	exon	100935772	100935881	.	+	.	XLOC_022353	TCONS_00056830	MEG8		17	j
14	Cufflinks	exon	100936178	100936310	.	+	.	XLOC_022353	TCONS_00056830	MEG8		18	j
14	Cufflinks	exon	100937403	100937488	.	+	.	XLOC_022353	TCONS_00056830	MEG8		19	j
14	Cufflinks	exon	100938880	100938956	.	+	.	XLOC_022353	TCONS_00056830	MEG8		20	j
14	Cufflinks	exon	100940365	100940450	.	+	.	XLOC_022353	TCONS_00056830	MEG8		21	j
14	Cufflinks	exon	100942762	100942838	.	+	.	XLOC_022353	TCONS_00056830	MEG8		22	j
14	Cufflinks	exon	100944809	100944893	.	+	.	XLOC_022353	TCONS_00056830	MEG8		23	j
14	Cufflinks	exon	100947034	100947116	.	+	.	XLOC_022353	TCONS_00056830	MEG8		24	j
14	Cufflinks	exon	100948978	100949039	.	+	.	XLOC_022353	TCONS_00056830	MEG8		25	j
14	Cufflinks	exon	100949515	100949596	.	+	.	XLOC_022353	TCONS_00056830	MEG8		26	j
14	Cufflinks	exon	100950402	100950472	.	+	.	XLOC_022353	TCONS_00056830	MEG8		27	j
[truncated: 13,105 more rows]

## Sheet: Supplementary table S5
Supplementary Table S5. Sequences of Novel lncRNAs Identified in This Study
>TCONS_00009746 gene=XLOC_003894
GCGCCAGGCAGGACGACAGCAGCAGCAGCGCGTCTCCTTCAGCTTCACTGCTGTGTCTCCCAGTGTAACC
CTAGCATCCAGAAGTGGCACAAAACCCCTCTGCTGGCTCGTGTGTGCAACTGAGACTGTCAGAGCATGGC
TAGCTCAGGGGTCCAGCTCTGCAGGGTGGGGGCTAGAGAGGAAGCAGGGAGTATCTGCACACAGGATGCC
CGCGCTCAGGTGGTTGCAGAAGTCAGTGCCCAGGCCCCCACACACAGTCTCCAAAGGTCCGGCCTCCCCA
GCGCAGGGCTCCTCGTTTGAGGGGAGGTGACTTCCCTCCCAGCAGGCTCTTGGACACAGTAAGCTTCCCC
AGCCCTGCCTGAGCAGCCTTTCCTCCTTGCCCTGTTCCCCAC
>TCONS_00009758 gene=AL627309.5
ATGAGAGGGCCATCCCTGTCCTGGGCAATCCCAGCAACACACCCTCTGGGAGCAGCCCCCTTGGGGAATC
CTGGTCCTGGGGAACCCATCTGGTTTCCCTGTGTGGGAGGGGCTGAAGTGAGAGCCCAACTTGGAAGCTT
TTACTCCTGGGAGTCCGAGAGCTCACTCCCTTCCACCCCACTTAGCCTCCTGGTTTCCTGTGGTGGCTCT
GCTCTCACAACTCATGCTTTTCCTCCCATTGGAGGGCCTATTCCTTCACGTTTTCCTGCAGCCAACAAAT
ATTTACCCAGCAGTGCTCGTGTGCAAGGCAGTGTGGGAATCTCTATATATCCAGCCATGGATAAGGCAAC
ATACCTCTCCACCTGGAGCGCACATTCTGGCAGGAGAGAAAGACCTAAATAAGCAATAGATGATTAGTTC
TTCAATAACAGTTGTGACAAGGTCTATTGATAATATTTTGTAATCGCTAATATTCATATAAACCGTGCAC
CACCATTGATTTGAGTGCATTAACTCACACTTCATGAGCAGGCACTGCCGTCATCTCATTTTATAGATGA
GGAAACTGAGGCACAGAAAGGCTGAGAGACCTGGCCTAGTGACAGAGCCAGGATTCAAAGCCATAGATCA
TGGCCCCGGGTTACGTAGGTTATTACTGCATCTGTTCAGGGGAGATGGGGTACTGTGAGGCTCGTCATGG
GAAGCCTGGCTTGGTCTCAGGTCAGGGAAGGCAGATGTGAGGAAATGACATTTATGGTAAAGTCTGAGGG
TTGAGTGGGTGGGTTGGGAAGAACATTCCAGAAAGAAGCACATGAACTACAGCCTGGAGGTGGAGGACCT
AAAAGGAAGCCAGCATGGCTGGAGCACGGAGTGGCCATTGAGGGAGGCGAGCTGGAGGGGTGCAGCTTCT
TGTATTGGCAGCGCTGACCTCGCACAGTCCTTGGGCTCCAGTGACTTCACTCAGTGTTTATCTTACATGA
GTGAGTGAATGGTGTTTGCTGTTTTTTTGGCAAAGGTCCCAGGGGTTGTCGGGTACACAGGTCCTGTCTT
TGGCCATAAGCAAACTGAAATGAGGCTTGGTCTCCTTCCCAGGATCCCACACCATGCCTCACATGGTAGA
CCCCAGCGGGAAGTATGTGACTGCCTGACTCAGGTGCCTCTCGTGGTCCAAGCCATCCCTGCCCTGTCCC
TTCCCTGGTTGTCGCCAGACGTGGAGCCCCTGCTCCTTCACTTTGCAGCCCCCTCTTCTGTCACCAACTG
GGAACCCACCTCTTCCTGAAAGTCCTCCCCCACTGACTCACCGGCTTGCCCCAAGCTTGTCAAGAATGTC
CCAGTAACCAGGGGACACACACTGAAGTGACTGAGGGGTTACCTTGGAGTTGATGCCTTGGCTCAGATCC
AGCTCCCCTGTTTTCTTCCTCTGTAACCTTGGGCAACCCAACCCCTCTAAGCCTCGGTGTTCTCATTTGT
GAAGTTGTGGTAATAATGGTAGCTTCCTGGTAGAATTATTGTAAATATTAAATTAATCAAAACATGCAAA
GGAATGGAACAGTGCCTGGCACCTAGGAAGCCTTCAGGAAATGCTGTCTCTTCCCTGTTGATAATCTTGA
CCCGTACACTGCCTTTGGTTGCCATTCATGAACCTGCCACCAATAGTAACAAAGTGCTGGATGCACCTTT
TGTGCTTATCTTTGTGCTAAATGTGCCTGAGGGACGCCTAGGGAAGAGGATGCAGGTCTTTAAGAGCCAT
CAGCTCCAGATTATGGCCACCCCATGTCCAGCACTTAGAATGGAGGCCAAAACCATTCCCTCGGAAATTG
TGTTTCCTTGCCAAGATGGGGACTGCGTGGTTGCCCTTCTCTGAGGGCAGCGCTGGATTTTTGGCATCTT
TCCTTTCCTGTCCTGGTACTTGGCACCTTGTAGACAGTTGCATGTCCCCTGCCCAGGGATGGGATGAGGA
GAGGGCAGGAAGGCATTTCCTGGGTAGTGGAGTGCTGCGTTCATTGAGTGTGGGTTCTCCAAGCTGCTGG
CACAGCGCAGGGAGGGCCAGATGCCTCTCAGGAGCCTTGGGCCTGAGTCCTGGCTCCCTCACTCCTGGGT
TCCAGGTCAATGCATCTGTCTCTCCACCATGTGCTCCACCTCGTGCTGGACCTTAAGAGATACCAATTAT
GTGGCTGACACTGTGTCCTAGAGGCTGGAATGGGAACACATAGGGCGAGATTGATTGTTAATTGCTAGCA
TGAACCGCGTGGGCTTCTCAGGGTCTAGAGTGGAGAGAAATCGGTAAGAATTGGTGGCACGCCTGTCAGA
ACTCCCCAAACCAAGCTAAGCAGAAATTAACCAATCAGTAGAGCAGCCTTCGGAGTAAGGGCTAAAATGA
TGTCCTCAGGGCCTGGTTTTGCTTTTCTTCCATGTCAGTTTGCTTCTTTGGGTCTGGCTGCATTCCCAGA
CAGGCCATGCTGTCGTGGTAGCAAGGTGACACGACACAGGGTCAGGTCCAGCAGGAAAGAATGCTCTCCT
GTGTCCCCACTTCCTCCAGAAGCCACACTCACCCATCCCACCTGGCTTGGTCCTCATGTCTATCCCAGAA
TCCATTAATGGGGCCAGGGGACTATGACACAACCACTTGGCTTAGACTGAGGAGCTCTGTGGGCAGCCCC
ACCTGAAGCTCTGGGACTAAGCCTGCGAGAGAGATGGATTCCCCAAGGGAAATGGGGCCATTGCTTGAGT
AAAAAGGAAATAGTTGCTGAAGAGTAAAACCACTTGCTTACTCCACATAGGGCAGACTCCTGGAAGAGGG
GGGCAGGGTAGGGAGGTGGATATGCAGGTTGCCCTGGTGGGGTCTGGAAATGGGGGCTGCAGGCTTGGAG
GGAGGCCTCAGTGTGGCTTGGAACGTGGTGTATGGTGGTCTGCCGCGAAGGCCGGCCTGCACAGGGGTGG
GAGGGGGGTGCTTCTGCATGGGAAGCACAGACAGCGCTGCCTCTCCCTTGCACTCAGCTCTCGGGGCATG
AGAGGCTGACTTTCCGTGAGCCTGTGGGCCAGGCCTCTTTGAATGGGGCTGAGGGAGCTTTGCCCTGGTT
CCTTTGTGTCCCCACGGTGCCACGGGAGGCTCCCTGGCAGGGTGTGGGGCAGGGCAGTGAGTGAAGAGTT
GGGATGAGTGAGTTAGGGCCCACGGATTACTCAAGACAGGACTTCAAGTTGATTCAGGCGTGTTAGGGAG
CTGTGATTGGATTTTGAGCAGGGCAGGGATGGGACAGAAGAGTTTGGGGAAGGTTCCTCAGGCATCCGTC
ACGGAAGGGACAAGAAGGGAGAGAGAGTGGATGCCAGGGACACCCAGAAGCTGTTATTGTAGTCAGGATA
CGACAGGGGTGAGGCTACAGACAGGGGACTTGCAAGCAGGGAGGGCAGGGTGAGACATTCAGAGGAAACG
ACGACAGGAAATGGTGACAGATAGGGAACGAGGATGAAGGGAAGGGAGAGCCAGTGACGACTGGCAGTGG
AGTGGGGAGCACCGCCACCTCTCCTCCTCCACTTGCCCCTCCTGTGGCACTGGACAAGCTAGTGGGCTTT
TCGTTGTCCATGGGCTTTTTCGGTGGGGATGTGACCAGCTTTGAACCCGTCCCCTTAAACATGCTCCTCC
TGCACGGAAGAGACAGGGGC
>TCONS_00009858 gene=FAM41C
CTGCCTGTAGGCTTCATGTCCTTCCCCTACAACACGCCATGCTTGCCAGGCTGGAAGAGGGGCTCCAGAA
ACTTGGAAACCTGGGCCTGTAGCTGGCATATGGAAAAGAGGCCTGGAAAAGCACCACTCCTGTCCATGAA
GCCCCCAGATGGAACCAGGTCCTGTTCAGAAACCCCATCTGTGCCTTTGGAGAGACTGCCCCGAGCACAC
AGGCCCAGCAACCGCCATCTATGGCCCCCAGGACCTAATCCCTTCTACATAGGGTTCAGTGCATGTGAGT
ATACACCGGGCTTGATTCCTGCCTAGTCCCTGCCAGATACCCCATGCCCACCTGGTGAAGAGAATGAGGC
CACACAAACACACCCAGGCCATCGTGGTGATGGAGTGCCTGGGGTCCTACTTGCCCACCCTTCCTTGCTG
GTTCAGAGCCAGCTGTCTGACCACATTCCTACCCTGAGATGAGACTTTGGGGACATTGTCCACCAGGGTC
ACTGACCCCTTTTAAAATTCCAGAAACAGAGGGCCAGCTGGTCCCCTAGAAGTTTGGCACATGGGATAAG
CCAAGGCTTGCCTTCAGGAACAGGTTTTCCACCACGTCGCTGCCCAAGGCCCAGGGCATCCCCAAGTTCA
TGTGGCACCTGCCTGCCATGTCCACAACCCATGCCGACCCCTCCTAGAGCCACTGGAATGCTTGTTCCTG
GGCATGTGATAAACCCAGACAGCTTCAGCCTTGCAGGACAACTATGCACATCTGGCAGCAGTAGCCGGAG
GGCCCATGGAAAGAAGTTGGAGGTGAAACCAGATGCTGTGAAAATATTAGGCAAAACTGCATACTATAAA
AGTGCTTTAAAATGCAGCAGGAGGAGAGGTGAAGACACAAATGAATAAGTGCTTAGAGACACATGGCTGT
CAGAACAGTTAAGAATCCACGCTGCTTCCCCCCTTTACCTAGAAAAGGAAAATTCTAGGCCACCTCCTCC
TCAGCATACTCCTCAAACTCCTCCTCCTCAGCCGTGGCATCCTGATATTGCTGATATTCAGACACCAGGT
CGTTCATGTTGCTCTCGGCCTCGGTGAATTCCATCTCTTCCATGCCCTCGCCCGTGTACCAATGGAGGAA
GGCCTTGCGCCTGAACATTGCTGTAAACTGCTCTGAGACACGCTTGAAGAGTTCCTGGATGGCCGTATTA
TTCCCAATGAAGGAACAGCAAGAGGACCTTGTGCATGAATAATTTGTTTCCATACTACAGAAAGAATCCC
AGACTTCTTAGAGAACCCAGTGACTTTTTGCACCTTAAATCTGTGAAATCCTCATGTTTTCTTCTGCCGT
ATCCATAGTTCAAACAAAGATGAGGCAAAGCTAGACGCATTCCTGAAGGAACCCAAGAAATTCCTCTCTT
TCTCTCTCTGGAATGAAATGAATTCTCTAGACCACCAGTTCTAACCTTCAAAAACCAAACCTGTTTGTGA
GCTGTCCTTCAAATACTACTGTAGACCCCAGTGTTTATTCATTAAATTTTTTAAATATTTGTTTTATTTG
GAATCAAAGTATTTGTAATTTTAGTATTTGTATTAATATCAGGGAGAAATGTTTAAATCTGTCTATGCCA
TATGTGCCTCTGGCTTATTGCCCAATTAATTGTAGCCTCAGGCTAAACTTTGGTTTCTGTCTTTAATTTT
TGTCAGAAGAAATATAACTGATCTCAAAACA
>TCONS_00000064 gene=AL645608.3
GTGCTCACACGCAGCTGGCAATGGCAAGTCAGTGGATTTAGGATAAAACCGAGAATAAGGAACTTTACAT
TGTCAATGATCAAACACCTAGTGCACCCATGGCCGTGCGTCCGCAGGACAAAGCAGCCTTTGGAGCCCTG
GAACTTAAGATGTCCAGAGATCAGCAGCTCTCGGCTCAGGCCCAGGCAGCTGGACAGCACCCAGCGCCTC
CTCCAGGTCCTCCTGGGTCCCCTCCTTTCTTTCACTTTCAGCCCGGGAATCTCTGTGAAGTCCTAGCTGA
TAACTAAGGGGTTAATGAATAATCACAGTGATGAGCTCTGGAGGAGCCATGGCCCAGAGCAGCTGTGGCC
TCCTTTGATTAAACCACAGAAGTCCGGAGGATCAGGCCTCAAACCTCCACCACCTGCCAGCTGGCACCTG
TGAAGGAGGTGGGACCAGCACCCACCTCACAGTGGCTGCAGGGTCACCTGAGATGGTGATTGCAAAGTGC
TGAGCCATCGGGACACATATTTCCAAGACCTCCTGAGTGCCGGCTGGCCCCTGGAGCAGAGATGAGACCC
CTGTGGGGCCTACAGTCCAGTTATGAAGGCAGGGTTCCTGTGTAAGCCAGCAGGCCCAGTTCTGGAAAGG
CCAGGATGTGGGTTCAGAAGCTCAAGGACAATGGACTCATTCTGACTGGAGGGATCCAGGAAGGCTTCGT
GGAGGAAGTGGCATTTGACATTGGCATCAAGGATGAACAGGAATAGAGAGAGGGGACTGGTGTCTGCGTG
AAGGATCGCCAAAGCGCTGTTCTGGGGTGAGGGCGATCAGCCCCTCCTGCCCCTCCTGAACTATGAGGCT
CGGGAGCCTTTGGCAGAAGGTGGCTCTGCACGCCCCAGGTGCAAGCTTGGAGCTTCCTTTTCTGCACTCC
ACAGCAGGAAGAAGGGCAGTGTGAACTGCTCACCACTGTCTTCCTGGGTTTGCAGCTCTGCGCCTGGCAC
AGAGACAGGCTCAGTGACGGTTGAAGGAATCGGAGAAATAATGAAAAGTGTGTTCATCCTGCAGGCAGCA
GAGCCTCGGGTTAACCGTTAACGTCAGGAAATGACAGATCCAACGCTCCTGCTTGGGGCAGCGTGGAGGC
CAGCGGAGGAACTGCAGGAGCCTAAAGGAGATGGCGCGCGGGCCTGGCTCAGGAGAGCAGCCGTCTGAAA
GATGGCGGCGAAGGGTGCGGGAGGAGATGCCCCGGGCAGGGGCTTGGCGGGGTCTGGCACCAAACTTCCC
AAAGCAGCTGCCTCTGTGAACTGTGCCTGGCAGGGAGGGAGCCACACCGGGAGTGACCCTAGACGCTGGC
TCCCCAGGGGTGACTGGAGGCAGTGTCTCCCGCCCATGTGGGCCTCCGGCTTGGGGTCCCCAGAGCTCTG
CCCTGCTGCTGGCTGCACTGAGAGAGGTGGCCTTCTGAATGGGCCCTGTCCCCGGGGAGCCTCTGGTAAA
GAGATTCACCTGCACCCTCAAAACACGCCATGCCCATTGGAGGCTCTGGGTGCAGGCTGCCCCTCAAACA
GAGAAAAACCACACGCTGTTTAAGACCCAAACCAAGGAGACAGCCCCTCATGCCCCCTTCTATCTCCCCT
TCTGTCCAGGGCCCCCTGCCTGCTCTGGTCCACCCCGTCCTGACCCCCTCTGCCTGTTCATCTGAGGGCC
GTGAGCCAAGGCCTGGGCCTGGCCAAGGGTCAGGGATCCTGGGACCTGCTTGAGACCATGCCCCATACAC
TCCTTCGGCCAGAAGGTCAGCCGTAGAGACAAACCCCCACCCTGAGCCCGCAGTGTCAGCAACGCCCTGT
CCTCAGTGCCAGGCAGTGTCAGGCTGAGACCCGGGCCACCTGATCCAACGTCCACTCCAAGCAAGCCAGA
GCCAGGTGCTGCCAGCCTGCCCATGTGCACACGTTAGCAGACAGGTTTCCTGGTGTGGCACACACGTGTT
ATGACCGCGGCTGCTGCCCCCAGCCCAGAGTGCACTTCCGGGTAATCCAGCACCCTGAGGCTTCACTGCT
CTCCTGAGAGTTTTCTAAGATTAAATCTCCTTCACAATGACAGCCTCCTGTCACCTGGGCCCTGGTGACA
AAGCCTTTGGAGAGGCAAGGACCCAGCCGGGGCATTCACAGTGGGCATGCTATCCACCCTCCGCCCCTGT
CCTGGCCCCCACAGTGGAGCCGCCACCTTGGGTAACAGGGGCTGCCTGAGGTCCTGGAGAAGGAAGAACC
AGGTGGCCCACCTTCGGTGCACAGGGAACAGCAGGGACCTGACGGCAGCCCCCGCACCCCTCCCTGGGCT
GAAGTTCAGGCTGTCTCATCCCTTGCCAGGAGCTCAGGGCTGAGCTAGGTTGGCAGGGGATGGGTTGAGG
GTCTGTTGTCCAGCAGATTGCCCGGGCCCCACCCAGGCCACTCAGAAAACACCTGTGAGAGCCCCGCAGG
CATGCAGGGCACTGTCGTGAGCACACCAGTGGGGACAGACGTCCAGGCAGGAGGGAGCAGCCAGACCCCC
ATCCCGCCAGGGTCACCAGCTGGGCATGGTGGCGCATGCCTGTAATCCTAGCTATTCGGGAGGCTGAGAC
AGGAGAATCACTTGAACCCGGGAGGCGGAGGTTATGGAGAGCCAAGATCGCACCACTGCACCCCAGCCTG
GGCAACAAGAGTAAAACTCCGTCTCAAAAAAAAAAAAAAAAGAAGAAA
>TCONS_00009884 gene=XLOC_003984
GTACACCCTGCGCCCGCGAGGCCCTGCCCCGCGGGGAGGAGCCACAGCGTACGGTGCAGCACTTCCAGTA
CTTCGGCTGGCCGGACTACGGCGTCCGGACCGATCCCGCCGGCGTCCTCGGCTTCCGGGACGAGGTGAAC
CGGGCCCAGAGCCGCGAGCCGCGAGCCGCGGGCCGGGCCCATGGTGGTGCACTTCAGCTGCGGCGGGGCG
GGCCCACGCGGGCTGTGCAGGTGCAGGTGCGGCGGGGCAGGGCCACAAGGGATGTCCACCCTGCCCCTGC
CATGGCCCGGCTCCTCCTCAGGGTCAGTCTGAAAGGGAATGAGGCCAACTGCTGCTGTTAACAGAGGACA
AACAAGTCCATGCAAATGCTATGCAAATGATATGCAAACGACACACAAATATTATGCAAAGAGCCCTGGT
GGCTTAAACACACTCCTCACTCCAGGCCAGCAAGGGGCTGAGGACCAATGCCCGTCCAGCCTCTCTGAGG
ACCCCTTGGAGACTGCCGCCCACCCCTCCCTTGGGGACCCTGGTTCTTCCTGAGCCCCCCAGGAGCAATG
GGCCCAGGCCCCGCCTCCCGCACACACCCACCCTGATGTAGTCGGCTCCGGGCCCGCTGTCATCCTCGTT
GAGCAGGATGACTCAAGGGTAGCATCAACTGGGAAGGGAGGTGCCGCTCAGTTCTCCAGGGCACAGCTCG
TGGGCCTCACCCTGCCTCTTTGCCCGCAGACCCTGTGGAACCGGCATTCCTGCTGCTGCAGCATCTGGAG
GTGATGGAGCCTTCAGCTCACAGCCCCGGCCCCTTCCCAGAGCCCGAGATGGCCACCCCCAGCCCGTCCC
GTGTGGGCGGAAGAGTACCTAGGTGCCGAGGCAAGAGACTGAAGGCACAAACTGTTTCAGTATAATAAAG
AAAATAGAATAAGAATAGTCATAATACAAATTAGATACAGCGATGATCATGAACAATTATCCATCATTAT
TATAAACATTATTAATCATTAGCTTTTAATATTACTCTGTTGCATTAATAATATAACCTAGGAATAACCG
GCAGGTATAGGGTCAGGTGCTGAAGGGACATTGTGAGAAGTGAATAGAAGGCAAGAGGGGAGCCTTCTGT
CATGCCCGCATAAGGGCCGCTTGAGGGCCCCTTGGTCAAGCGGTAACGCCAGTGTCTGGGAAGGCACCCG
TTACTGAGCAGACCGGGAAAGGGAGTCTCCTTTCCTTGGAGGAGTCAGGGAACGCTCTGCTCCACCAGCT
TCTTGTGGGAGGCTGGATGTTACCCAGGCCTGCCTGCAGTCATCCGGAGGCCTGAACCCCTCCCTGTGGT
GCTTCAATGGTCACGTTCCTTGTCCACTTTCATGCTCCTTCCGTACTCCTGGTTCCTCTTTGAAGTTCGT
AGTAGATAGCGGTAGAAGAAATAGTGAAAGTCTTAAAGTCTTTGATCTTATAAGTTCATAGAAGAAAACG
CTGATGCCTGCCGCCTTCTCTCTCTGCTTCAGCTACCTAAGAGGGAAGGGCCCGCTGTCCTGTGATCACG
TGACTTGCTTCACCTTGTCAATCACTTAGAAGACTGACCCTCCTTATCCTGCCCCCTTGTCTTGTATGCA
ATAAATATCAGCGAGCCCAGCCGTTCAGGGCCACTACCGGTCTCCGTGTCTTTGTGGTAGTGGTCCCCGG
GGCCCAGCTGTTTTCTCTTTATCTCTTTGTCTTGTGTCTTTATTTATTACAATCTCTCATCTCCACACAC
GGGGAGAACACCTGCTAAGCTCCGTAGGGCTGGACCCTACAGTCCCAGACCCTGCGCTCCCATCGGGCAC
TTGCCCCAGCCCCAGGGGACAGAGTCTGAAGGTGACAGCGGTCAGGATGCACCTTGAACTCCACCCAGAA
GCCCTGCCTGGCCTTCCCGCTGGCATCAGTGGCCCTGCTACTCCTGCACACAGCCCTCCAGGCTCCGAGC
ACTGATCCTCGTGGCCTTGAGGGGCTGCCAGGGAGAGACCTGCATCTAAGCTTAGGGCCCCCCAGACCCC
ACCACACCCCCCCAGGGCCCCGCAGACCCCACCACACCCCCCGAGGGCACCGCAGACCCCACCAC
>TCONS_00009885 gene=XLOC_003984
CATTCCCCAGTGCTGCCGCCAAACCAGCTGGATCGTCTTCGGGACGTCGGTGTCGCAGTCCAGCCCTGCG
GACAAGCGCGCTTGGGGAGGGGCTACGGATGGGGGGAAGGTGCGGCGGGGCAGGGCCACAAGGGATGTCC
ACCCTGCCCCTGCCATGGCCCGGCTCCTCCTCAGGGTCAGTCTGAAAGGGAATGAGGCCAACTGCTGCTG
TTAACAGAGGACAAACAAGTCCATGCAAATGCTATGCAAATGATATGCAAACGACACACAAATATTATGC
AAAGAGCCCTGGTGGCTTAAACACACTCCTCACTCCAGGCCAGCAAGGGGCTGAGGACCAATGCCCGTCC
AGCCTCTCTGAGGACCCCTTGGAGACTGCCGCCCACCCCTCCCTTGGGGACCCTGGTTCTTCCTGAGCCC
CCCAGGAGCAATGGGCCCAGGCCCCGCCTCCCGCACACACCCACCCTGATGTAGTCGGCTCCGGGCCCGC
TGTCATCCTCGTTGAGCAGGATGACTCAAGGGTAGCATCAACTGGGAAGGGAGGTGCCGCTCAGTTCTCC
AGGGCACAGCTCGTGGGCCTCACCCTGCCTCTTTGCCCGCAGACCCTGTGGAACCGGCATTCCTGCTGCT
GCAGCATCTGGAGGTGATGGAGCCTTCAGCTCACAGCCCCGGCCCCTTCCCAGAGCCCGAGATGGCCACC
CCCAGCCCGTCCCGTGTGGGCGGAAGAGTACCTAGGTGCCGAGGCAAGAGACTGAAGGCACAAACTGTTT
CAGTATAATAAAGAAAATAGAATAAGAATAGTCATAATACAAATTAGATACAGCGATGATCATGAACAAT
TATCCATCATTATTATAAACATTATTAATCATTAGCTTTTAATATTACTCTGTTGCATTAATAATATAAC
CTAGGAATAACCGGCAGGTATAGGGTCAGGTGCTGAAGGGACATTGTGAGAAGTGAATAGAAGGCAAGAG
GGGAGCCTTCTGTCATGCCCGCATAAGGGCCGCTTGAGGGCCCCTTGGTCAAGCGGTAACGCCAGTGTCT
GGGAAGGCACCCGTTACTGAGCAGACCGGGAAAGGGAGTCTCCTTTCCTTGGAGGAGTCAGGGAACGCTC
TGCTCCACCAGCTTCTTGTGGGAGGCTGGATGTTACCCAGGCCTGCCTGCAGTCATCCGGAGGCCTGAAC
CCCTCCCTGTGGTGCTTCAATGGTCACGTTCCTTGTCCACTTTCATGCTCCTTCCGTACTCCTGGTTCCT
CTTTGAAGTTCGTAGTAGATAGCGGTAGAAGAAATAGTGAAAGTCTTAAAGTCTTTGATCTTATAAGTTC
ATAGAAGAAAACGCTGATGCCTGCCGCCTTCTCTCTCTGCTTCAGCTACCTAAGAGGGAAGGGCCCGCTG
TCCTGTGATCACGTGACTTGCTTCACCTTGTCAATCACTTAGAAGACTGACCCTCCTTATCCTGCCCCCT
TGTCTTGTATGCAATAAATATCAGCGAGCCCAGCCGTTCAGGGCCACTACCGGTCTCCGTGTCTTTGTGG
TAGTGGTCCCCGGGGCCCAGCTGTTTTCTCTTTATCTCTTTGTCTTGTGTCTTTATTTATTACAATCTCT
CATCTCCACACACGGGGAGAACACCTGCTAAGCTCCGTAGGGCTGGACCCTACAGTCCCAGACCCTGCGC
TCCCATCGGGCACTTGCCCCAGCCCCAGGGGACAGAGTCTGAAGGTGACAGCGGTCAGGATGCACCTTGA
ACTCCACCCAGAAGCCCTGCCTGGCCTTCCCGCTGGCATCAGTGGCCCTGCTACTCCTGCACACAGCCCT
CCAGGCTCCGAGCACTGATCCTCGTGGCCTTGAGGGGCTGCCAGGGAGAGACCTGCATCTAAGCTTAGGG
CCCCCCAGACCCCACCACACCCCCCCAGGGCCCCGCAGACCCCACCACACCCCCCGAGGGCACCGCAGAC
CCCACCAC
>TCONS_00000119 gene=XLOC_000034
CATCGGCCTGGAGGCTCCCTGGCCTTCCTGCCGGGGTGGAAACGGGTGTCTGCTACCGGGGTTCGTGTGG
AGCAGGAAGGGGGAAGGCGACGAGGTGGAAAAGACCGCTGGGCGCCCCGAGGAGGCGGAGCTGCTGGGAG
GGGCCTCCCTCCGCCCGATCCTGTTTAATCTCAAACTCTAGGCCCTGGGGACGCGCCACCCTTCCCGCCG
AGGAGACTGGGTTTTCCTCCCAGGGTTCTCCAAGCAAAGCCTGTCTGTGTTCCAGGCTGGTGCTGACTAG
AGGAGGCAAAGCCAAAATTAGCCCCAGGCCCTCCCTCAAGTAGTGAAGGGGCCACCGGGCCTCCCCTCAA
CCCGTAGGGGGTCACGGGCCCCGCCCCGCTCCCGGTCAAGACCCTGACATTGCGGAGGGTCAGGAGGGGG
GAGCGAGGATCCGGGGCCTGGCACCCTGGGTGGGGCACCGTCCCCAGGGAGGGTTGGGCAGGCGCCCCCA
GCCTCCAGCCATCCCGCCCGCTGTGGGCGCCCCGGTGGCCGAGGAGCCAGGAGCGGCTCCCGGGGCTGTG
CGCGGAGAACCCGGAAGAAGCGGAGGAGCCCCGGGCGGCGCTGAGCTGTGTCCCTGCCTGAGGGGGGCCC
CAGCCCTGAGCCCGCAGCTCCAGAGGCTCCTGGGCCCTCCCCTTCTTCCCAGCACCGTCCCAGGGGGAAG
GTAGCCCCCGGCGCAGGCGGGACCCTCGGCAGTCTGGCCCAAGAAACGGGGACCCTGTGGCTTCCTGTGT
CTGGTGCCATCAGGAAGTAGCCCCGAGCCAGAGCACAAAGGGCCTTTGTCCTGCCTGCCCCGCCCAGCGA
GACCTCGGGCCCAGCCAGGGCTGGGGGCTGGGGGCTGGGTACCCTCTGGCCGGCTCTGCCACCAGCCGCC
AGCCTGGTCCCCGGAGAGCCACACCCCCTCCCCTCCACGGTCCCCACCCGGCTGCCATGACAATGTCCTA
CCCAGCAGGAGGACCAGGCCGGAACCTTTGGCAGCCACCAGTTCCTGGAGATTCCGACACCAAGTGCAGC
CACTGTGCGGGGCCGGGTGTGGAGTGGCCCCACACCGACCAGCTCACGCCAGCTGGCAGAGCCACTGGGC
CCCCTCCGTGGAGGAGGAGAGAGGCCTCGGGCGCCACGCGCTGTGCCCCAGGGCCACTCACTTCCTTGTC
AGAGCTGAACCCAGGCTCCTGTGGACCAAGAGGGGGTCCAGGAAGAACTGCTCCTGGGACCCGGACAGAG
CGGAGGCCGTGTGCACGAGCAGCGTGGACCAGAGGGGCCTCGGGGGCCACCTGCTCCGTCCGACCAGGCA
CCAGTCCTTCCAGACTCGCCTGAGGATGCCCGTGGGCCCCAGCGACACCTGGGGTGCCCCCCACACCCCT
GCACCTACCTGAGACCAAGGGTGGTGGTGGGGCTGTGTGCCTGAGTCCTGGCCCTCCCAGGGCCACCCTC
AGGAGCGGCTGCACAGGCTCTGGCTGGCCGGGGCTCAGAGCAGCCCACGGAGCCAGGCCCATCCTGGGAG
GCTCAGGGCTGCAGCCCATGGACTCATGAGGGGGGCTTCTGGGGTCTAAGGCCAGAAGTGACCTTTCTTC
TCACGGAGGCACCCCCACATCACAGGCCCCAAGCTCCCACCAGGAGTCCCCAGGCAGCAGGTTTTCCACC
ACAGCCGGGAAGAGCCCCGCCTTCACCACCCACCACCAGCCAATCCCGAGACCACCGAAGCCCCCAGACC
GGGCCCTTTGCCCCTCCTGCCCCCCGGCTCTCCCTACTGCCCAGAGCCTCCGCCAGCACCCAGGGACCCA
CGTCCACCTCCCAGAGCGGCCCTGCCCAGGGTCCTTCCCTGCCCTCCACGATTCTCCGTGGCCCTTGGAG
AAAGAGCAGCTTCTCCCCAGGCTCTGCCCCCAGCCCTTCCACCCCAGAGCCTCTGCCCAGACGTCCCGTC
CCATCCCGGGGGGCTGTCACGCTTCCGCCCCACCTCTCGCCCATTCCCGGACAGTCACAGCCGTGGAACA
ACGCAGCGTGTGGACACAGCCCCAGGGAAGCTTGACTCTGCCTGGTCCCCATGGCGTGCGGTGGCTCACC
AGCCGCCCCCATCGCTCCATGAAATCTGACTACACCTGTCCCAAAAATCAACCAGCTCCCAGGCAGGTCC
CGCCGTGCAGGGGGCCAAGGGCCACACCTGGGACCAGTGAGTGAGGCGGCGTGCGGGTAGTGGGGGTGTG
AGCCCGAGACGGGGGTCCAGCCTTCTCCCACTTGGATGCCAACAGCAGACTCTGGATTTGGAGGTGTGGG
CGGTGCCTTAGTCTCCCCAGAAGACAAGAGCCCACCCGCCGGGTGTGTCCTGACCCCACCCCCACCTGCC
CCACACAGACACCTGAGTGGGCATCAGAGTGGGCCGGGCCCTGACTGTCCGGGGGAGGGACTGTTGGGGC
AAGGGCAGTGGGTCAGAGGTCACCGGTGCCCCCAGGACCAGTTTCCAGCGAGAAGAGAGCCAGGAGCCCC
GGGCACAGGCCCACGGTGATGAGGCTCCTGACCGAGCTCCCAGAGCTCATTATGGAAAACCGTGGGGTCC
GCTGGGACCTCTCTGCTGGTCGGGCTAATTACAGACCGTTTGTCGTTTCATTATGGGCTCTTCCTCTGGG
AGATGCGAGAAGCAAACACTTTGCCATGGGAGGGGCGCTTCCCGGACCGGGCGGGGGCCCTGCCCTCCCC
ACCCCCAGACCCCTGGTCCCCCAGGCCTTCCAAGCTCCCAAAGAAAACTTGAACCCCCACTCCAGGGGCT
CCAAAGTAACCTCCAGAGCCCAGATGGGGATGTTCCGGGAGCTGCTGGGGCCTCTCAGCTGTCCCTGCCT
CGCAGGGAGGCTCAGGAAGGCACCCACACCCCTCCCTCATTCCCCCAGCTGTGGGTCTGTGGGGTCTCGG
AGCCTCTTGCCCATTGGGGTGGGACTGGGGGCACGTAGCTCCTCCGAGCCCCTGGCGAGGAGACCGATCC
TGAGACCCACCTGGGCCTACGGGGGGTCCCTTCATTGCTCCAAAATTAAGGGCTGCGGGCCTGGAGCAAA
GACAGGCAGGTATGGCCCCTGCCCTCTGTCCATGAGAGGCCTCAGCCCCATGGGACAGGGCACCACCGCT
GCAGGGAGGCGGCGGGCAGGTTGTGACCCCTCACCCTGGGGCCACCCTACCCGCTTCTAAGGCAGCCTGG
GAAGGAGCCCTGCGGAGCTGGGGGGTGGGGAGGCAGAGGTGGAGAGGCGAGAGTTGCCCGCGGCTGCCCC
TACCCCTGCCCATGTCGCCCAC
>TCONS_00000120 gene=XLOC_000034
CATCGGCCTGGAGGCTCCCTGGCCTTCCTGCCGGGGTGGAAACGGGTGTCTGCTACCGGGGTTCGTGTGG
AGCAGGAAGGGGGAAGGCGACGAGGTGGAAAAGACCGCTGGGCGCCCCGAGGAGGCGGAGCTGCTGGGAG
GGGCCTCCCTCCGCCCGATCCTGTTTAATCTCAAACTCTAGGCCCTGGGGACGCGCCACCCTTCCCGCCG
AGGAGACTGGGTTTTCCTCCCAGGGTTCTCCAAGCAAAGCCTGTCTGTGTTCCAGGCTGGTGCTGACTAG
AGGAGGCAAAGCCAAAATTAGCCCCAGGCCCTCCCTCAAGTAGTGAAGGGGCCACCGGGCCTCCCCTCAA
CCCGTAGGGGGTCACGGGCCCCGCCCCGCTCCCGGTCAAGACCCTGACATTGCGGAGGGTCAGGAGGGGG
GAGCGAGGATCCGGGGCCTGGCACCCTGGGTGGGGCACCGTCCCCAGGGAGGGTTGGGCAGGCGCCCCCA
GCCTCCAGCCATCCCGCCCGCTGTGGGCGCCCCGGTGGCCGAGGAGCCAGGAGCGGCTCCCGGGGCTGTG
CGCGGAGAACCCGGAAGAAGCGGAGGAGCCCCGGGCGGCGCTGAGCTGTGTCCCTGCCTGAGGGGGGCCC
CAGCCCTGAGCCCGCAGCTCCAGAGGCTCCTGGGCCCTCCCCTTCTTCCCAGCACCGTCCCAGGGGGAAG
GTAGCCCCCGGCGCAGGCGGGACCCTCGGCAGTCTGGCCCAAGAAACGGGGACCCTGTGGCTTCCTGTGT
CTGGTGCCATCAGGAAGTAGCCCCGAGCCAGAGCACAAAGGGCCTTTGTCCTGCCTGCCCCGCCCAGCGA
GACCTCGGGCCCAGCCAGGGCTGGGGGCTGGGGGCTGGGTACCCTCTGGCCGGCTCTGCCACCAGCCGCC
AGCCTGGTCCCCGGAGAGCCACACCCCCTCCCCTCCACGGTCCCCACCCGGCTGCCATGACAATGTCCTA
CCCAGCAGGAGGACCAGGCCGGAACCTTTGGCAGCCACCAGTTCCTGGAGATTCCGACACCAAGTGCAGC
CACTGTGCGGGGCCGGGTGTGGAGTGGCCCCACACCGACCAGCTCACGCCAGCTGGCAGAGCCACTGGGC
CCCCTCCGTGGAGGAGGAGAGAGGCCTCGGGCGCCACGCGCTGTGCCCCAGGGCCACTCACTTCCTTGAG
CTGAACCCAGGCTCCTGTGGACCAAGAGGGGGTCCAGGAAGAACTGCTCCTGGGACCCGGACAGAGCGGA
GGCCGTGTGCACGAGCAGCGTGGACCAGAGGGGCCTCGGGGGCCACCTGCTCCGTCCGACCAGGCACCAG
TCCTTCCAGACTCGCCTGAGGATGCCCGTGGGCCCCAGCGACACCTGGGGTGCCCCCCACACCCCTGCAC
CTACCTGAGACCAAGGGTGGTGGTGGGGCTGTGTGCCTGAGTCCTGGCCCTCCCAGGGCCACCCTCAGGA
GCGGCTGCACAGGCTCTGGCTGGCCGGGGCTCAGAGCAGCCCACGGAGCCAGGCCCATCCTGGGAGGCTC
AGGGCTGCAGCCCATGGACTCATGAGGGGGGCTTCTGGGGTCTAAGGCCAGAAGTGACCTTTCTTCTCAC
GGAGGCACCCCCACATCACAGGCCCCAAGCTCCCACCAGGAGTCCCCAGGCAGCAGGTTTTCCACCACAG
CCGGGAAGAGCCCCGCCTTCACCACCCACCACCAGCCAATCCCGAGACCACCGAAGCCCCCAGACCGGGC
CCTTTGCCCCTCCTGCCCCCCGGCTCTCCCTACTGCCCAGAGCCTCCGCCAGCACCCAGGGACCCACGTC
CACCTCCCAGAGCGGCCCTGCCCAGGGTCCTTCCCTGCCCTCCACGATTCTCCGTGGCCCTTGGAGAAAG
AGCAGCTTCTCCCCAGGCTCTGCCCCCAGCCCTTCCACCCCAGAGCCTCTGCCCAGACGTCCCGTCCCAT
CCCGGGGGGCTGTCACGCTTCCGCCCCACCTCTCGCCCATTCCCGGACAGTCACAGCCGTGGAACAACGC
AGCGTGTGGACACAGCCCCAGGGAAGCTTGACTCTGCCTGGTCCCCATGGCGTGCGGTGGCTCACCAGCC
GCCCCCATCGCTCCATGAAATCTGACTACACCTGTCCCAAAAATCAACCAGCTCCCAGGCAGGTCCCGCC
GTGCAGGGGGCCAAGGGCCACACCTGGGACCAGTGAGTGAGGCGGCGTGCGGGTAGTGGGGGTGTGAGCC
CGAGACGGGGGTCCAGCCTTCTCCCACTTGGATGCCAACAGCAGACTCTGGATTTGGAGGTGTGGGCGGT
GCCTTAGTCTCCCCAGAAGACAAGAGCCCACCCGCCGGGTGTGTCCTGACCCCACCCCCACCTGCCCCAC
ACAGACACCTGAGTGGGCATCAGAGTGGGCCGGGCCCTGACTGTCCGGGGGAGGGACTGTTGGGGCAAGG
GCAGTGGGTCAGAGGTCACCGGTGCCCCCAGGACCAGTTTCCAGCGAGAAGAGAGCCAGGAGCCCCGGGC
ACAGGCCCACGGTGATGAGGCTCCTGACCGAGCTCCCAGAGCTCATTATGGAAAACCGTGGGGTCCGCTG
GGACCTCTCTGCTGGTCGGGCTAATTACAGACCGTTTGTCGTTTCATTATGGGCTCTTCCTCTGGGAGAT
GCGAGAAGCAAACACTTTGCCATGGGAGGGGCGCTTCCCGGACCGGGCGGGGGCCCTGCCCTCCCCACCC
CCAGACCCCTGGTCCCCCAGGCCTTCCAAGCTCCCAAAGAAAACTTGAACCCCCACTCCAGGGGCTCCAA
AGTAACCTCCAGAGCCCAGATGGGGATGTTCCGGGAGCTGCTGGGGCCTCTCAGCTGTCCCTGCCTCGCA
GGGAGGCTCAGGAAGGCACCCACACCCCTCCCTCATTCCCCCAGCTGTGGGTCTGTGGGGTCTCGGAGCC
TCTTGCCCATTGGGGTGGGACTGGGGGCACGTAGCTCCTCCGAGCCCCTGGCGAGGAGACCGATCCTGAG
ACCCACCTGGGCCTACGGGGGGTCCCTTCATTGCTCCAAAATTAAGGGCTGCGGGCCTGGAGCAAAGACA
GGCAGGTATGGCCCCTGCCCTCTGTCCATGAGAGGCCTCAGCCCCATGGGACAGGGCACCACCGCTGCAG
GGAGGCGGCGGGCAGGTTGTGACCCCTCACCCTGGGGCCACCCTACCCGCTTCTAAGGCAGCCTGGGAAG
GAGCCCTGCGGAGCTGGGGGGTGGGGAGGCAGAGGTGGAGAGGCGAGAGTTGCCCGCGGCTGCCCCTACC
CCTGCCCATGTCGCCCAC
>TCONS_00009935 gene=UBE2J2
TGATCTGCCTGCCTCAGCCTCCCAAAGTGCTGGGATTACAGGCTTGAGCCACCATGCCTGGCCTAATTTT
TTTTAATTCCAGAGAAAAGATATTTCAGTGAGTTGAAAGGAAATGTGTTTCGGCTTGGTCAGGGGTCCAC
CTTCTCTGGCTCACAGAGGAGGCCCAGCCCAGGCAGGCGGAGGATACCCAGGGTGAGGCGGAGCCCCTTG
GCCACCAGAGTGCTCTCTGCCCCCAGTGTTGAAAATCACATGTGGCCCCAGGACATCGCTGGCAGGTGAG
AGGGACAAGTTCCACGGTAGCCGCCTCCTCGCTGGTTGCGAGGACGTCTTCATTGTGTGGGGAAATCCCT
CCCCACAAATCTGTGGGTCAGGCGTCCCCAAGTCCCGGTGCAGGTTCGATGATTCACAAAGAATACTCAC
CATTAAAATTACGGAGAGAAGTCCAGCCACCGAGCCCAGCCCCCATTAGTTTTAAAGTGATGGCACACAT
GTCCTGGGGCAGAGCAAGGGGAAAGATGATGGCCGGTGTTGGCCGGTGTTGGCAGTTGAAGCCATGTCTG
GTTTCTGGCATTTCTAGCTGGTTTTACTTTCTTCTCTGTGCTCTTCTGTTTCGTTTGGGAATCTGTAAAG
CCCAGACACTTCTTTACGTAAAGCAGAAGCCTTATTTATTTGTGTGGAGGAGTGTTTAGTCGATTTGCTG
CTGCCCCTGGTCTGAGGGTGAGCTCTGTGTGGGGACTGTGGCTTTGGACACAATCACGGCAGTTCCTGTT
CCTTCTGCTCCAGGACAGCTGCTCAAGTCACTTATGGTTTTTCCAGGAGCACGAGAAAGGGCTGGGGGTA
CCGAGCCGGCCCCGCATCACTAGCTGTGTTCTGTTTAGCCTGCATGTGTGATATCAAAAAACACATTATA
TATAAGTACATTTAAGAATATACATTTCAAAGTACATCGTTTTTTCTTTGGAGATAGGGT
>TCONS_00000133 gene=LINC01786
CCGTTAGTGGGCGCGAGAGCCCCAGACCCCGAAGCCGCGCGCTTCCCTCCCCATGTGCCACGGCCCAGGG
CGGCAGGCCCGGCTGAGGGCGACCCCGGTGGAGAAAGAACCCCGACCCTCCCGCCTCCCGGCTCCCGCCT
TGTCCTCCGCTCCCACGCCCCACCCGGCCCTTAGGGGAGGCGCGGCGCGGCCCGGGCATGGAGCGTCCCG
GGCCCCTGGAGGCTCAGTGGAGGGTTGGGCTCCAGGGAGCTCAGAGCTCTCTCGTTCAGGGACCCGAGAG
TGACACGCGTGGCATCTCTTTGCAACCCACGTCCGCGCCGCAGCACCCTCCCCTGCAGGTGCCTGCCCAG
CCCCGGGATGCCCCTGACCTCCCCTTGGACAGACTGCAGAAAGCGCGGGGCGCTGCGTCCTCTCCACCTC
TCTCTGACCCCAGACACATTGGGAGAGAGCGGCCGTGGGGCAGAAGCCAGGAGGAGTGTCCACGCAGCCT
CAGCCCGTGGGAATCCAGCCTGCCTCCATTACTGCCGTCACCGGCTCCACCTTCGGAGAACATCTCAGCA
TCCAGCCTCCTTCCTCTGCCTCCTCTCAGGCCTCTGCCGTTCCCATGCAGGGCAGGCCAAACTGTTTTCA
CAGCATGGAAAGTTATGTGAGGGAAGCCACACCGGCCGCAGATACAGGCACCAGCACATCCACTCGCATG
CACACTCACGGCTGTGGCCCGCGGCAGATGGAGGCCCGCTCTGCCTTGTCTGTCCCTCAGTAGTGTGCGA
TGACAGCACACCTGTGGGGGCCCTGCAGCTGGGAAGACTGCAGCGAGGCTCAACTCAGAGGCCCCTGCTC
AGGAGCATGGCTGAGTCACACCCCAGGGAGAAGGTGCCCCGGACAGGTGTGGCCAGCACGTCTTGCCAAG
ACCCCACCACCCCACCCACCCGCATCTGTGGCCTTCTGGAACCGAGCTGTGGCCTGGGGTTCCATGGAGC
AGGTGGGGCGCGGAGGAACTGAGCTGTGGCCTGGGGTTCCGTGGAGCAGGTTGAGTATGGAGGAACTGGG
GTTCCGTGGAGCAGGTGGGGCGCAGAGGAACCGAGCTGTGGAATGGGGTTCCGTGGAGCAGGTTGAGTGT
GCCGGTCGTGGACGGGTCGTGGGCGGGACTCCCCAGTGTGTCACCACTGAGGCATCTTCGCCCTCTTACG
TGTCTCTGTTTCTCTCTCTAGAAGTCCAACACCTCCGAGAGGACTCAAAACACAGAGTGACCAGCTCCTA
TGTGCATTTCCTGGAC
>TCONS_00000150 gene=LINC01786
CGTTAGTGGGCGCGAGAGCCCCAGACCCCGAAGCCGCGCGCTTCCCTCCCCATGTGCCACGGCCCAGGGC
GGCAGGCCCGGCTGAGGGCGACCCCGGTGGAGAAAGAACCCCGACCCTCCCGCCTCCCGGCTCCCGCCTT
GTCCTCCGCTCCCACGCCCCACCCGGCCCTTAGGGGAGGCGCGGCGCGGCCCGGGCATGGAGCGTCCCGG
GCCCCTGGAGGCTCAGTGGAGGGTTGGGCTCCAGGGAGCTCAGAGCTCTCTCGTTCAGGGACCCGAGAGT
GACACGCGTGGCATCTCTTTGCAACCCACGTCCGCGCCGCAGCACCCTCCCCTGCAGGTGCCTGCCCAGC
CCCGGGATGCCCCTGACCTCCCCTTGGACAGACTGCAGAAAGCGCGGGGCGCTGCGTCCTCTCCACCTCT
CTCTGACCCCAGACACATTGGGAGAGAGCGGTAGGTGGCGGGGCGCTGGGGTGGGACGCTGGGGGCAGGC
GCGCAGCCCACCGCCTCCCTGAGAGGCCGCTGAGGACAGCGGGGAGCTGAGGGTGGTCCCCTGGTGGGGG
ATCAGGAGGTGGACCTCGCCACCTGGCTGCCTGTGGCCCTCTCCTTTGCCCCAACCCTGACTGCCTCTCA
GGAACAACCACAGGTCAGCAAGGTGGCTGAATATTGAGGGTCAGTCCCGCTGTGGCTACGGGCAGAGGGC
AGGCTGTGTCCATGCTCAGCCCTGACTCTGGCCCTCTGGGACACCTTGGTGGGTCTGAGACGTTGCTGCA
GGCCGTGGGGCAGAAGCCAGGAGGAGTGTCCACGCAGCCTCAGCCCGTGGGAATCCAGCCTGCCTCCATT
ACTGCCGTCACCGGCTCCACCTTCGGAGAACATCTCAGCATCCAGCCTCCTTCCTCTGCCTCCTCTCAGG
CCTCTGCCGTTCCCATGCAGGGCAGGCCAAACTGTTTTCACAGCATGGAAAGTTATGTGAGGGAAGCCAC
ACCGGCCGCAGATACAGGCACCAGCACATCCACTCGCATGCACACTCACGGCTGTGGCCCGCGGCAGATG
GAGGCCCGCTCTGCCTTGTCTGTCCCTCAGTAGTGTGCGATGACAGCACACCTGTGGGGGCCCTGCAGCT
GGGAAGACTGCAGCGAGGCTCAACTCAGAGGCCCCTGCTCAGGAGCATGGCTGAGTCACACCCCAGGGAG
AAGGTGCCCCGGACAGGTGTGGCCAGCACGTCTTGCCAAGACCCCACCACCCCACCCACCCGCATCTGTG
GCCTTCTGGAACCGAGCTGTGGCCTGGGGTTCCATGGAGCAGGTGGGGCGCGGAGGAACTGAGCTGTGGC
CTGGGGTTCCGTGGAGCAGGTTGAGTATGGAGGAACTGGGGTTCCGTGGAGCAGGTGGGGCGCAGAGGAA
CCGAGCTGTGGAATGGGGTTCCGTGGAGCAGAAGTCCAACACCTCCGAGAGGACTCAAAACACAGAGTGA
CCAGCTCCTATGTGCATTTCCTGGAC
>TCONS_00000171 gene=AL391244.1
GGACTCCGCGGTGCCGGCCGACCCGGAAGCATGTCTGTCCCTAGCGGAGGCGCGGGTGCCGTGCTGAGAG
CGCCTGCCTGTGCGCCCCGAGCGGGGCTGGGACTCTTCCAAGATGCCCACGTTCGCACAGAGACCCCGGA
TCGCGGAAGCTCGCGTCTCGAAAGGCGGTCTCACGCCCTGCCCGTCCTGGGTTCACGGTTTTTCATCACC
TGCGGCTGTCCTGCGATCGACCACAGCTGTGCAGGAGGGGCAGGAGGTATCTGTTGCTGCAGTTACCGGA
ACCTTTGCCAGGACTAGTACAGGACCACGGGTGAGGATGGTGGGGAAGCCTGCGTGGGGCAGGGAACGGT
GAGGCAGGAAGAGGGAAGGGCAGCAGAGGCCTGAGTGGTTGCAGGTTCACACACTGAGCTGCCAGTAACT
GCCCAGCTCAGACGGGCTCAAATTCAGAAGCCACCATTGCTCCTCACCCCCACCCCCAGGACGCTGATTG
TTCTGCGCAGGTTGGAGGTAGGTGGTGAGTCTGAGAAAGGGGCCGGAAAGACTCCCCAGCAACTGCTGGC
AAAGGGTGAAGGGCACGTTCCCACAGGATTCAAGCCAGCTGCCTTTGGAGGGGAGACGGGCACTCAGTTT
AGGCGCTCCTACAGCAGGGTCAGCAAGACAAGCAGGTTGCGGCAAGGGTCTGCGCACTGCTGTGTAAATG
TAGGGGCATCGGGGGGCAGAAAGACCAGGGGAGAAGTGTGCATCACCCTTGGGGTTAAGGGACAGTTGTC
TGCTAGGTGTTGCTTCCTGGAGATGGCTGAAAAGCCAGTCCAGTCTGCAGGGACCAGGCCACCACCCACC
TGATGTGGGAGCATTTCCCCCAATCCCTGCTGGGCTGCTGAATCTGGGGGACATAGGGAAGCTGAGGCTG
GTGTTCTGAGTAGTGGCAGAGCTGAGCCACAGGGCATGTCTGAGGTCAGCCCCGAGCAAAATGGAATAGG
GACTCAGGGTGGGTCAGGTAACTGGAAAGCGGGCACTGTGCACGCAGCCCTTGAGGGGAGCCAGGGTGGG
TGGGGATCCCCCACTGTGTGCAGAAGGCAGCAGCCTTGGAAGCAGGGTGTGCTCCTCGGTGTGGTCGCTC
GATACCAGAAAATGACTCTAAAAACTGAAGAGTGTTTGAGTTTCATTCACACAAAACATGGACATCATCT
GTGAGGCTCTGTCCCAGAGAGACAGGGCCATCCCTCATGTCTGTTATTGGGTTGTAGATAAACAAAAGTA
TAAATCAAACAAACTGCAAATTA
>TCONS_00000203 gene=XLOC_000058
GGGGACGCAGCGAGGCGGCCGGAGTGCCGGTGGGGCTGGGGTGCGGGCAGGGGCGCGGGGTGCGGGCAGG
GCCGCCGCTCTCCCGGCTTCCCGCCTAGTGAGCGCACCTTGGACCCCTGCGGCTTTTCCGAGCCGAAACT
CACGGGCTGTGGCCGGCTTCGTTTCGCGTCGTGCAGCTCCGCGACCGCCCGTGGCCACACCAGTCGGGGA
CTTCGTGCTTTACGATGGGGGCGCAGCGGTCTGGCACGCGCAGGACCCCGGGCCTTGCACCCCAACGCTG
GCCGCCCTGGACCCGCGGCGGGGACCCGCGCAGTCAGGGACGGACAGCGCCCACCCGGAGGAAAGCCTGA
CAGATGAGACTTCGCAAGGTGAGAACTCCCTTCGCTCCACACGCAGCGGAGGCAGCTGCAGGGCGCCGAC
CTTCCCTGCCTCATTGCGCCCCCTCCTCCTCCAGATGCGCTCTGGGGGGCCCTCCCGATGGCTGTGGGGA
GGTCAGGGCTGGACAAAGGGAATCCAAAAAGCCCACCCGGTGCACTGAGTAGGTGGCACCGACGGGGGAG
GGGAAGGCGGGACACACCCCAAGACCCCTGCCCCTCATTCCCGTCCCTGCATAGATCACCCAGCAACCAG
GACACCCCTCCAGGGCCAGGACTACAGCCAGGGACTGTGTATGCAGACGTGGCCGGGCCTGGCCGGCCTG
CCCTAACTGGAAAGGAGGCCAAGCCTCGCACCTAAGGCTGGGCTGGCACCTCCGCTGAGCCAGCTCTGGG
TCTGCAGGGGTTGTGGGGGGCTCTCTGGCAACTGGACCATGAGTTCCTGCAACCCCTTCCTGTGCTCTCC
TTGCCTGGGGGCAGAGTGAGGAGAGACTGGCTATTCTGCTCACGGTGTCCTTGGTCCCCGACCTCTGGAT
GGCCATGTCTCCGCCCCCCCACGGAGTCACCACCCAGCCTCACGAATTCCTGGTCATCTTGAAAAACCCA
GTGCAGTGGTCAGGACCCCACAGGATCTCAGGGGCTCTGCCAGAGCCCCGGCCCAGCGGTCAGGCCCCCA
CCAACTGTGGTCACGGTGCACCTCCGTCCCCGGCATGGAGGGCCCTGACCCCCTACACCAGCCTGTTGGG
CCCCTGGCAGGGTCTGCTGAGGCCTCTGCACCTGGCGCAGAGAGGTTGGGGGCAGAGACCTTGGGAGAGG
CGCTCCCTGCCCCCTGCCCCCAGCTCCCACCTCTGCTTAGGAAGGGCAAACCCTGGGCTCTGACTCTTGC
CCCAGCGTTGTGAGGCGACTCAGGGGCTGCCCCAGGGAAGCAGAGAGTGATGGTGACTCAGGGGACCCCC
ATGTCCTTGCCCAGAACTCCCCAGGGGTTCAGCCGACCTACTGCCACCAGTTCCCAGTGGAAGCCCCTCA
GCCCCCAGGTGTGAGGGCATGGGCAGTGGGGCAGGGCAGGAGCCTGGATGATGGTATATGGGGTGGGGCG
GCCCCCAACTATCTTGGCATGTTGGCCTGAGGACAGCTGGGGCCTTCACCCTGTGCCATGACCATTCCAG
CTTCTTGTAGCAGCACCTGCATTTCCCTCTGGGCAGCCCCCTTTATCCATCCTCAGGTCATGGGGAGCTT
GGGTGGGGCTGACACTCCCCTGCCTAGGAGTTGGCAGATGACCTGGGCGCGGCCAGCCAGACTGGACCCC
TTAGCCTCGAGGCCTTTGCTGAAGCTCATGTGAGGGGGCGACTGCCCCTGACAGGTGTTGGATTCCAGCT
GCTGTGGCCCTGAAGGTGGGTGGTGGGAAGAACGGGAGAATGAAGCCAGCCTTGGGAGAGGTAGGACGCC
AGCCCGGCCCAGCTGCTTCCAGCATCTGGATCCAGCCTCACCTGAAGCCAGCCACCTCCTGGACTGCAAA
GTCATTGTCAACACCGAAACACAGGGTTTCTGACCATTGCAACCCAGGGTCCCGGCGTGTCGTGGCTGCA
GACCCTGCAGACCCCTATGAAGATGGTCCTGCCTGCCTTGCATCGGGCCTCTAGCTAGGGACTGTGGTTG
CAGACGTAGTTCTGGGACTGAGCTCCTGGTGAGAGGCCAGTGGTGAGGGAAGAGAGACCAGCAGAGAAAA
GAGTGGAGCCTCGGGCTGCTAGCAGAGTGGCAGAAACCGAGCCTGCGAGAGGAAAACATTGTTTCCCGCG
GCCTCCTGCTGAGCCATGGGGACCCAGATATTGCGAAGTCCAGCTGGGGCCAACCCTAAGGAAGGAAGGA
GGGAAGGGGACAGGGAGGGGTGAGGAGGAGAGGGAGGGAGTGACCTCTGCTTAGCACCTGCACTTGAGCA
GCGGTGGCCTTTCACGCGCACACGCTTCCCCACCTGGAGCGCCGTCTCCAATGCTGTTTGTACACACACC
AGCATTCTGACAGTCACTAAATGTTTTCTTTGAATGAGTTCACTTTTTCACCTAGAGTGCTTTCTAAAAG
CAGACCATGATCGTGAATAGTAAGTATCACTTCCATAAATAGAAAGTGTCAGAAAAATAACTATCAGACG
TTTTCAGCTTCTTGTCTTGCTTGGAAGCATCAGACGGTCTCTGAAATGCTGTCCCTCTGCTCCCCAGGTT
GGCCCATCCTCTGCCACAGCTTGAGCCCCACCCACGGGGTCCCTGCTTGATGAGTGCTTCCCCTGTCCTC
TGAGACCCTACTTCTGCCCCCGGAGGGGTGTCTGTCCAGGGGACCCCTCAGAGGTCCCACCCAGCCACTC
CTGATCTCCCCACACAGGTGACTGGGCCACGGGGGCTCGTGGGCAGCCCTGGCCAGGGCTCAGTCCTCAC
TGTAGCAGGGAAGCTGCCGGCCCTCTAGGCAGGCCGCCCTCTGGGAACCCCTCTTCTCTCCAACTGCCCC
AGCTCCAGGACAGGTTGGAAATGCTTTTGCCTGGCAGGGGAAGGCTGGACCAGTAACGATGGAAGTCTCC
AGCATTAGTGGAGACATGGGGGCGGGGGAGCTTCCAGAGACGAGGTGTCCTGCTGGCCATGGCCTTGAGG
GAACCTTGCAGCTGGCACGGGGTCTGCTGGGACTTGAGCATGTGGGTCCCTGGGGACCTGGGGAATGGCT
CCGATGCTTAGGAGCTGTAAGAATGAGAGCTCCAGGGCAGCAGCCACCCGCTTCTCATGGCCCTCACGAC
CCGCAGCCCCTTTACCCTGGGAGCTGGGTGCCAGTGTCAGCATCCTGGCACACGTGTCCCTTAGGGCTCC
CGGGAGCCACCCTTTCCTGCCCCTGTGGGTCTCCCATTTCTCCAGCAGCAGTGACCGCTTTCTCTTCCAG
AAATGTGCCCCTGTGAGCCCTTCACAACTTCTGGTCATGCCTCCAAAATTCCAGGGAGGGGACAGAGCCC
CTGGTGGAGAGGTGGGTGCCCCCCACCCTCACTGCTTCTCCGCTGGTGCTGGGTAGGAGTGCCCCATTCT
CACCAGATCCTGGGCTCGGAGCCCGGGCCAAATACTGACCTCAGTGGGATCAGAACCTGAAAGCCCCTCT
CTGGGGTGACTTTCTCAAGTGCTATCCTCAGTCTCCCTGGGCTCTCGCAGGATGGGGTCCCAGTCCCTGC
AGGTGCCTCAGCCCAACCACTGAAGCAGATGACACCTTGGCCCGGGCATCTCTGTGGCCCGAGCTGGGGG
AGGAGGTGACTTCCTGGGTCCCATCCCAAGAGCATCCACAGTGGCGTCGCCAGTGGAGGGGTGAAGCTGA
GGGGCCCCACAGACCCCAGGCCCAGGGCTTGGTGGCTGCAAGAGCTGGGAGGAGCCCCATCCTCCAGGGC
CTTCAGGGAAGGTGGAGCGGACTCTTTCCCAGCAGCTGCCCGTTTCCTGCAGTGCTGGCTGCTTGTTACC
GTGAGACTGACAGGTACCCCAGAGCTGAGCTTGTGCCTGCCAGAGCCTTCATCCAACTAACCCCCGATCC
TTTGGGCCCTTTCTTTCCCT
>TCONS_00000204 gene=XLOC_000058
GGGCAGGGGCGCGGGGTGCGGGCAGGGCCGCCGCTCTCCCGGCTTCCCGCCTAGTGAGCGCACCTTGGAC
CCCTGCGGCTTTTCCGAGCCGAAACTCACGGGCTGTGGCCGGCTTCGTTTCGCGTCGTGCAGCTCCGCGA
CCGCCCGTGGCCACACCAGTCGGGGACTTCGTGCTTTACGATGGGGGCGCAGCGGTCTGGCACGCGCAGG
ACCCCGGGCCTTGCACCCCAACGCTGGCCGCCCTGGACCCGCGGCGGGGACCCGCGCAGTCAGGGTACCT
GCCCATACCGATGGGGTGGGGACCAGCACGGAGACTTTCCTTCACCCCGCGGCTTCTGTTCCTTTCAGGA
CGGACAGCGCCCACCCGGAGGAAAGCCTGACAGATGAGACTTCGCAAGGTGAGAACTCCCTTCGCTCCAC
ACGCAGCGGAGGCAGCTGCAGGGCGCCGACCTTCCCTGCCTCATTGCGCCCCCTCCTCCTCCAGATGCGC
TCTGGGGGGCCCTCCCGATGGCTGTGGGGAGGTCAGGGCTGGACAAAGGGAATCCAAAAAGCCCACCCGG
TGCACTGAGTAGGTGGCACCGACGGGGGAGGGGAAGGCGGGACACACCCCAAGACCCCTGCCCCTCATTC
CCGTCCCTGCATAGATCACCCAGCAACCAGGACACCCCTCCAGGGCCAGGACTACAGCCAGGGACTGTGT
ATGCAGACGTGGCCGGGCCTGGCCGGCCTGCCCTAACTGGAAAGGAGGCCAAGCCTCGCACCTAAGGCTG
GGCTGGCACCTCCGCTGAGCCAGCTCTGGGTCTGCAGGGGTTGTGGGGGGCTCTCTGGCAACTGGACCAT
GAGTTCCTGCAACCCCTTCCTGTGCTCTCCTTGCCTGGGGGCAGAGTGAGGAGAGACTGGCTATTCTGCT
CACGGTGTCCTTGGTCCCCGACCTCTGGATGGCCATGTCTCCGCCCCCCCACGGAGTCACCACCCAGCCT
CACGAATTCCTGGTCATCTTGAAAAACCCAGTGCAGTGGTCAGGACCCCACAGGATCTCAGGGGCTCTGC
CAGAGCCCCGGCCCAGCGGTCAGGCCCCCACCAACTGTGGTCACGGTGCACCTCCGTCCCCGGCATGGAG
GGCCCTGACCCCCTACACCAGCCTGTTGGGCCCCTGGCAGGGTCTGCTGAGGCCTCTGCACCTGGCGCAG
AGAGGTTGGGGGCAGAGACCTTGGGAGAGGCGCTCCCTGCCCCCTGCCCCCAGCTCCCACCTCTGCTTAG
GAAGGGCAAACCCTGGGCTCTGACTCTTGCCCCAGCGTTGTGAGGCGACTCAGGGGCTGCCCCAGGGAAG
CAGAGAGTGATGGTGACTCAGGGGACCCCCATGTCCTTGCCCAGAACTCCCCAGGGGTTCAGCCGACCTA
CTGCCACCAGTTCCCAGTGGAAGCCCCTCAGCCCCCAGGTGTGAGGGCATGGGCAGTGGGGCAGGGCAGG
AGCCTGGATGATGGTATATGGGGTGGGGCGGCCCCCAACTATCTTGGCATGTTGGCCTGAGGACAGCTGG
GGCCTTCACCCTGTGCCATGACCATTCCAGCTTCTTGTAGCAGCACCTGCATTTCCCTCTGGGCAGCCCC
CTTTATCCATCCTCAGGTCATGGGGAGCTTGGGTGGGGCTGACACTCCCCTGCCTAGGAGTTGGCAGATG
ACCTGGGCGCGGCCAGCCAGACTGGACCCCTTAGCCTCGAGGCCTTTGCTGAAGCTCATGTGAGGGGGCG
ACTGCCCCTGACAGGTGTTGGATTCCAGCTGCTGTGGCCCTGAAGGTGGGTGGTGGGAAGAACGGGAGAA
TGAAGCCAGCCTTGGGAGAGGTAGGACGCCAGCCCGGCCCAGCTGCTTCCAGCATCTGGATCCAGCCTCA
CCTGAAGCCAGCCACCTCCTGGACTGCAAAGTCATTGTCAACACCGAAACACAGGGTTTCTGACCATTGC
AACCCAGGGTCCCGGCGTGTCGTGGCTGCAGACCCTGCAGACCCCTATGAAGATGGTCCTGCCTGCCTTG
CATCGGGCCTCTAGCTAGGGACTGTGGTTGCAGACGTAGTTCTGGGACTGAGCTCCTGGTGAGAGGCCAG
TGGTGAGGGAAGAGAGACCAGCAGAGAAAAGAGTGGAGCCTCGGGCTGCTAGCAGAGTGGCAGAAACCGA
GCCTGCGAGAGGAAAACATTGTTTCCCGCGGCCTCCTGCTGAGCCATGGGGACCCAGATATTGCGAAGTC
CAGCTGGGGCCAACCCTAAGGAAGGAAGGAGGGAAGGGGACAGGGAGGGGTGAGGAGGAGAGGGAGGGAG
TGACCTCTGCTTAGCACCTGCACTTGAGCAGCGGTGGCCTTTCACGCGCACACGCTTCCCCACCTGGAGC
GCCGTCTCCAATGCTGTTTGTACACACACCAGCATTCTGACAGTCACTAAATGTTTTCTTTGAATGAGTT
CACTTTTTCACCTAGAGTGCTTTCTAAAAGCAGACCATGATCGTGAATAGTAAGTATCACTTCCATAAAT
AGAAAGTGTCAGAAAAATAACTATCAGACGTTTTCAGCTTCTTGTCTTGCTTGGAAGCATCAGACGGTCT
CTGAAATGCTGTCCCTCTGCTCCCCAGGTTGGCCCATCCTCTGCCACAGCTTGAGCCCCACCCACGGGGT
CCCTGCTTGATGAGTGCTTCCCCTGTCCTCTGAGACCCTACTTCTGCCCCCGGAGGGGTGTCTGTCCAGG
GGACCCCTCAGAGGTCCCACCCAGCCACTCCTGATCTCCCCACACAGAAATGTGCCCCTGTGAGCCCTTC
ACAACTTCTGGTCATGCCTCCAAAATTCCAGGGAGGGGACAGAGCCCCTGGTGGAGAGGTGGGTGCCCCC
CACCCTCACTGCTTCTCCGCTGGTGCTGGGTAGGAGTGCCCCATTCTCACCAGATCCTGGGCTCGGAGCC
CGGGCCAAATACTGACCTCAGTGGGATCAGAACCTGAAAGCCCCTCTCTGGGGTGACTTTCTCAAGTGCT
ATCCTCAGTCTCCCTGGGCTCTCGCAGGATGGGGTCCCAGTCCCTGCAGGTGCCTCAGCCCAACCACTGA
AGCAGATGACACCTTGGCCCGGGCATCTCTGTGGCCCGAGCTGGGGGAGGAGGTGACTTCCTGGGTCCCA
TCCCAAGAGCATCCACAGTGGCGTCGCCAGTGGAGGGGTGAAGCTGAGGGGCCCCACAGACCCCAGGCCC
AGGGCTTGGTGGCTGCAAGAGCTGGGAGGAGCCCCATCCTCCAGGGCCTTCAGGGAAGGTGGAGCGGACT
CTTTCCCAGCAGCTGCCCGTTTCCTGCAGTGCTGGCTGCTTGTTACCGTGAGACTGACAGGTACCCCAGA
GCTGAGCTTGTGCCTGCCAGAGCCTTCATCCAACTAACCCCCGATCCTTTGGGCCCTTTCTTTCCCT
>TCONS_00000205 gene=XLOC_000058
TTTCCGAGCCGAAACTCACGGGCTGTGGCCGGCTTCGTTTCGCGTCGTGCAGCTCCGCGACCGCCCGTGG
CCACACCAGTCGGGGACTTCGTGCTTTACGATGGGGGCGCAGCGGTCTGGCACGCGCAGGACCCCGGGCC
TTGCACCCCAACGCTGGCCGCCCTGGACCCGCGGCGGGGACCCGCGCAGTCAGGGACGGACAGCGCCCAC
CCGGAGGAAAGCCTGACAGATGAGACTTCGCAAGATCACCCAGCAACCAGGACACCCCTCCAGGGCCAGG
ACTACAGCCAGGGACTGTGTATGCAGACGTGGCCGGGCCTGGCCGGCCTGCCCTAACTGGAAAGGAGGCC
AAGCCTCGCACCTAAGGCTGGGCTGGCACCTCCGCTGAGCCAGCTCTGGGTCTGCAGGGGTTGTGGGGGG
CTCTCTGGCAACTGGACCATGAGTTCCTGCAACCCCTTCCTGTGCTCTCCTTGCCTGGGGGCAGAGTGAG
GAGAGACTGGCTATTCTGCTCACGGTGTCCTTGGTCCCCGACCTCTGGATGGCCATGTCTCCGCCCCCCC
ACGGAGTCACCACCCAGCCTCACGAATTCCTGGTCATCTTGAAAAACCCAGTGCAGTGGTCAGGACCCCA
CAGGATCTCAGGGGCTCTGCCAGAGCCCCGGCCCAGCGGTCAGGCCCCCACCAACTGTGGTCACGGTGCA
CCTCCGTCCCCGGCATGGAGGGCCCTGACCCCCTACACCAGCCTGTTGGGCCCCTGGCAGGGTCTGCTGA
GGCCTCTGCACCTGGCGCAGAGAGGTTGGGGGCAGAGACCTTGGGAGAGGCGCTCCCTGCCCCCTGCCCC
CAGCTCCCACCTCTGCTTAGGAAGGGCAAACCCTGGGCTCTGACTCTTGCCCCAGCGTTGTGAGGCGACT
CAGGGGCTGCCCCAGGGAAGCAGAGAGTGATGGTGACTCAGGGGACCCCCATGTCCTTGCCCAGAACTCC
CCAGGGGTTCAGCCGACCTACTGCCACCAGTTCCCAGTGGAAGCCCCTCAGCCCCCAGGTGTGAGGGCAT
GGGCAGTGGGGCAGGGCAGGAGCCTGGATGATGGTATATGGGGTGGGGCGGCCCCCAACTATCTTGGCAT
GTTGGCCTGAGGACAGCTGGGGCCTTCACCCTGTGCCATGACCATTCCAGCTTCTTGTAGCAGCACCTGC
ATTTCCCTCTGGGCAGCCCCCTTTATCCATCCTCAGGTCATGGGGAGCTTGGGTGGGGCTGACACTCCCC
TGCCTAGGAGTTGGCAGATGACCTGGGCGCGGCCAGCCAGACTGGACCCCTTAGCCTCGAGGCCTTTGCT
GAAGCTCATGTGAGGGGGCGACTGCCCCTGACAGGTGTTGGATTCCAGCTGCTGTGGCCCTGAAGGTGGG
TGGTGGGAAGAACGGGAGAATGAAGCCAGCCTTGGGAGAGGTAGGACGCCAGCCCGGCCCAGCTGCTTCC
AGCATCTGGATCCAGCCTCACCTGAAGCCAGCCACCTCCTGGACTGCAAAGTCATTGTCAACACCGAAAC
ACAGGGTTTCTGACCATTGCAACCCAGGGTCCCGGCGTGTCGTGGCTGCAGACCCTGCAGACCCCTATGA
AGATGGTCCTGCCTGCCTTGCATCGGGCCTCTAGCTAGGGACTGTGGTTGCAGACGTAGTTCTGGGACTG
AGCTCCTGGTGAGAGGCCAGTGGTGAGGGAAGAGAGACCAGCAGAGAAAAGAGTGGAGCCTCGGGCTGCT
AGCAGAGTGGCAGAAACCGAGCCTGCGAGAGGAAAACATTGTTTCCCGCGGCCTCCTGCTGAGCCATGGG
GACCCAGATATTGCGAAGTCCAGCTGGGGCCAACCCTAAGGAAGGAAGGAGGGAAGGGGACAGGGAGGGG
TGAGGAGGAGAGGGAGGGAGTGACCTCTGCTTAGCACCTGCACTTGAGCAGCGGTGGCCTTTCACGCGCA
CACGCTTCCCCACCTGGAGCGCCGTCTCCAATGCTGTTTGTACACACACCAGCATTCTGACAGTCACTAA
ATGTTTTCTTTGAATGAGTTCACTTTTTCACCTAGAGTGCTTTCTAAAAGCAGACCATGATCGTGAATAG
TAAGTATCACTTCCATAAATAGAAAGTGTCAGAAAAATAACTATCAGACGTTTTCAGCTTCTTGTCTTGC
TTGGAAGCATCAGACGGTCTCTGAAATGCTGTCCCTCTGCTCCCCAGGTTGGCCCATCCTCTGCCACAGC
TTGAGCCCCACCCACGGGGTCCCTGCTTGATGAGTGCTTCCCCTGTCCTCTGAGACCCTACTTCTGCCCC
CGGAGGGGTGTCTGTCCAGGGGACCCCTCAGAGGTCCCACCCAGCCACTCCTGATCTCCCCACACAGGTG
ACTGGGCCACGGGGGCTCGTGGGCAGCCCTGGCCAGGGCTCAGTCCTCACTGTAGCAGGGAAGCTGCCGG
CCCTCTAGGCAGGCCGCCCTCTGGGAACCCCTCTTCTCTCCAACTGCCCCAGCTCCAGGACAGGTTGGAA
ATGCTTTTGCCTGGCAGGGGAAGGCTGGACCAGTAACGATGGAAGTCTCCAGCATTAGTGGAGACATGGG
GGCGGGGGAGCTTCCAGAGACGAGGTGTCCTGCTGGCCATGGCCTTGAGGGAACCTTGCAGCTGGCACGG
GGTCTGCTGGGACTTGAGCATGTGGGTCCCTGGGGACCTGGGGAATGGCTCCGATGCTTAGGAGCTGTAA
GAATGAGAGCTCCAGGGCAGCAGCCACCCGCTTCTCATGGCCCTCACGACCCGCAGCCCCTTTACCCTGG
GAGCTGGGTGCCAGTGTCAGCATCCTGGCACACGTGTCCCTTAGGGCTCCCGGGAGCCACCCTTTCCTGC
CCCTGTGGGTCTCCCATTTCTCCAGCAGCAGTGACCGCTTTCTCTTCCAGAAATGTGCCCCTGTGAGCCC
TTCACAACTTCTGGTCATGCCTCCAAAATTCCAGGGAGGGGACAGAGCCCCTGGTGGAGAGGTGGGTGCC
CCCCACCCTCACTGCTTCTCCGCTGGTGCTGGGTAGGAGTGCCCCATTCTCACCAGATCCTGGGCTCGGA
GCCCGGGCCAAATACTGACCTCAGTGGGATCAGAACCTGAAAGCCCCTCTCTGGGGTGACTTTCTCAAGT
GCTATCCTCAGTCTCCCTGGGCTCTCGCAGGATGGGGTCCCAGTCCCTGCAGGTGCCTCAGCCCAACCAC
TGAAGCAGATGACACCTTGGCCCGGGCATCTCTGTGGCCCGAGCTGGGGGAGGAGGTGACTTCCTGGGTC
CCATCCCAAGAGCATCCACAGTGGCGTCGCCAGTGGAGGGGTGAAGCTGAGGGGCCCCACAGACCCCAGG
CCCAGGGCTTGGTGGCTGCAAGAGCTGGGAGGAGCCCCATCCTCCAGGGCCTTCAGGGAAGGTGGAGCGG
ACTCTTTCCCAGCAGCTGCCCGTTTCCTGCAGTGCTGGCTGCTTGTTACCGTGAGACTGACAGGTACCCC
AGAGCTGAGCTTGTGCCTGCCAGAGCCTTCATCCAACTAACCCCCGATCCTTTGGGCCCTTTCTTTCCCT
>TCONS_00000235 gene=AL109917.1
GGCGGGAAGGCCGCGGGCGGGGGCGGTCCCTCCGGGGACGGGGCGGGTGGGGGCACCGCGGGCGAGATCG
CTTCCTGCAGAGGAGGCAACAGGCCCCGCTAGCAGGTCAGGGTCCCGGGCAGGCGCAGGTGCCCCCCGGC
CTCTCAAGCAGGGACTGCGGCGAGCTCAGACGCGGCTGACGGGCAGAGACTCGCGCTTGGGCTCAGTGCG
TGTGAAGTGGGCCTCGGGCTGCGGAGGAGGGCAGCACCCCGTGGCTCCTCGCGCTGCTGCGAGCAGGGCC
GCCTGGCAGGGGCGGGGGCCGGTGGGCGGGAGTGTCGGGGTAAGGCCGCGGACTCCTCCCATGCCGCTGA
GCAGTGGACAGCGGGGACTGGAGACCTCCAGGTGAGGAAGGGGAACGAAGTCAAGAAGGCCACATGTCCT
GGCTTCCAGGCTTGGTGTCCTCAGAAGCCTCCAGAACGTCCATGGAACCCGCCCCTGCGCCCACCGCCTC
CTGCTGTCTTTCCAGCTGAGTTCCGGCTGCCCCTCACCCTCGGCTTCTTCACTCTGCCTCTCCCCAGCCA
GCGCCCTGCTCCCCGGTCCTCAACCACCACCTTCCACCTGCCTGGGCCTTCATCGCCTCCGAGCTCCCCT
TCCACACCAAACCTGGCGTCCGTTTTCCTCCAGGCCTGCACCAGCACAGCTGAAGGGGAGAGAGACCCAA
CCTCATCCACTGGGCCTCCCCTCAACCAGGGCCACAACCTCAAGGGGCCATGCCACCTCCAACACCTATT
TCCCACCTTCTACTCTCTCCACACCCTGGGACACCACCCGCCTCTCTCAGCTGACGTTTTCCTTCTTGTT
TTGTGTGCATGGTGCTTGTGTGAGAAAGTGGACACACAGTAAGTGCGGCTTCCAGATGCGTCCGCCACCT
GCCCTCCGTGCCACGCGCTTCCCCCTACCTAGGGGAGCCTCCACCAGACAGGGAACCCACGCCTTGCCAC
CCTTCTCTCTCCCTCCCACTTCACCTGTCCGCATCATTTCTGGAGCCCTTTCTTTCTGGCACGAGATGCT
CCAGGGCCCTGTTGTATTCTCCCTGCCCCAGCCTGAACCCAGCTATTTCTGCTGCAGCCTGGTTCATTGT
GGGAGAATGTCATGCAGAGCCCGGGATCTGGCTCCGGATGTGCTCATTGCTACTGGGGTGTCATTGCAGC
TGGCGGAGCAAGGGAACACATCTATGTACATGCCCACACGCATATGTATACACACAGTTTCATGGGCGTG
TTTGTCTGTTTTTCTTGGGCACCACGTGTTTACTCTGATGCCAGGCCAACACTACAGGGCTCAACCTGTT
CGGAATGAGGGGCCTCCTGCTTTGGGAGTGAGGAACCTGGCTCTGATTATCTCCTGTGTAACCAGTCTCT
CATCCTTGCTTCCACCCCACCATATGCTACCCGCTCCTCACCCTGCGTGGCCTCTGACCTCCGCTGGACC
ACCGAGGCCCCGCCCCCACAGGGGCGCCTGCCTGCCTAGCACAGTTGAGCAAGGAGTGAATTCCCAGTGA
AATTTTTTTAATTTTTATTTTATTTATTTATTTTGGGTTTTTTTTTCTTTCTTTCTTTCTTTTTGAGATG
GGGGTCTCCCTGTGTTGCCCAGGCTGGTCTCAAACTCCTGGGCTCCAGCGATCCTCCCACCTCAGCCTCC
CAAAGTGCTGAGATCACAGGCAGGAGCCACTGCGGACACAGCCTGAATTGTCAATCATATCACTCCTGTG
CCTGAAACCATTGACAGTTCCCATCACCCGCCCTCTCCCCAGTGTCCAGGCCCCTCCTCCCCTCCCCACT
ATCAAGACACTGGCTCCTGATGCTCCCCGACACCACCGAATTCCATCCTCCAGGCTTTGGCCCAGTGGCT
CCATCTGCCTGGGACGGTCTCCCCATAACCTCGTGTAGTTCAGGCACACGGGGTCATCGGAGAACAGCTG
GTGTGGCTGATAGGCTCTGAGTTCTGAGTGAGGAAGATGCAACCCAGCACAGGGACCAGTGCCCAGAGCA
AGGGATCAGGAGGGACAGAACCATCACCTGGGCCAGAACAAGGGCAGGGTGCGAGGAACCTGAGTGGTTG
GACTTCAGGAGAGCCGGGTTTCCGCAGGAAGGCTTCTCTGCTCGGACACTCGAGGGGCAGGGTGGAGCAT
GGGGCACATCCAGGGCTGAGGGACGATGCAGAGTCGGGGGACAGTGTTCTGCACGTTGGCAGGTGAGGGG
TCAGAGGTGGCCCTCAGAATCTGGCAGGCCTAATGCCAGCCTTCAATGACCACCTGAATTAAAAGTGGAA
ATGAGTAGCAGGGAGAGGAGGCTGAGGCAGCAGCAGGGAAGCCCAAAGTGGGCAGTGGCCGTTTGTCACC
AGAGACCTTCCAGCAGCTGTGGGATGGGAGAGGCCCCAGAAGGTCCCTGCAAGCCTGGCCCAGGGCCATG
GAGGAGCCTCAAGAGGAGTGGGCACCACACTGCGGGCCAGACTGGGCAGTGGCAGGGCTGTACCCCAGGG
CTCTCTTGTCCCACAGGCCACCATCAGCCTGGTCAGCCCATCTCAGTACAGCCAGGGCCATGAAGGAAGG
CCACACAGGAGGACCCCAGGCCAGTGCCCGCCCTGGCCATATCCAAGGGGCAGGGTGCAGCCCCAGCACC
TCCAGCTTATCTGTAGGTCCTCTAGGTAAGGCAGGGCTGTCCCTGGAACTTGCCCCATGGCCCAGGCAGA
AATCCTATTTGATGGTTTATGGAGGGCAAAGTTGAGAGGAAGGAGGGAGGGAAGGAGCAGGGGCCCCGGG
TGCTTACTCCCAGGTCTTCACTGCAGCCTGGGGCTGCCCTCTGAAGTACACAGTCCCTGGGAGGCAGAGA
CCTCTGCCCTGAGGACGATGTGAATCCAAAGGTGCTTCTCACCTCCAGCCAGGGCCCATCCCTGGAGATA
AGAGACACTCAGAGCCCTTGGTGGCCCAGGGGGGTCTAGAGCCGGCCTCAGACCTGCCCTCCCTGCCCCG
CCTCCATTCCCTTCAGCCCAGGCCTCTTGTATCTTTTGGCCCTCACCTACCACCCCGCCCTCTCCCTGGC
AGAGCAAACGCTTCCCAGTAACACTCCCTTCTCTGCAAGGATCTCAGAGATCAGCCTGTGTCCCTGAGTC
CAGAGCCACACCCGGTCAGCTCTGGGTCCCTGAGTCCAGAGCCATACCCGGTCAGCTGTGCCCAACCCCG
GGCAAGACTGAGCTGGGCCCTGGGGTGGAGGCGGCTGCACCGATACTGGCTCCACACCAGGCCTTCTCTA
AAACCCCACGGGAGCGGGAGATACAATTCAGATGCCCCACCCCCACCTGCTTCTCAGCAGGAAATGGTCT
AATGTGAAAGTAGGTCTTTTAAATCCGAATTATTCAATCTGTGCATGTGACAGGACCCACAGCTCCATCT
CTGTGCGCGCCCTGGGCGCCGCGCTCCAGCCAGGCTTTGAAGGGTCTCAGAGCTGCAGGGGACGTTTCTA
GATTTCCAGCTCTGGCAGGAGAGGTCCCTTTGTCTTTCCCTGGGCTCTGGGCTCCTGCAGGGCGTCTGTC
CTCCTCCTACCAGCACTGTGAGGTTCTCCACCACACGGCCCTCTGCTGTCGTCTTCACTTGCAGTGAGAT
CCAGGCCCCAAAGGACAGAGAATAAGGAGGGAGGGAGAGAGGAGAGCATCGTGATGGTGCCCAGGGGGTG
CAGAATGTAGGTGATCAAGAAGAAAGCCCTAATTAGCTCCTGCAGCTTTCAAAGGAAGGGGCTGGTGGAG
GAATGGGACCATGGCACCTCTCCAACCCTCAGCACACACCTGCTGAGGCCCACTGGGTGCCAGGGTGGGT
TTAGCACCAGGCTCTGGCCCTGAGGCCAAAGCAGGGCAGCTCTGCTCAGGGGGTTGAGTAGGGGCCTGGT
TCCCAGCTTCATGGGGAGCGGCCAGTGAGGAGGTGTCACCGCAGCAGAGCCAGGCACAAAGTGAGGGCAG
GCTGCTGTGGCTGGTGAATGAGTGGCTGGCAGAGCTGGGAGGGTCACTGCCCTACAAGGTCACAGACATC
ATGGCCCAGGAGGCTGGTGTGGCAGGCAGAGCGAATGCCGGGCCTTGGGGGCCTCTGAGAGGAGGCTGAC
TGTGGCCCCCTGGACCCCGTCTTGCAGGTGCGGGGAGTTGGCCTCTGTCCCCCACCAGGACTCATCCCTT
GTTCCGAAGCTCCCCACCATGCTTCTCACCCCCGACCCTCCTGGCCACCAACCCGTGGTCATGAATCATG
AATTGCACATCCTTCTTGGGCACACCCGTGCTTGCACACCCAAGCTGGGTACACACATGCATGTGCACAA
ACACACATGAGCTGGGTATGTACACATGTGCACACACAGTGGGGAATCGGTGTCTGCTGGGGGGTGGAGG
AGGTGATGGTGTAAGTGAGCAGATGCATTGTGGGGGCATGTTTCCTCTCCCTGCTAGAGTTGGACCAGAA
TCCCCAGAGAAAACTCACGTGGCCTCTTGTCACTCTGGTGAGCAGACCCAGGTGGGCTGACACTCGCAGA
GGGAGGTGCGTAGCTTAGACCACCAGCTCCAGTAAAGACCTGACAACACCCAGCCCCTGCCTCCCTTGCA
GGCCAATGGAAGAATCCACCTTCTTCCTTAGAGTCCTTTATCACAGGCTCATCTGGCCTCACTGTAGAAT
CCCAA
>TCONS_00000269 gene=XLOC_000072
CACCGGTGCAGGCCACCCTGCTGCTCCAGCTCAGTCCAGCACAGGTGTTCTCGCTCTGGGGTTGGCCTGG
CGCTGACCTGTGCACCTGACAGGGAAGGGACCAGCCTGTTCACCCCACACCCAGCCCTGTGACAGAGGTG
CTGTCGCGTGGCCCCACTTACAGATGGGTCAACTGAGGCCCGGGGCATCTGTCCACTTGTCATGACAGTG
AGCGGCCAAGCTGGATGTGAACCCAGGTTTTTGTATGCTGCCGCCCGGTGGGGTTGGGGAGGACTTAGTG
GCACCCACTGACCTCCCACTGGGGATCGGGGTCAGGGAGTGAAGTAAGTGCCTGGCTCTCCGAGCACCCT
GGGGCAGCCCCTCCAGCCTGGGAGAGCCAGCTCACATCTGGGCAGTTGGTGAGGCCAGCTCCTGCCATCT
CGGGTCCCCATGCGCTTCTCAGATGTGAAAGCCCCTTGCTGGCCTCCACAGACCCTCACAGACGGCCTCA
CAGGCCAACACCCAGCGGCTGCACTGCCCATGGTCACTATCTCTGCAGCCCGCGTGTGCGGCCAGTGTCC
CTCCGGTGACCCCAGGCCCAGGTGCCCGGCTGTTGGTCCTGCCAGCATCGTGAGCCGTGGTCTGCCGTCC
TGGCACATCCTGAATGGAGGTGCACGCATAGAGGCTGCCTGTGAATCTCCTGCGCTTCCTCAGAGGGATT
TGCCCCCTTCTGGGACGTGCCCTGGGGACGGTCAGTTCTCCCAAATAGTGACTTCCTTTCTCCACATAAT
GAGAGCCTTTGGCTGAGGGATTGGGAGGACCAGGAAAAAGCCGCCAGGCCACGTGGGGCGTGACTTGGCG
ATCCCGGTGGCTCCGGGCGTCAGCTTGGACCTCAGACGCCCCTCACAGCTCACAGCCCTGTGGCCTGCTC
TGAGGGCCCCGCCCGCCGCCGAGCCCCCGGGAGCCGGAGAACCCGCAGGACGTCAGCCGGGTGGATTCCC
TCCCACTGCCCCTGACCCCACTGCCCAGCGCCTTCAGGACTAGCGGATGATGGACTTGTGCTAAACTGGC
TACGACCCCTCCGGAGCAGGGTCCTGGGTAAATCAGCAGTGAGCTGCAGGCTCAGCCAGCCGCCGCCTTT
GGTTTCCTCCCGCCGCCGGCTCACCCCACCTCAGACCCGAGCTAGCTCTCCAGCCTGGTTCCTCTGCCGG
ACCCTCCTCCCGGGCACCTCCCACGCCCCGCCCTCAAGCCCCGCCCCTCAAGCCCCC
>TCONS_00000270 gene=XLOC_000073
GCCACATGCAAGCCACGAGCGCGTCGCCGCACGGTGTACGCCCACGGTCCGGGCCGGGCGTTCTGCGGGT
GCCCCCGCTGCGCCGCAGGCCTCAGTGGCGCGCCCGGGGACTGGAAGGCTGAGCCGCCCTCCTCCCATGT
GCGCGGGAGTCCCTCCGCCACTGTGCCCAGATCGCCGGCGAAGCGCAGGGGGAGGCTGGGAAGGGCATCG
GGAGACACGGGCCTGCGCCCCCTACCCGGGCCCCGGCCCACCTGTCCGCACACCTGTCCGAAGCCTTAAA
AGGTCTTCATTCCTTTTCGGTCTGATCTGAGAGCCGAGCTCTCGGCAGGGATGGGGACCCAGGGCTCGGC
CTGCAGGTGCCGTGCCAATTAGGGCCCAGGCAGGAGAGGGGCGTCCCTGCACTGGGGCTCCATCATTACG
TTCGCATGGCCACTCTAGCATGGGAGGGGGGCAGGGCCTTTCCCTGTTAGTTCACTTCCCTGTTGGTACT
CACCCACCTGTCTGTGGAAAGGCAGCAATGGTCGATTTCCCCCTTAAGAAACAAAGCGTGAAGGAGGAAG
AGAGGCTACAGGAATCTGCCATCCGGGAGACCCTGTCTCTAACGGGCCATACGGGGTCCCCCTGTGTCTC
CTGCAGCCCTGCACAGCCCCGGTCTGAGATCGGTGACCTGCACTCTGTCCAGGAGGAGGGGAGACTTGCC
CAGGGACAAACCCGAAAACACGGCAAGGTCAGGGGAGGAGGGCACTGTTTCCTGTCGAAGTCCACATTTG
TGAAAAAACATTGATTGGGCAGAGAGAGGTGTTGTATTCTGGAATGGAGGTGAGTGGGGGGCCAGTGAGG
GCTGGGCCGGTGAGGGGTGGATGTGATGTTTTGCCTGGCCCAAGGGAGCTGGTGCCCCAGGTTCCCAGTC
TGCTGGCAGAGCTGGGTCCTGGTGGGGGCAGAGCTGGGCAGGCCCACATGGCCTGTGCATCCAGGGTGTC
TTGTCCCCTTAATCCTTCAGAGGATGAACCCCCACCCTTCGCCGGCCTTCTTGGGCGTGGTCTGGTAGAT
AACTGGAGCTGGGAGAGGCTGAAGACAGTCAAAGCTGCTCTCCTCTTTTCTAGGTGAGAACAGTGAGCCC
GCAAGGTCAGGGAGCTGCCCCCAGGTCATCTGGGCTGTCGGAGATGGAGGCGGGAGAGGAGCCGTGTGCT
CCTGATCCCTGGCCCAACGCTCTCCTTCCCCGTCGCCCACTCGGCATCGGCCCTACCCGGGGCCCGGACT
CCCACTCACGCACTGGAAACTCCCTGTCTTGGGGCCGCGCACACCATGCCTGGCAGGAGCTGGAGATGCA
GCAGAGCAGACGCGGCTGCAGGAGCAGCCGTGTTTCCTACAGTGGAGAAGGGGACCCTGGCAGGAGCACT
GCCCAGCCAGGCACGTGGTGCTCAACCCTGTGGGCACTGACCCCACAAAAGGCCGGGGTTTGTGCTGCAG
GAGGCCTCTGTTTGGGGAGAGCTCTGTCCCGGCTCCAGTGCGGCGGCCCTCCCCCAGCCTGCTGGAATGG
GACCTCATCCCTGCTCCAGCGTCATGGACTTTTCCGGCCTTGGGTCGAGGCCTCAGCGATTCAGGCGGGG
CCGTTTTGGTAACACCCGTGTGTGTGTGTGTGTGTGTGTGTGTGTGTGTGTGTGTGTGTGTGTCCGTGCG
CGCGCGCATGCGTGCAGGCATGTGAGCCTGTGTGTGCCCGCGTGCCTGCACGTGTGTGGACATGCGTGCG
GTGTTTCCGCCCCAGGGCTGGACACCAAGGCCCGTCTTGGATGCAGGGTGTTTTCTGCAGGGGAAACTGA
GGCGTGGGAGGCTCAGCCCCTGCCTGGGGGGGTGACTGCCAGGGAGTCAGCCTCAGAGCTCCCACCCCTG
GGCACAACGGGCACCTGGCCCTAGGGCCTGGGCTTCTTGGGAGCCCGGGGCCTTGGCTGCACACAGACCA
TGGCCCTGGGTCCCAGGCCAGGGGTGTCCTCTCAGCCCTGCCTCCCTGCAGTGCACGTCCTCCAGCCCGC
CTTCTGGTCTCTTTTCTTCCTCTCAACTTTACCCTGTCTCCCTCCCTTCCTCTCTCTGCCCCCCTCCTGG
CAAGCGGATTGCAATCCAAACTTGTTGTTAACTTCTCCCCTGCAGTTGTCCACGGGCCCTTCCAAGTTAA
ACATTACTCATGGCGACAAGAGCCCGCAGGGCAGTGCCTGGCCTGGAGGTGGACCCGCGTGCGGAAGGTG
CTGGGAGGGGGTGAGTACCAGGCCCCTCCCTGCAGCATCTGTGGGGCAGCTGCTGGTACAGGTGGCCCCA
GCACCCTGAGCCCATACCTGGGTCCCTGCAGCCTCTTGCCTCGCCCTTTGGAGTCACGAATGTGCCTGTT
TATGTAACCCCCATGCTCGGCCAGAGCGGGTAAGCCTGTGGGCAGCAGCTCCCTGGGCAGGCTTGGGAGG
GGCCAGCCAGGGGCCCCAGAGGGGTTTGGGCCGGGCCAGGCGAGAGCCCTCCCCTCAGCCAGTCACTCCA
GCTCTGTGCCAGGCTAGGGGTGGGACTGGAAACAAAGTGTTCAGAAAAAAAATAGCCTCATCTGTTTTGA
ATCGATTCCGCTTATTGGGCCCTCAGTTTTCCCAGCAGGGAAGTGGAGGGATGGGGAGTCATGGGCTCAA
GCACCTCAGGGAGCCCTCACAGCTGCAGGAGGCACAAAGCCCGGACCCCACTCACTGCACCCAGCAGCTG
CTCCACCCTGGCCTGTCAAGAGCCTCCCAGGTTAGGAGCAGAGCCCCCCAGGCCGGGTTCCCCAGGGGAG
CAAAGCTGGAGGTCAACAGCAAACAGGCACGGTGTCCTCTACCCACCATCTGCCACCCCCTCCCTCGCGT
CCTCTCTTACCACTCCGTCCCCCACCTGCTGCATGCATCCTGCAGGGACCAAGCACCGTCCTGCCCCCAG
GCCTTTGCGCTGCTGGCCCCCGCCCCGAAAGCTTATCCCACACCCATTTTAGGGCTGCTGAGATGGACCT
CATAGGAAGCCCTCCTCCAACTCAGCACCTCTCGACTTACCCTCGTCTATTCCTTTTAAGAACATGGACC
CCCATCCAACATAGAACATTTGGAGACTTAATTTTTTATGCTCTCCCAAGGAAGCTGCCAGCTCTCTAGA
ACAGGAACTCTCCGCTGTGTCCGTGTGCTTGCTGTAGGGAGGCATGTAGTCAACTCCACAGAAGAAACCA
TTTCCACACTCACCCACCCAGCGCCCTCAGGGCCCAGCCCCCTGGCCTGCACCCGGACCCTGTCGGGCAG
GACACATCTGGCTGACCAGAGCTCAGGCCAGGGGCCTCCCGTGGGGCTCAGCGGGGACAGCTGGATCCTG
AGCCAACAGGGGGAGGGCAGCAGGCCGAGGCACACGAAGTTCAGGGGGGCTGCTTGGTGCTGGTGGCGTT
CGGCCACCCCACTTTGTGCAGGACTATGGGCCACTCGTCCAGGAACTCCACACCCTCCACGTGAAGCCTC
CCTCCTGCCCTGCTCACACCCCCAGGACCCTTCAGGCTCCCAGCCTTCCAGCCTCCCTCCTGCCTTCTGT
CCAGACAGAGCTTGTCGGAGGAGGCGCTTCAGTGGACGCACATCCCTGCTGCAGCCAGGTTCCATCCAGG
GAGCACAGAACCTGTCCTGGGCACTGAAACGCTCACGGGGCCTCTGTCCCACTGGGCCCCCTCTTGAGAG
GCCTCTTCCCAGCACCTCACCCTGGAATGCAGCCTCAGGGTGGGGGGTCCTGAGGGGAGCTGGGGGAAAA
GGCCCTGCCTAGTGCCCTGTGGCTGTGCTCTCCAGGCACCTTGTCTGTGACAGGGTCTTTGGGGGCTCTG
GAGATGGGCGGCTCACCTGCCTGCCTCGTGCCCAGACCTGCGAGTGTGCCTGCCCGTGTCAGACAGAGGC
GAGTTGGGACTTCACACCTGAAATCAAGCGGGAGGGTAGGAATGTGAGCCTCGAAACCACCTTCTTTCTG
TATCGTTTCTGGGAGTGGCGATGTCGGCCAGTGGGACACCTGCTGAGGGTCCTCTTTTCCCATCCGGGTG
CTGGCGGGACAGGGGGTGGCTGTGACCTTCACCCAGCCTGTGCTGAGAGCTCCAGCCCCCCACGGCGCCC
ACAGCCCTGCCTGCCGCCTCCCCCACCCCAGACCCTGCCCTCCTACC
>TCONS_00010092 gene=AL139246.1
CGGCCAGGCCTGCTTGCGCAACCCTTTTACGAGCATTCCACGGCCCTGACCTGTTCCCGCAGTGCGCGGG
TATCCCTAATCAGACACACGGCTCCAGGTGGGCACTCCCTGAGGCGGGTTCTGAGCTGGGGAACCCCAGG
AAACCACTGTGAGCCTTCCTACCGCTGTATAAGTAGCAGACACATCCAGGGCTACCCTGCCTGCCCCCCG
CCGAACCCAGGGCTGCCTCACGAGCTGCTCATTCACCCCAAAGCTCATTCCCAATGGAACCAGCAGAGCC
TGTGCCACCACCTGACCCCTGCAGCCCCTCCCACAGACACCTCCAAAACATGGCCCAGCTGTGCTCAGGA
GGGGCTCCCATACCACATCCTGTCCCCCACCAAGGGTGGGGGCTACTTTCTTTGAAACACAGCAAAGCCG
TGGGCCTGCAGCAGCGGTCCCTGTTAGGAGGGGGCTTCCGCCAGAAGCGGACACATCACCCACCCGTGGC
CATGCCCCTGTACACGCCCACCCCTCTGCACACACCCCTGCAACACCCACAGCACGCCCCTGCACACACA
CCCTCCCACACCCCTGGATGCTCCCACACTGCTGCAAAGAGGCCACTGTAGCTCTCATGACCACAGACAC
TCGGCGCTCAGCCACGCCACAGCAAACAGCTCCGACTGCTGCCCGCTCTCCCCAGCCTGGACCTGGGCCT
GCCTGGACACTGCCTCGCTGGACGCGTTGGAAATCAGGGCACGTCGCGTCCGCAGGCCCCATGCCAGACG
GGCCTCTCAGTCCTGTTGATGCGGCCGGGGAGCTCCCGCCAGCCTCCCTGTGCTCTGGGTACCACGGCCC
AGAGGTGTGCCCTGCCCCTCCTTCACCCTCATAGGGAGCCAGGATGGGATTGGACGGCCCTCCCCACGGC
CCAGAGTGGCCAAGGGGCCTTCCCGTCACCAGGCTGCACTGGCTGGAGCCCGAGGCCCCACGTGCACTGC
AGCAGGAGGCTCCCAGGTTGTCCAGGTCCACATGGCTCTCAGACATGCTCGTCTCTCTCCACCTCCAGAA
AAGCCAGCCCCGGTTTCCTCTGAATTTATTGGTGCCACGGCTGCCGGGAGAGGCGCTAGGAGCCAGACTG
ACAGTGCGCCTGGAGCCGGTCGGGGCCACCACACTTCACAGCTCCTTAAACATCCCCAAAATGCTGCAGT
GACCCAGAGCCACGAGCGACTGTAAATCCAGGCATGACCGAGGAGAGGCACGCGCTGACCCAGGAGACGG
ACGGCCAGACACAGCCCGTACTGCACGGCCAGACCCGTTGTCACCCCTGGGACTCCCAAACAGAGGAGAC
AGCAAGACCCAACTATGCTCCAAGGGGCTGCAGGCAGCAGAAGGCCCAGGAAGCCTTCCCTGAGCACAGA
ACCCCCAGCAGCCGCTCAGACCTGAGGTCTGCAGGGGACCACTCTCCTGGACCCGCAGATGCATCTCCAG
GTTTTGCACAGGCCCAGCTGGCTGCCCAGCAGAGCCACAGATGGCCACTCTCCCCCACCTAGACACCTTG
GGATAAAAATAAAGGAACGCCTCTCAGCTCGGGCCCTGCAAGAGCCACCTGCACAGGGCATGTTCCTCGA
GCTCTCCTGCGGTGTCAGCTGTGCCGAGTGCTCCGAGGCCCGTGGGCGGAAACGCAAACACCTGAGTCTA
AAAATACTGGTCCTGGAAGGGGACACAGCACCCTCACTTGGCCAGGGAGAAGTCACCTTCCCACCCTCCC
CAAGGGTTAGGAAAAGAGCAAGGTCCCTGCAGGGACAGGCAGAACGAGCCGGTGCCACAGGGCACGGTAG
GGCTCTCCAGGCACCAGGAGACCGTGTCCCCAGCATGGGCGCCCACCAGCACTGTCACCCTGTGGAGGGT
CTGTAGGGCCCACCCACGCTCCCCACTCTGCCCCACCCGCAGCAGGACTGCGGGATCTGCCGGCCACAGC
TCCTGGCTCCTTCGAGGTCTGCAAGGAGGCTCTGTGCACCAGGAGACCGTGTCCCCAGCACAGGCGCCCA
CCAGCACTGTCACCCTGTGGAGGGTCTGTAGGGCCCACCCACGCTCCCCACTCTGTCCCACCCACAGCAG
GACTGCGGGATCCACCGGCCACAGCTCCTGGTTCCTTCAAGGTCTACAAGGAGGCTCTGTGACCGCAGGA
CCCGGCCCACCCTGCCTGTCACCTCTCACCCCACACACACTCCATTGTGTCTGCCATGACAGCCCCTGAG
GGCCATTCGCTCCATGTGGAAACTTCCC
>TCONS_00010093 gene=AL139246.4
TGAAAGTCAGGCCCCGGTGGAAACATTCGCTCACACCTGCCTCAGCGTCTCTCATGTGTTGTTTTAAACT
CGTTAAGTTCTGAATCCTTTTTTCCCACCAGTGGTGACTACGTAATAACTGCGTTTGTGTGCCTGGAATA
CTGCTCGGCCAGGCCTGCTTGCGCAACCCTTTTACGAGCATTCCACGGCCCTGACCTGTTCCCGCAGTGC
GCGGGTATCCCTAATCAGACACACGGCTCCAGACACTCGGCGCTCAGCCACGCCACAGCAAACAGCTCCG
ACTGCTGCCCGCTCTCCCCAGCCTGGACCTGGGCCTGCCTGGACACTGCCTCGCTGGACGCGTTGGAAAT
CAGGGCACGTCGCGTCCGCAGGCCCCATGCCAGACGGGCCTCTCAGTCCTGTTGATGCGGCCGGGGAGCT
CCCGCCAGCCTCCCTGTGCTCTGGGTACCACGGCCCAGAGGTGTGCCCTGCCCCTCCTTCACCCTCATAG
GGAGCCAGGATGGGATTGGACGGCCCTCCCCACGGCCCAGAGTGGCCAAGGGGCCTTCCCGTCACCAGGC
TGCACTGGCTGGAGCCCGAGGCCCCACGTGCACTGCAGCAGGAGGCTCCCAGGTTGTCCAGGTCCACATG
GCTCTCAGACATGCTCGTCTCTCTCCACCTCCAGAAAAGCCAGCCCCGGTTTCCTCTGAATTTATTGGTG
CCACGGCTGCCGGGAGAGGCGCTAGGAGCCAGACTGACAGTGCGCCTGGAGCCGGTCGGGGCCACCACAC
TTCACAGCTCCTTAAACATCCCCAAAATGCTGCAGTGACCCAGAGCCACGAGCGACTGTAAATCCAGGCA
TGACCGAGGAGAGGCACGCGCTGACCCAGGAGACGGACGGCCAGACACAGCCCGTACTGCACGGCCAGAC
CCGTTGTCACCCCTGGGACTCCCAAACAGAGGAGACAGCAAGACCCAACTATGCTCCAAGGGGCTGCAGG
CAGCAGAAGGCCCAGGAAGCCTTCCCTGAGCACAGAACCCCCAGCAGCCGCTCAGACCTGAGGTCTGCAG
GGGACCACTCTCCTGGACCCGCAGATGCATCTCCAGGTTTTGCACAGGCCCAGCTGGCTGCCCAGCAGAG
CCACAGATGGCCACTCTCCCCCACCTAGACACCTTGGGATAAAAATAAAGGAACGCCTCTCAGCTCGGGC
CCTGCAAGAGCCACCTGCACAGGGCATGTTCCTCGAGCTCTCCTGCGGTGTCAGCTGTGCCGAGTGCTCC
GAGGCCCGTGGGCGGAAACGCAAACACCTGAGTCTAAAAATACTGGTCCTGGAAGGGGACACAGCACCCT
CACTTGGCCAGGGAGAAGTCACCTTCCCACCCTCCCCAAGGGTTAGGAAAAGAGCAAGGTCCCTGCAGGG
ACAGGCAGAACGAGCCGGTGCCACAGGGCACGGTAGGGCTCTCCAGGCACCAGGAGACCGTGTCCCCAGC
ATGGGCGCCCACCAGCACTGTCACCCTGTGGAGGGTCTGTAGGGCCCACCCACGCTCCCCACTCTGCCCC
ACCCGCAGCAGGACTGCGGGATCTGCCGGCCACAGCTCCTGGCTCCTTCGAGGTCTGCAAGGAGGCTCTG
TGCACCAGGAGACCGTGTCCCCAGCACAGGCGCCCACCAGCACTGTCACCCTGTGGAGGGTCTGTAGGGC
CCACCCACGCTCCCCACTCTGTCCCACCCACAGCAGGACTGCGGGATCCACCGGCCACAGCTCCTGGTTC
CTTCAAGGTCTACAAGGAGGCTCTGTGACCGCAGGACCCGGCCCACCCTGCCTGTCACCTCTCACCCCAC
ACACACTCCATTGTGTCTGCCATGACAGCCCCTGAGGGCCATTCGCTCCATGTGGAAACTTCCC
>TCONS_00000313 gene=XLOC_000087
CTTGAACCTGGGAGGCAGAGGTTGCAGTGAGCTGAGACCGCGCCATTGCACTCCAGACTGGGCGATGAGC
AAAACTCCATCTAAAAAAAAAAAAAGTCACCTAAAGGATTAACAGTGTCAAACAGAGACGGAGGCTCTCG
GAAGTCACAGCGTTTGCAGCAAGGTGGCTCCCAGAGCTGGGAGGAAAGCCCCGCCTGCAGCCAAGCTCCT
GCTCCACCACCCCAGGTGCAGAGGGGCTGCCCCAGGCGGGGGACTCCAACTCCCTCTCAGCCAGGGCCAG
GCCTGTGGGGTCCGGGCCTTCTCAGGGCCGAGGCCTCACTGCCCGAGCACGGGCCCTGCCTGCGGCAGTT
ACGCGGATGGTTCCTTTTTAAACGCAGGAGCTGCCGTCATCTTCTCTCACTCAACGGTCATCATGGAAAG
TGAAAACGACGGTGCGGCTCCTCCCACGGAGGAGAGACAAGCTCACAGGTTCACAGCCGCAGTGTCCACA
AGAGCTCGAATGTAGACGCCACGCAAAAGCCCATCAACAGGTACAAGAATAAGGAAAATGTGGCCGAGAG
GTCCAGTGGAAGGTGCTCAGCCTTGGAAAGGAGATCGAACACAGGCTGTGCTATGGATGGATGTTGAGGA
ATTTATGCCACGTGCCATAAGCCATTTATAGAAGACAAAGGCCATTATGATGCCACTTCTATGAGGAGCC
TACAATTGTCAAATTTATAGAGAGGAAGTAGAGCAGTGGGTGCCAGGGGCTGGGGGAGGCAGTTAGTGTT
TCATAGGTGAGGGTTCCAGTTTAGGATTGTCAACAAATTCTGGAGATGGATGGTGGTGATGGCTGCAACA
ATGTGGATGTACCTAATGCCACTGAACTGATCTTAAAATGCTCCGCGTGGTGAATTTTATGTCATGTATA
TCTTATCACAATTACAAAATAGTTTTGAGGCTGGGCACGGTGGCTCAGCTTGTAATCCCAGCACTTTGGG
AGGTCGAGGCAGGTGGATTGCTTGAAGTCAGGACTTCAAGACCAGCTTGGCCAACATGATGAAACCTCAT
CTCTACTAAAAATACAAAAATTAGCCAGGCGGAACCTGTAGTCCCAGCTACTTGGGAGGCTGAGGTGAGA
GGATCACTTGAGCCTCGGTGGCAGAGGTTGCAGTTAGCTGAGATTGCACCACTGCTCTTCAGCCCGGGTG
ACAGAGCCAGATCCTGCCTCAAAAATAATAATAATAATAATAATAAAAGAAAGAAAGTTGATCAAATCCC
ATCTTTGGTGTATATAGGGTGGGACTTGGGGAAACACAGCTGCTCTTTCCCAGGGGTCCTCTGCAGCCTG
CCCACCTGGTTGAGTCTGTGAGGCTTCTCATAGGGACATCCTGGGCTTTGCTGGAGGGGGATGGGCAGGA
TGGCAGGGGCCAGGGGCCATTTGGGATGGAGCTGGAGCGCTCCAGCATCCTCTCAGCCACAGTGGGGCTG
CGATTCCTGCTGCTCAGAAGCAAGGCGAGCCGGCCAGAGTGGCTGATAACTGAGCGTGCGGTTGGCAAAG
GTGGTTACCAGGGTTTGTTTTACAGATGAAGAAACTGAGGCTTAGACAAGGTGGTGACTTACCCACAGTG
ACCCAGCTGGGCGGTGCCAGAGCCAGCATCTGAATAAGCCCTGGTCTGATGCAGGTCCTGCGATCTCCCC
ACGCCCTGACAGTGACCTATCTTTGTGCACACACGTGTGTTTGTGTACTGGGCACACCTCCCCTAAGGTT
TGCAGGGCCCAGGGCTAGAACAGAGATGTAAACACGAGAAGAGGCAGGAAGGTGTGTGCCATTATCAAAA
GAAAAGAGAGGCTGGCCAGGTGTGGTGGCTCATGCCTATAATCCCAGCACTTTAGGAG
>TCONS_00010122 gene=LINC00982
CGGAGGCGCCGCCAGCTCCGCGCTCCGCCACTGCCCAGGCCGGCGGGCGGCACTCGGACCCGCCGCCCTC
GGTCCCTCGCGAGGCCACGGAGGCCAACACGCCTCGCACGGGGGGACAGCGCGGGGGCAGCCGTCCAAAC
ACCAGGCGTCCTCGGCTGGTCGTCCCAGGGCGCCCGCACCTCTCCGCCCGCGCTCTCCTGCCGCCGCGCC
CCCAAGCCCCCAAACTCCGAGGCGCTGCGGCGGAGGGGCCGGGCTGAGCGCAGGCAGGGTGGCCCGGGCC
CAGGAGCCTGACGGCCTGAGTGCGGATTTCTCATCTGAGTATCTGGGAATCGAGAATGAATTGGAAGGAA
ACCGAGGCGCTGCCCTGGCCAGGTTGCTGCCCCGCACCCTTCCGGAGCACCGAAGTCCTGCCCGGCAACG
GGACTTGGAGCTGCCGCAGAGTCAGCCTGAGCCCGAGGCAGGGGTCGCGCCCGCGATGCGGGGTCTCTGC
GCCGCCCCGCGAGGCTCCTGGCCTTGCCCTCCCTGCCCTTTGTTGTGTAATAAGACCTGTGGCGGCTCCA
CTGAGACCCACACGTGCAACTCCGCGCCTCCGCGTTAAAGGAGGTGAAACGCAGCAGCCCTGAGAAACCC
CGAGACCCCGGTGTCCTAGCAGAGGCGCCCCGGATGGGGAGGGGCGCGGGGCCGGCGCCACCCCAGAGGA
AAAGCCCAGCGGAGCCGGGTTGGGCAGGAGCTGGCGGCGGCGGTGCGCTGGGCCTTCTGCCTTGGATCCT
CCGCGGTCGGCACCGCTTCCCTGCTCAGATTCGAACCCAGATTCGGCTCCCAAGGCTCCCACGGCTCCAG
GGTGCCCAGTCTTGCAGCCAGCTCGCCGCCCGAGCCCCGGATGGAGGAAGCGCTCACTGGCCGCTACCTC
TGCTGTTTCTGGCACCAGAGATTGAGACTGTGAACCTGAACTCCCTTGATCTCCTCCCGTTGGGCCCAGG
AGGGAGCCGAATCCAGGCCCAACCGGGCTCACTGAGAAGAACCTTTAAAAATCCGCCAACGAATGCTGTT
GCCTGGATGCGCTGCCTATGACCTTCAGCCGTGTGTTCACGCGCGCCCGCAGCCGTGGAGTGGCGGTCCC
TCCTGCCGCCCGCAACCCCGGGGCCGCCGGTCTGCGCACACCGGGAGCAACTTCGTTACCCACAGCGCCC
GCGTCCTGCGGCTCGCGCGGAACTGCGCGCGGGAAGGTGGCAGAGCGACGCTCCAGAACGCTGCTTGCGT
AGACGCTGCCGCTGCCTTCAGATCCCAATTCGGCCGCGCGCGGGCGGGGCCCTGGCAGCAACGAAAATGG
CGAGCCTCGTAGCCTTCCGGGCCCGGCGGCCACATTCCGGGAGTCGCCAGGTGGGAGCCCGCCTTCCGTG
TCCCCAAACGCCCAGAGCCCGGGACACGGGCCGGCGGCCGGGTCACCAAGCCAGTTCCCGGAATCGGCTC
GCGCCGGAATCCAGACTCGGCTTGCAAAGCCCGCTCCTGCCGTCTCTCCGCAGCGCGCCCTGCCCCCCAC
TGCCGGCCCTCTTAGCTTCAAAACCAAATTTTGCCTTTCATCCTGAGAGATTAATACCCCGCAGGTGAAA
CCGTGGAGACGGAGCTGCGGTGGGTTTCTTTTCCACGCCTCAGTTTCCTCGTCTGTGAAATGGGACCAGG
CGCGCCTGTGCTTCTCCGGGAGTTTATTGCAGGGCTGGCTGGAGAGAATGGCTGGGTGGAAGCTGCCAGG
AGGAGGCCCAAGGCCGCCCACCCCGTGGGCCTCGTTTGCTGAGCGGGGGTCAGAGGCGTGCGGGACAGGG
CGCGCCCCACGGCGGCTCTGGAGGCGGCCCGGCCCGTCCCTGTCTCCTCCCCTCGCTCCCCCTCCCCCGG
CCTTCCCGGAACTCTCCTCGCCCGCTGGGTGGAGGAGGGGCGAGGGCCGACTCCGCCGCCCCTGGGGTCT
CCCTCCTCCCACCCCCACCGCAGAGTCTGGCCCGCCCTGGGCTTTCCTCTCAGGTCCCTTTGGGTCTCCA
GAAGCCCGGAGGTTTCGCGCAGACTCGAACCTGAGATGACACCACCCAGCACCCCAAATCCTGCAGAGTG
TGGAGGGGATCTGGGGAGAAGGCAGGGGCTGCCCGGGCGCTCTGGCTGCTGGGGGTGGGGGACAGGGCCT
GCCGGGGAAGCGGGTCGGGGGAGGACTGGAGACCCAGGCTCCCCTAGGTACAACGAACCTCGCGGGAGGG
AATACGCCATCCCCGTACCCACTTCCGAGGACGTAGGTCTTTTGGCACCGGCGGCAGCCGCGTTCCCACA
CATCTGGGCGGGGCCCCGCAGCATGGCCTGGGGAGCTGAGGCTTCGGGATCCGGCACAAACTACCATTCT
AGGTGTAGACGGAGGAGGTGGGGTGTGGGAAGCAGGGGGCCATGGTCTGAGCAGACCTTCTCACCTCTGG
GCCTCCCACCTCCTGGGGCAGGACTTACGGGGAAGGACCCGAGGGGAGTGGGGTGTCCATAGGGACACCC
AAGGGTCTATCCCTGCGAGCTTTGCTTTCTACTAAACCAATAATCGCAGTGGTGGTGGCAGTCGAGACAC
GGCTCAAAGAGCCGGCAAGAATAGAGCAGAGACCAGGATCGCCCCAGGCAGGGAAAAAATGACCAGTTCT
GTAGAGTGACCCGAAGGTGATGGAATCACTCGGGCGTCCTCCTGGGAAAGAGCTGCCTGCTCCCCCGCCG
CCGCCAGTACACCGGCGCCCATGCCCCGGGGGCTGGAGAGAGCAGCCAGGCACAGCCCCTCCAGCTTCCT
GGGAGTCCAATTTCCCAAGGTAGAACGGTGGCGGCAGAGCCTGGCCCTGTGGTGGGGCAGCTGCACCCCG
ATGAGTGGCTTGCAGTTCCTGGAGCCCTGCAGGTTGTTGGAGAGGCAGGGAGCCCTTCTCCCTCCTGCCT
GCCCTCTTGCACTTCCTCTCCCAGAACCCAGCACTACTCCCAGAGGCTCTGAGCTGGAGCCCTAGAAGGA
GGCGCTGCAAGGCTCCGTGCTCCTGGAGCTTCGAGTCTATGGTATGAGTTAAACAGAAGGGTATCTCCTC
CATCAGATCTACAGGAGGGTGTCTGCTCCATCAGACCTGGAGCTTCCAAGGCATTTTACCCGAAGCTCCA
GCACCTGGCCCAAGGCTGGGCTGTGCTGTGTCCTCAGTGAAAGAATGGATGAGTCACAGCTGAATGACTG
AAGAGCTGAACCAATGGGAAAACTGATGCTCAGAGGCTTGAGCAACCTAGGCCAGGACCTGTCCTTAGAG
GCAGAAGCAGGACTCAGAGGAAGAGCACCCTGACCACAAAGCCCCAGGGTCCAGAAAGACTCAGCCACTG
GAGTCTGTATTTCCTGAGTCGCCTCTCACTGCTGGAGCTGTTTATCATCGCTCCAACTTTCACTAAAAAG
GAAAAACTATCACTTAAACAAAGCCATTGAAACCCCAGCATCATGTGTGGATTTTTTAACATAAATAAAT
CATACAAACTAAGA
>TCONS_00010137 gene=AL513320.1
GCCGGTTGCCAGGGTGTCGCGGAGCGGCTGGGAAGGAGGGGCTGGGAATCTTGGAGCCCCTTGGCCCGCG
GGGAAAGCGGGTGACCCGCCCTGCAAGTGGGATGCCCCCTTCGGCCTTCTGGAGCGCAGAGCAATGCACT
CTGAAGCCGGAGGGTAGAAAGTGCTGGAATGCGCGCCCGGGCCCAGGCTGTCGCGAGCCTTCAGCAAGCC
AGTGCACACAGAGAGGGCTGCCCAGAGATCCCGGTCAGCGCTCGCAGTTCGAGGTGGAACATGTGTGTGC
CCTGCGCTAGCCCCAGCTCCCGGAGGTGCCCCCAGCGCGTGTGGAGGGGGGCGGTGAACGGACCCGCAAT
CTGGTGGAGGCTGCGGGAAGGAGGCGCAGAGTCCAGGGGTCAGGGTTACCTTCGGGCAGGAGGACAGATC
CCTCTGCTCGGAGGTGAGGAAGACACACGAGGCGAGGTGCACACAGGCGAGGAGAGTGAGATGGGGGGAG
AATGAGGAGTTCAGGATACATCTGTTTACTTCAGTCAGGGAGTGGGGATGGAGCGGAGTATTTGTAAAGA
TGGACGGTTTAGAATCGCCGGGATGAGAACCGGGCAGGGAGCTGATCAGGGAAGGGCATGGGGATCTCTG
AGCAGCTGGGAGACCCCAGGGAAGTTTGCAGTGGCGCCTCCCACGCGGCAGCTGGGGGAGTGGAAGAAAC
CAATGCTGGCTGGTCTAGATGGAGGAGTTTGCTGGGTAGCGGTGGTCAAAGACCAGAGAGAAAAGGGAGG
CCAAAATCCTAGAGGGAGTGTTGCCCAAGAATGGTGGAGTGCAGGGATTCTGCCCCACTTGCCAGCAGAC
AGGCCAGGCTGCCAAAGTTGCATGGGCGCTGGCAGAAAGACCCAATACCCCTGGAGTCAGAGAGGAAAGA
CTACAACAGGAAACGGGCGACGCTGGTGTGCCCAGACGCATGTTGCACCACAGCGGGTGCACTACAAAAC
AGGACCCTGGATCCTGTGGACCAATGTGGTCTTTGTCCCACAGGGAGGCTGTCTCCCCGGCAAGGGTGCC
CACTGCAAGCACAGGCGTGAGAAATGGCCCAGAAAAGAGTGGTCAGGGCAATGTGTTCTTGGCACGCCCA
GCAAGACCTGCCAGAGGGACCTACAGACGAGTGTCTCCCAGCTATCTTACCAGCGGGGACCTTGAGGTCC
AAGTATCCAGTCCGGTTAGAAATGGCCGCGGATCCAACAGGTGCTGGTGAGTGGGAGAATACCCCTGAGG
GAGGAAGAACAGAGGCCGGGAGGGAGCTGAGTGGATGTAGATGAGAAATACCTGGACAGCTGCAAGCTGT
AGTCAGTGATGGGCAACTGGAACCAGAGATTCCAGAGAGAGGGAGGGAGAAAGAGGGAGG
>TCONS_00010172 gene=XLOC_004066
GACAAGCCATTGGGAGTGCTCTCTCCATGGCCTCTTCCTGCCGCCACCTGCACATAGAAGCTGAGTGGAC
CAACCAGGAGCAAGCTGGGGTCCCCGGGTGACCAAGGACAAGGAGAAGTTGCCTGCGATGTGGGAAGACT
GGGCCTTTTCATGAGGGAACAACACCTATCCTGGTGGTGACGAGAATTTTGCCATCCTCTAAGCAGACTT
CAGTGAGGTGCACTGTCCCAAATGATGATACACCTGCAGAGGAGACGCAGCACGCAGAGTGGAAAGTGTG
TGTGTTCCTGGGGCCACCCCTATTCACTCACAGTGGTTAACCTGCACTAACAAGCACTGCCAGGTAGAAA
CACTTCCTAGTCTACATGTGGACTGTAGCCTGCACAGACCTAGGGGGACTGACCAAAGGGGGGCGAATGA
GGGAATAAAAGATAAGATACAAAAGAGTGTATTTGTGCTCACGCACACCCCCTGGCGCAGGCCGACTGTG
GCTCTGCCTACAGCGCTTCCTCCTGAGCTGCAGGAGGGCCATGTCTTGTGGTCGTGTTTGCTGCAGCTTT
GCCGTCTGGATGGAGCCTGGCACTGAGCTGGTTGAGGCCGTCTGCAGGCCTTTACTGGGCTCTTCCCTTG
GAAGCTTCTTACTGATGCCAGGACCTCCCAGCAGGTGACCCTCAGCCCCACAGATCACAGAATTCCACAC
TCTTAGCTCCTAGAACTTTTCTCCCTCTTGTGTGAGAATGCACAGACCACACACTCTTTCTTTGTTGCAG
AGGTTCAGCCACCTTTTCTAACCTGAGACTCTGGGTGACATAACTCCTGATAGGTGATAGCTCTTTGTAA
CAATCACCAGCACCTTGCCCAGCCAAGGGCCCGGAAGCAAGAAAAAAACAACCAAAACACCATGTCACAG
CCAGGAGAGCCTTGCACGCTTCACACACAGCTCAACAAGCCTGGGTTTCCGGTGTCTCAACTCCTGCAGA
AATGAAGCCTCAAGTCAGGAAGGGTGAGGAGGGGCACGGACAAGGCCCAACGGCAGCAGGATGGCGCAGA
AAGCCTGAGGGACACAAAACCTTCTAGGCCTAGTCGTAGGCAGTGGGGCAGCACCGTGGAGCCACGTGGT
AGAGGGATAGCCGCCCTGTGTGTCCAGGGCAAGGTGGCACAGCATGCCTGGACCGCTGAGAAGGAAGGAC
TTCCCTCAAGAATGTGTCTTGCGCCGGGTGCAGGGGCTCACGCCTGTAATCCCAGCACTTCAGGAGGCCA
GGGTGGGTGGATCGCCTGAGCCCAGGAGTTTGAGACCAACCTGGACAACATAGTGAGACCATCTCTACAA
ACATAAAAATAAATTAGCTAGGCATGGTGGCACATGCCCGGGGTCTCAGTTACTGCAGAGGCTGAGGCAG
GAGAATCACTTAAACCCAGGAGTTCAAGGCTGCGGTGAGCTGAGATCACACCACTGCACTCCAGCCTGGA
TGACAGAACAAGACCCTGTCTTAAAAAACAGACAGACAACAAAAGAATGTGTCTCTGAAAAAGGCCCACG
TCTGTGGCTGTTAAACAGAGCAGCTCGTCTCCTGAGGCTGGAGCGATGGAGCTGGAAGGGCCTCACAGCT
GTCCGGGCCAGGCTCCTTGCTGCACAGGTGGGATCTGCTGGCTCCAGAGAGTTCTTCAGACCCTGCAAGA
GGGATCTGAG
>TCONS_00000409 gene=XLOC_000106
TATACTGCCAGTTGCCACGTGCTCTCTCTCTGCCTGACTATGTCTCTGCCTGGGAGGACAGAGAACTGCC
CTCCCCAACTCGCTGCTCCCTTCTTGCCCAGGATTTGAATGGGCATTGTTGCTTCTCAAGCTCTGGGCAA
AGGAGAAAAATCCCTGGTCACCTGTGCAGAACAGACGTGAGTGAGACTCTTACAAGGCCACCTGCCCAGC
CCTGGTGGCTCCTAGTCCAGGACATGGAAAAGGGGCTGCTGCCCAGAAAGCCAGGAGGGCGAGAAGACCT
TGAGAATGTCCAGAACACTGAGAACTGGATTAGGACCTAGAGGCACTGGGCCCCTGGAGCCTCAGAAGGA
TCAGATCCAGAAATGGAATTGTGCTGTCTGCATCCTCTCCCGGCCAGATCAGTGCAGAAGTTTACTCTGT
GAATGACTCTCCTCTATCTGCTGTCAAAAACTACCACCTACTTGATGGCTTTAAACGGCAGAAATTTATT
CTCCCACAGTTCTGGAGACACGCACAGGGAAGCTTAGCTGCCAAGTGTGAGCTGAGAGTAGAAGAGCAGC
ATTTGATCTAAATGAAAAACCATGC
>TCONS_00010303 gene=XLOC_004117
CAACAGGCTGAGCATAACTCTGTCTCAAAAAAAAATTATGAAACATTAATGAAAGACATTAAAGAAGACC
TAAAAAATGGAGAGACATAATATGTTCATGGATAGAAAGCCTCCATATTGTAAAGATATCTTTCTCTCCA
AATTGATTTATAGAGTCAGTACAGTTTCAATAAATGTCTCAACAGGGATTTTCAAGGAACTTGACAATAT
GACTCTAAAATCTTTAAAATTTATATAAACAAGCAAAGGGTGAAGAATAGCCCAGTCATTCCTAAACAAG
AATAGGATACAGGGACTTTCCCTACCAGATAAACAAGCATTAAAAGATGTAGTAATTTACAAAGTGTGGT
ATCAGCAGAAGGAAAAAGAAGTTGACCAATGGAATGGGAATGGAGATCCCAGAAATAGATTTACTACACG
TACAGTGATTTTCAAACAGGAATATCCCCAAGAACTCATTGTTAACATAGTAAAAAGTAAACAGATTCTT
AGAAGCTATATAATGACTCAATGCACATCATCAAATATGCCAAGACAAAGAAAATGTAGAAACAGAAATC
TCATGTAATTTGGAAGTGAAAATGACTCAAATATAATTTTATACATAATTTATAAAGCTTTTTTTTTTCA
GCCAGCCACCGTGCCAGGCCTAGGCCTAATTTTAACCGACAAATTGAGTCATATGCTGTCCTTATGCACA
AAGCCGACGAAGAAGATACAAATTAAACATCTGGACAGATATAAAAAATAATAGAGGC
>TCONS_00010311 gene=XLOC_004124
GATCACTTGAGCCCAGGAGGTTGAGGCTGCCAACAGGTTGAGTGAACCATGATTGTGCCACTGCACTCCA
GCCTGGGAGACAGAGCAAGTCCCTGTCTGAAAAAAATCCCAAAAACAAACAAACAAAAAATATTCTGTTG
GGGGCCAGTGGAAAATTTCTTCTTTGCTCTCTAAAGAGCTCCTGAAAATCAACTGACAAAAGCCAAATTA
ATAGGAGAAAAGGCATACAAATTTATTTGATCATAGTTTTATGTTACATGGGAGCCTTCAGAATGAAGAC
CCAAAGATACAGACGTCAATTTTTATGCTTAGGTTCAACAGAGTATGGACAGCCATGTAGAGATAGGATT
GGACAAAAAGGCTCTGATCTGATGCTAGTGGACTGAGTGGGGAGACCCTGGGGGTTCTGTGTAGGGCCTT
CTTGGCCTCTCTGTGCAGCCTTCATTCCTTCTGGGTGTGAGGCAGGACCCTCTCTGGAATGGGAGCCTGG
TGACCTACAGCCAAACAAGGAGCTGCCCCTATTAAGAACCCCATGCACCTCATGCAATTCTATGGGTGTT
GAAAGAAGTACTTGCTGGCCAAGTGAAAGCCTCAAGACTGAAAGGCAACATTATATTACAGCAGCAGTTG
GTTCCTCAAAACAAGATGCTCACCTGGAAAGAATTCCGTGTGTTCCCGACCCCCACCCACCCACTGGCTG
TGAAGGAGCCCTTCAGGCCCCCGTGTGCCCAGCAAGACAAGCCCCCCAGACACCCCTCACCCGGCAAGAC
ACTGCCCCACTTCATCACTACGAAATGTCCAAGAAGAGAGCTAAATGTAAAACCAATCACCCACCTTTCC
CTAGGAAACCGTCAGCCCAACCTCAACAAACCCTACATTCCTGCTGACCTTGAAACCACCAGAAAATAAG
AAACAATTCACCAAGGAAGAAATACAACTTGTCCTTAAATACTGAAGAAAGATGTTCATTTCATCCAGGG
AAGAGCTGATGTTGCAGTATTAAGCCTGGAGGCCATCTAGAAGCAGAATTCCCCTCTTCCTTGGAACACT
GCAGTCTTTTTCTCTTGAGGCCTTCAACATATTGGAAGAGGCCTACCTGCACTGTGGAGGGCCA
>TCONS_00010312 gene=XLOC_004125
CTCGAACTTCCGAGCTCAGGTGATCCGCCCACCTCGGCCTGCCAAAGTGCTGGGATTACAGGCGTAAGCC
CAGTACTAAAAAATATTTTTTAATTAACTTTCAAAAAGCTACGCTGATACGCTTTGGCTGTGTCCCCACC
CAAATCTCATCTTGAACTGTAGCTCCCATAATCCCCGTGTGTCCTGGGAGGGACCTGGTGGGAGGTAATT
GAATTATGGAGGCAGGTCTTTCCGCAATGTAAGATAAGCCTTTGAGCCACTGCGTGCAGCCCATACTCTT
TCAATAATTATTTTAGCTTCAGTGGCAAAGGCTAATAATGATCGTATGTGTCTCTCTGATTGCAATGATG
GGATGTTTATAGATACCAGGCACATACTCTCCTTGATCACAGCTTCACTAGAGACTCTTTGGCTAAGTTA
ACTGGTGTTCAATATTTTGAATTCGCATCCTGGACCTTCCTCCTACTGCCCGTGTTCGTGGTGTTGCTGT
TGGGTTGGTACCGGCATCCATATTGGTGTTCTCACTGTTGGTGTTGGGTTAGTACTGGTGTTGATATTGG
CATTCATGGTGCTGATATCTCTCTATAGTTTTCTGTCCAGCCTGTACTCAAGACAGGAAGTTTGAAGAGT
TTCTGTGTGCAAGTATGAATTTCAAGGGGGTAGTAGGGAGTAAAGTCAAGAAAAAAAATCTGGAATGATC
TTAGAAGTTTCCCCTCCCTCCCTCCC
>TCONS_00010313 gene=XLOC_004126
TAGAGACGGGGTTTCGCCATGTTGGCCAGGCTGGTCTCGAACTCCTGACCTCAGGTGATCCACTGCCTAG
GCCTCCCAAAGTGCTGGGATGACAGGGGTGAGCCACTGTGCCTGGCCTGATATACTTAATTAAACAATTT
TGAGGCCATTTAGTGTCAGGGTTAACTTCACGGGCTTTGGACCCAGTAATTTTGAGGTTGGATTGCAGCC
ACCACCTTTTCGTAGCAGAGGGTCCTTAGGCAGTTTACATAATCCTCTAAACCCTGGTTTCTTCATCTGT
AAAATTACGTGGGGCTGTTTCAAAGAATAAATGAATAAGGTATTTAGCCCAGTGCCTCACACAAATCAAG
CACCCAGTAAATGCTCTTCTTGGATTCTCATTTAATAAACATGAGTAACGTATTTAGCCATGCTCAGTAC
AATAACACTCACTTCTATTAAGTAATTTAGAATTTCTGATGCAAGAAATGCTTATAATTCAGTGCAATTA
TGATCACACATCCTGCAATTGTGCTGTTTCCAAATATAGACCCTGGTTCTAAGAGGTCCCAAGAAGGCAA
TCGAAGCAAACTGTGTAATGTGGGGGACACCCGCTGTGCACCTTTGCGGTCTGATAGCCGTCTTGGGTCC
CAATTCCTCCTTATTCACTACAAAAGTACTGGGAAGTTGAAATGAGCCTGGGCTTCCCTTTGATGTAAGG
CATTCTGTAGAGGCAGTCACGGTGGCTCACACCGAGATGGGAGGATCGCTTGAGCCCAGGCATTCACGAC
TAGCCTGGGCAAGTTAATGAGGGTTAATGAGGCCTATGTCACCACAGAATATAATTTAAAAAAATTAGCC
TGAGTCATTGTACCTGGCATAACCTGATTTCTTGACACCTAAGGACAGTCAGACTGCTTCCACTCACACT
CTTTCACTTTTTAAATCTACTAGTTTATAAGATCAACC
>TCONS_00000531 gene=AL096855.1
GCCAGGACCATGCAATCGGAACGTGGGCTTGATACCAAGTGACATCTAACAGGTCCAGTAAAAGAGGCCT
ACACAATAAAGGCAGCATGTGAGAAAGGCTGACTCTGGAACATCAGGATAAACTGCTATAGTTTTCCACT
ATTGAGCTGAATTTCGTATCACCATCAAAAGTTACCTACCTACAAGTCCCTAGTAGAGAAAATTTAACTT
CTGGCTTTAAAAAAGGGACAGAAAAGCAGGCAGATCTGCTAGTAAGCAAACTACAGCTCCCCCGAGGAGA
CACACAGGCAGTGGGTAAGAGGAACAGACCCATGGCTCCACTGAAGACACAGAGCAGCAGACGAAAAAGA
CATGTCCTAAATGTTAAATGAATGTGACAGAATGATACCAGGTGACTTCTAAGACTACATCATACAAAGC
AACACAGCTTCTGCTGGGCTCTCCCTCTCTGGACACGTGTCTTTGAAGCCCTGAGCTGCCAGATTAAACA
GTCCGGCTTGCCTAAAGTCACCACGCTGGAGAGACCATCAGGGATGGAGAGGTGCTACAGAAACCCTAGC
TATTCTAGTCCCCAGC
>TCONS_00010354 gene=ENO1
GAACTAAATACTTTTCTATATCTGGCTTCTCAGAGAAGCACAAGTTTAGAGGGTTTAAAGAAGAGACATA
CACGGTCCCTCCAGGATAGTGGGGTCAAAACAGAGTCTAAGCTGGAAGGCAGAGCGAGACTTTGTTTGGA
CACCTTGTTTGGAAGAAACTTCAAATGCAGGCCTATTTGTAGATAATCTTAAGGATGGTAGCTACTAGGT
TACACAGCCATATTCAGACCAGAAGGACTTCAGGGTAAAGGTGACCATCCTGGGAAGAGATGTTCTCTTC
CCAGGGTCTCTTCCTGGGGAAAGCAGGTGAAAGAAGGATTAAATGGGAGCTCTGGGCAGGAAGGCAGAAG
GGCATCAAGAAGACCTCAGGACCCGATTTAAATGAATGAATTCCACTCCTCGGTTTCTCAAGCTTCAGGT
TTCATGTGTCCGGTAGCTGCCATTTGTAGCTGCTGCCCACTGCATTGGATTAAGCAGATGGAAAACTTGA
ATGTTGCAGCAAGTACTGTTCTAGGGTAATGCTGAACACGGGGTGTGAAGAATACGTTTATTAAAAAGTG
AGAGAT
>TCONS_00000572 gene=XLOC_000148
GGAGACGCCGGCTGGGCGACCTAAGGCTCCGGGCACCCGGGCTCCGTGGCGGCCTCTTTGCCTCCTGCAG
GGGTGGCGGCAGCACAGAGGTGTGCACCTCCACAGCTGGCTTCACACCCGCGGAGATGGAAACCCGTGCA
CGAGGCTGAGAGCACGAGCATCCAACAGGCTGGGGTTTGAATCCCTGCGCAGCTGCCTGCACGAAGGCGT
GGGCCTCGCCTCTCTCCACCTCAGACTTCGCGCCCGTCAGTGGGAGCATGACGCTGATCTCACAGGGCGG
CTCAATTCTAAAAGTTGAGCACCGGCCTCCGCTGTGGTCTAAGCAACGCCAGAGCCTTCTGGGAAAGGCG
CCCCTGCCGTGGAGGGAGGATGGGCCAGTGGTGGGTGAGTGGAGGCCACAGCTCAGCTCTGAGGTTTCAG
CCTCAGTGACCGGGCAGACTGCCTTCTTTGCCTTCCTCACACGGAGGTGGCCCAGAGTTGGTGGCCCTGG
TGAGATTGGTTGGAGGTGTGTTGAGTTTGAGGGCTCTGTGGAATGTTGGGGGGATTTCCAGAGGCAGCTG
GAGGGGAAGAGCTGGTGGCCAGGGTGGAGGAGTGGGTGGTGAAGGAGGAGTGGGTGGTGAAGGACAGACG
AGCTGCGGTCAAGACTAGGGAGACACTGGGCAGTAAGGGTGATCCCGAGGACTCAGATCCCCCAGGACCC
TCGGAAGGAAAAGGTTGGGCGGTGGGAACTCCATGGGAAGGTCCCCAGAAGCCCCCGTTTGCCGTCTGTG
GTCTGCCCTGGGGCAGGCAGGGCGAGGGGGCTTCATGACCCAAGTGAGGGGCGGGCCTGGGTGGGGAGTA
TTTTCAGCGGGTTCTCTCCCCACTGTCACCCCAGTGAGGCCACCTGAGGTCACCTCTTCCCCTGGGGGTC
TCGGGCCACTGACGCCTCTAAGGACTGGGGCTGCTGTGAGTTGCGGCCCCGGGAGGAAAGGGTGAGTCTG
AACTCACTTGAAGCTCTGAGTCCTGGGGCTTCAAGGCCACACCTACCTGAGTTTGTGTTGGGGGTTGGTG
CCCTCCCTCTGCGGTTGTCACTGGGGTGCCTTCCCCCCAGGCTCCTTCTCCTCTTCTCCGAGAAAGAGGC
CGGGGCACCTGTCCTCCCAGCTCACACATTCCAGGAACCCCCAGGGGAGGACGGTCCTCAGCAGCTGACC
CTCTCCCCTTTCTTACCACCAGCCGAGAATGAGGATGTGCTGAGAAGCCAGAAACAGCACTCCCTGCCCC
CCCACCCCCGCCCCCACCCACCACGCTCAGAGGCCTAGAACAAAAACATACCACAAATAGAAATCAAAGC
CTGAGAAAGAATCGAGGAGCCACGACCCTGCCGTGGGAAAGGCTGTGTGACCTTGGCCAGGTCACTTCAC
TTCTCTGAGCGCACTTGCCTGTCTGTAAAATGGGGTCATGGTCTCAACCTTGGGGAGCTGCTGGGAGAAG
GTGAGCTAAGATGTCAGAGGCAGGGTGCAGGTGTGAAGTTCGGTCTAAAACAAAGCCCCTCGCCACAGGG
TACTCGCCGGACTCCCAGCTCGCCCTAAGGCTCCCCCACCCCTGCAGTCGGGCCGGGACCGCCCCTGAGC
ACTTCCCCGTAAGGCTGCGGTGCACGGGCTGGGGAGCACTTCTGCACCCTCGCTCTCCACTTCCTGTTTT
TCTCCCCAACGAATTTTGCGCCA
>TCONS_00000574 gene=XLOC_000148
GGAGACGCCGGCTGGGCGACCTAAGGCTCCGGGCACCCGGGCTCCGTGGCGGCCTCTTTGCCTCCTGCAG
GGGTGGCGGCAGCACAGAGGTGTGCACCTCCACAGCTGGCTTCACACCCGCGGAGATGGAAACCCGTGCA
CGAGGCTGAGAGCACGAGCATCCAACAGGCTGGGGTTTGAATCCCTGCGCAGCTGCCTGCACGAAGGCGT
GGGCCTCGCCTCTCTCCACCTCAGACTTCGCGCCCGTCAGTGGGAGCATGACGCTGATCTCACAGGGCGG
CTCAATTCTAAAAGTTGAGCACCGGCCTCCGCTGTGGTCTAAGCAACGCCAGAGCCTTCTGGGAAAGGCG
CCCCTGCCGTGGAGGGAGGATGGGCCAGTGGTGGGCTTGAGAATGCCTCCGGGATTGGACTGATCCAGGC
TGGACCCACGTCTGTCTGGTGATACCAGGGGCAGAGGGACCACTCTGACAGAAAGAATTTCTGGGGAGCC
CCCATCTAGCTGGACCCAGAAACACAATCTTCACCAGCCCTGGAGTCCTGGAGCACCTGGCCACCTCTGC
GCTGTCTGCTCTGGCCCAGAATCAAGTATAAGGGGCACCATCCCCTCCACCTGCAAAACCCACAACCCCT
GACCCTCTAAGTCATTCTCCAGCCCATCGGTCACAACCTGGGGATGGAGGGCACAAGGCCAGAGACTCCC
AGCTCCTTTTCCCCAGGTATTCCCACCTGGCCACCTCTCAGCCCTCCTTGGAACCTGAGTTCTTGCAAGT
CAGACTTTCTAGGAGTGGAATCTGACCTTGGCCTTGTTCTCTAACCATCTGCTCCACCCTTTCTTTGCCA
TCAACTTCACGTGATCCAGGGCAGCAGCTTTCTAGTTGTGTTGACTGGAACCTACAGTAAGAAATGCATC
TGACATCTTGACTTCACACACATTCACACCTAGGAATGGAACCAAAGCCTGGGGAAGCAACACCCGCCCT
TACTACAGGGAGTGCAGCCTGACACTGTCTTTCTGTTCTATTTTTTAATTTAATTTAATTTAATTAACTT
GTTTATTTTGAACCAGAG
>TCONS_00010442 gene=PIK3CD-AS1
GCAATTTAAGTAAAACAAGATGAAGCAGGAACCGACTCTCACCATCCCCACTCCCACCTCCATGAATTCC
ATCGGACAGTTGTGCGAAAGCGGGCTGGCTTTCGCACAACCATTGGTGGACTGTCTGTCCTGTAAGCCCC
CCAGGGGCTGATGCCCTCCCAGTCTGCCTGCCCTGTTCTTAGCACAGCCCCTGGCACCCCGTGTGATCTC
AGGAAACACTTGCTAAACATGGTATCGGAGGAGAAACGGAGCCCACAGCTTAGTGCAAAGACCTGGCGGC
GTGGACTGAGGCTGCAGAAACGCAGAAACGCGCTTTTCCTGCCAGAAGGGGACATCTGCGTGGTCGGGAG
TACCTCTGGGGCACGTGCCCTAATTCCAGAAACATCTAACCTCATCAACCAAAAGAACCTTCCGCCCCAC
TCAACACATCAATCAAATTGGGGAGGGGGTGTGAACAGCAGCAGCGGGTGTTACAGAGGAGTCTCAAGGG
TATCTTAGAGGGTGCCTCTCTGAACAGTCGTCCCCTCCAAATCCCCCCCAAGAGAATTACTAGGACATTC
TCCTTCCCCCGCAAGCAACGGCACCCCCAGATGATTAAACGCGCTGGCGTCGGAAAGAGCTGGGATCCTG
GAGAAACTACTTGTAAACTGTGTGGGTTGGTGAGTTATTTAACTTTTCTGAGCCTTCGTTTCCTTAACTG
TAAAATGAAGACAACACCACTCAGCTCCTACAGTTGTCCAGCTGAAATCACCTAGGTAAGAACGACCAGT
TCTTTGGGGAGTAATGTCCCGATGGTACCATTCAATTGTCAAGAACACCAAGGCACCGTCAGGCACCCGG
GCGGTATCCCACTCTCCTGGAAGAGAGCAGGGGGTTAGCCCTTGGTTTCAAAGTCCCTAGGGAGCAGTAA
ACCTTCCCCTCCGAGAGCCCTGAGAGAGGAATAATTGCCCCTTCCCACTCCAACCCACGGCACACCCGCC
CACATCCACGTGCGGCTGTGCCCAGCATCTCAGAGGTAGGACTTCTCAGGAATCGGCGGGAAGAAGCCCC
CTTGATGGAGTCTGGTGGGGTTCAAGATCTGCAGGTCCCACCTTCCAGGGAACACCTGCACAAGTGAGAC
CTGCCCGATCAGCCCCGCGCTCCATCCGCAAACTGGGCAGATCCCAAGGGTGCCACGCGAGGACCCTGCA
CCTTGGCCGCTCCAGGGCGCCCCCCACCCGCGACCCCGGAAATCTCGCCCCTACCTGCTTCACCCTCGCC
CCACCCACAGCGCACTTTTCGGGACCTCCCAGCGGCCCTTCCCCGGTTCTCTGGACCCCCGTCTCCCCGC
CCTGCAACGCCCCCATCCTGGTGCCCACGAAAGGTCGTCCCAGTTCCCCTCTTCTCTACCTCAAAGGAGG
AGGTGCAAATGAGGAAGCCTAAATAAAAACAGGAAACTCGATTTTTTTAAAAAGCCTCA
>TCONS_00000631 gene=KIF1B
CCAAACTCATATACTACTTTGCTTTTGCAGCTGCTGCTTTGAATCTTTACTCTTGCTTTTTTCACGTGTT
CCCTTGCCTTGCCTTTGGTATGTTTTTTGTTTTGAGGTGACATCCAGTCATGTAATATTCTGGAAGTCCA
AGAGATCCAGAAAGTCAAACACTAGACAACTTAAGGTTTATTACTCACAAGTCCTTTCTGTGTAGATATT
TACGTTTTGGGGTCACAGGCTTCGTTAGTAACCTGTTATCATATGAATCATACATTGAAGTGTTTGATGA
ACTATAACACTTTTCCTTGTTAATCACTACTAGCATCATTACTATATTTCATTATCATCATCTGACTTTC
TTACTTCATCTCCATGACCAGCATTTTCACCTGTTTTGGCATGTGCTCGTCCCCCTTTTTTGTACTCCTT
TTCCTTCCATTCTTTGCCTAATTGCTACTTGTCCTTCATTTCTCTGTCTGGGCCTCACTCAGCCTTGATT
CACCCATGTTACAGAGACCTGTGAATACTCCAGTTCTAGCTCTTAGTACACTGTTCTCTTATCTCCTACT
GTATTCGTTCTCAGTCCTCAGACATGCTGCTCTAGCAACACATTATTCCTAGAAAACTCCAGGTACTTTC
CCACTCTCAGCATACCCACATGGCAGCTTCTGCTCTTCTTTGATCTCTGCTCACATATCACTGAGTCTGT
GAGGCCTGTCCTGACAACCTCACTTTAGATTGCTCCCTCACCTACCCTTCCCCATGTGTTCTTTCCTCTT
GTTGCTTTATTTTTGTCTGGAGCACTTGCCACTATCTGACATACTGTGTACTTATTGATTAAAATGGATT
ATATCATGGCGGGCCACTGCACCCGGTCAGTAATCCATCTTATAGTTGCATATTGAAAATAAAGTGTCTT
ACTTGAATAACTAAATGCAGTCTATAAATTATTTCAG
>TCONS_00010475 gene=XLOC_004181
CCTGTAGTCCCAGCTACTCGGGAGGCTGAGACAGAAGAATGACCTGAGCCCGGGAGGTGGAGCTTACAGT
GAGCCAAGATCACTTCACTGCACTCCAGCCTGGGTGGCAGAGGGAGACTCTGTCTCAAAAAAAAAAAAAA
AAAAAAAAAGACGGGCTGCCCTTCAACAGGTGCTGCTTACATCAAGGTAAGTATCTCCCCTGAGCTTCCC
AGTCTGAGGAGTTTCCTAAAGCCTGGAATCCTTTGCTGCCAGCCCTGAAATAGGAAAGCTGTGAGTGTCT
GTTGTCCTTCATTCCTCCTCAGCAGTTAGGGAGCTGTTCTGGTGCCAAATCCTGGACAAAATAACAAGAG
CATGAACTTGAAGTTGCCCAGGGCCTGATTACCCAGATCTACACACCTGACTCTACTGAACTACAGAAAA
GGCCACCAAAAACCAGATGGTGGGAAATGACCATTTTACCCTGATTTATTAATCACAAGCATATTCATCT
GGTCTAACATGCAGCTGATGCCAGTTAATGTCGTATGAAGTCCCCTGAACTAAGCTAGTAATTATGAATA
TGAGCTCAGCTCGGCAGAAAACAACGGACGGTCAGCAGCCATTCTCAGGGAGTCCGCTCCCCTGGTGTCC
AGAGAAGAGAATATTCCCGT
>TCONS_00000781 gene=MFN2
GTCAGGTTTTTACATGCTTCAGATGTACAGATGTGGCATCACACTGTCTGTCACTGTACCTGGCTTTGCT
TTCTCAACATCGTTTTTCCCTCTATCCTTGTTAGTATGTGTAGTTTGTTTATGAATCGGAACTGCTGTAG
TATATTCCATTGTGAATATGCCTCATTTTCCTATGGATGGAATTTTAGATTTTTTTTTTGCTATTGGAAA
CCCTACTGCAGTGGACATTTGTTCATGTGTCCCCTTGTGCACCTTTTTAAGAGTCTTCCTGGGGTGAGTT
CCTAGGGGTGTGGCAATTCTGTTTTAGGGTACACGCGTTTCCAGTTTTAGTCAGTTTTCTTGATGCTCTT
CAGAACAGCCGTACCCATTCATTGCATGACCAGTACTGTCCATAGGCCTTCCATTTCATCAGCCCTCACC
AGAACTTCAGACCTGGTCATTTTTGCCAGGCCTTGGTAGAAAATAGTGCCTTTAAAAATTTCATTTACAA
CTGGGCATGAGCCACCGGCCCTGGCCTTGTGAACTCATTCTGTACACAGGGTTGGGGAGCCCATCTTGTT
CTACTACATGGGTCTACCCTAGGCTGAGAATTGGGCCTGCTCCTTTAAGTCCACGTGAGGCATAAGTGTT
AGCAGTATGGCATCTGAGTCCACA
>TCONS_00010564 gene=AC254633.1
CACCAGCCGCTGCTGGGTGGGAAAGGCCTGTCACTCCCAGGCTGGAATCGCTTTCCCATTTTTACAGACC
TCGAAGATGAGAGGAGGCCGTCACCACAATGGATTCCGGCCCTGGGGTCTGATGGAGACATTGGTCCGCC
CTTCGTGGCTTTTCACCCAGAAGGAAGATCCTCCCCTGCAGAACCTCTCCCCAGAACTAGGTCTTTGCAG
GTGACGAGGTAATCCCAGCCTCCCCTCCCCGCAGATCAGCGTTTTTCGAAGTGACTTTCTCACCAGGCGG
AGCATTGAAAGTACCGATCCCAGCGCACCCAGCCCTGCTGAATCAGAATCTCTGGGGGTGAGGCCCAGGA
ATCGCCGTCTGAACAAGTCGCGGGCTGGAAACGGCTGCCCCAGATTACAGGGCAGCTCCCTGCTTCGCTC
TCGCTCCTCCGGCCCCGGGAACGTGCAGGGGGGCGGGAGGCAAGTCCCATCAGCACTTTGAACTGGGGCT
GCTTTTTAGTGACTCACCTCCCAGACTTCCTGCAACAGACAACTCTAAATAGCTCGGTCCCACCCTCCAG
CAGGGGAGACATTCCGGTCGGGAAGGGCAGGAGGTTAGAAGGTGGGTGCCCCGCCAGGGCAGTCCAGGGA
GACCCAAGGACAGGAGACGCTGGCTGCACAGCACAGGGGCGCACGAATAGGACGTTTTGTTTACAGGCTT
TTGTTATTAAGGAAATTGGTGTCAGTCAAGGTAATTCTAGCTCAGATGAGCAATAAATATGCTCCCAGCT
AATCTTGTGGGGATTTTATTGGCACTCGGAGCAGAGGTTCCTTTACCTTGACTACTCCCTCCCCTCAAAG
CAAAGTCCTGCTCCCCAGCGGCTTCCCCCTAAGCATCGTGAGGCACTTGGGTCAGGCTTTTAAAAGTCCA
CTCTACGTGAACACAGAAGAGGTCCGGGCAAAGGTGAGGAGTGGCTTCCTGATCCTACCTGGAGGCCGAG
GATGACCAAATGACCTGAAATAAAACCCTGGGTGACCTGGTTGGATCAAGGCATACGCAAGCTCCCCCGG
GCCTGCTCCACACTCGGGGTGATCACCTGGCCCGCGGGCGGCCCGGGCAAGGAGGAACGTCTCGAGAAGG
CAGCCGGCTCGCCGGAGTCGGTTCCAGCGTGTTCGAGTTACAGCTGCGAGCCCTCAGGGACACCGGCGGC
AAGTCCCGGCTTGCAGAGAGGGGAGCCAGTCCCGGGAGAGCGCGAGTCCCGGCGAGCCCGAGTGCGCGCC
TTATGCGCGCTCCCCGCGACGGCGCAGGGGGAGGGGAGGCCGCAGCAGCCACTCAGAGGAACGGTAGTGA
AGCCTCCCAACAACTTTAACTGTCAATCAGACTTAATGGGGTATTGAAAAAATGGGGGAAAAAGGGGCCG
CCCTCTCCGCGACGCGGCTGCCCGGGGAGCGAATGAATAGGGCCGCGCAGACCAAGGCGTCCGATCCACG
CGCGCTCCACACCCGGACCCTCTCCAAGTTGGAAAGGACAAAAAGAAGGCAATAAATGCTAAAAAGGGAG
AGAAGGGGAGCTGGATCGAGCGGCAACTCCCAGCCTCTGCTGGAACAGAGAGGGAGGGAGGGAGCCGGAG
CGAGCGAGCGCGCGCGAGGGCGAGCGCTGCACGTAAAGAAACTGACACCCGGACCCCCCACTTCTCCTGC
ACGTTGCTGGCAATCAGATCGCGTTTAAGCAATTTCCTGAGCCCAAGAATAGCAATGAGTCGGGAGACTT
TCGCGGGCTGAAATTGGGAGCTCCAAGCACTTTTTCCCCCCACTTTTTTTTTTTTTTTTTTTCTGGAGAC
GGG
>TCONS_00000893 gene=KAZN
CCGAGGCGAAATTGATGCCTCGCATTTGCTAGGAGCGGAGAGATTGCTGCGTTTCTCATACACTTGAACT
CCGAGTAATGCAGAAAGAGAAATTGCAGAGGTGGAGACACAAACGCAGTGATCTAATTGCGTTTGGTTGG
CGAATCCGCCCCAAGTGGAGAACAGCGTTTTACTGTTAAAGTGTTCCCAGCGGGTGTGCCCGTTCCATCC
CACTCAGGCCTGCGCTATCTCCCTTCCCCCTGCCCCTTCCCCCCAAGTTAGGGCATGGGGATGGGAGACA
GGAACCCCTGCGTCATCTTGACTGGAGTAGGAAGAAACCTTAGAAGACGAAGGGCTTTTCTGAGAAGGGG
CTGCCATCACCAGGTCCAAGTTCTGAATACTTTTTCCGGGAAAAACGGGAGGGGGAGGCACAACATAATT
ATTCCTTATTCATCGAACACCTATTGTGTTCTAGTAATTCACATGCAACACATCCTTAAAATCTTATCAC
AACCCTGGGAGTGAGGCTGTGTTATCTCCATGCAGATGAGGACAGAAAAGCCCGGAGGTTAAGCGACTTG
CCCAAGTTCCCAGAGTCCTAAATCATGGTGTTGGAATTCCCAGTTTTGTCCGTGGAAATCCAAAGTCTTA
GCACCATAATACCTCTCCCAGGCAGCAAGCTCACTAGCTGGGGAGCACACGGGCTTATTTTCCTAATAAT
CATTTCTTTCCTGTAAGAAAAAAGCCAACCACAAGGCCCCCTATTCTTGTTTTTGCCTATGGTAGCCTCC
CCAGGAGATGGAATGCCGCCTCTGGGTGTCAGGGCAGAGTAGTCCTCTCTCCTGTGTTGGAGTTTTCCTT
TTCCCACCTTCTCCCCAGTTACACACGGCAGAGTCCAAGACGGGTTGAGGTAAAACAGCATCGATGCGAA
AAGGAAGCAGATGGGAGAGTTTGGTCAAGTTGCTTCATCTTTTTGAGACTCAATTTACCCATCTGTACAG
TGGAAATAATAATAGTACCAACTAAAGATCTGTCATTCCAAAGATGGTGTCTGTAAAACACCTTGCCTCA
TTCACCATAAATGCTTAATGCATGTTAGTCCTCAGCTCCTTCTGGCATTACATGCTTGCCAGATGACCTG
TCAGTGCTCCCACTGACTCAGTTTCCCATTAGATTGTGGCGCTCTCTGCTCCATCTCCACCCTCATGAAC
TATGTCAAGATGACTTTTGTCTTGTCTGTAAAATACTAAAGTGATCTGAGGCTGAGTGTTGTGTCAGTGG
GAGTTGTTTTCATGTAAACATGTACAGGAGATGGCTAGGTGGAGATAGGGCTGTTTACTTTGTGTCTCTA
TAGACTCCATTTGTGTGTTCATCATAATATCCTAATGACACGGTATAGCCCAGGAATGCCTGTTTCCTAG
GTCTAGGGGTGGTTGTTATTCCTGCAGCCCTCATGGTATGTCCGTTTTAAAAGACAGCACATTGGAAAAC
TCTTTTCCCAGTTTACAGATGACATCACTGGCATGAAACAAGATCAGACCAGCAGCTAAACCAGAAAGTT
TTGAGTTTTCTCTACCCTACTGCCCTTCACCCTTTCTGGTCTCTGGTTCTTAAAGACCAAATCGAGTTTC
TGAGAACTTCCATGATGGCTAGGCATTGAGGACAGCCTGCCGTGGAAATGGTTCTGAAACCATCGGCTGT
TACAAGGGGCTTTCCTCTAGGAGGGCGATGGGAACTCTGGCTCAAAGCTGCAAGCTGAACTTGTTGCTGA
AATAAACATTTCAGCCAGGCTGTGCGGTGGCTCTTCCTCGAATCTCAGCACTTGATCCCAAGTCAAATGT
GGTGCTCAGTTTAAGGAGCTGAAAGAGGTGCCCTGTTGGATGGGAGAGTCTGTGAATTGGCACTTTCAGA
GATGTGGGGAAGGGAAAAGATAGAGGGGGATGCTGGCTTGGTGGGATGGAGGCCCGAACACCTTGAATTG
CTCAGGGAGAATGTCCTGAGATCGGCAGGTGATGGCCCTGTGATGGTGACAGCTCTGACCTCCAGGGTGC
GTGACCCAGGGACTAGAGCAGGAGGTGCAGACAGTGGATGTTTGCACAATCCGCACCTGCTTCTGCCTCG
ATTGCGTTTTACTCTGAGATGTTCCACAACTCACTTTCCCTGTTGGCACCAAGGGAATAACTCCTTCTGA
AGGACGGATCATTCCAGAGCCCCCTCAGAGTGAACCAGGTGCTCACTGGAGGTTCTTAAACTGGGAACAG
GAATCCGGTTCTTTGATCTTTCATTGTCCATTCATTCGGTCACATTTCTTGAGCATCTGCTCCGGGCCAG
GCACTGTTGTAGCTGCCAGGGATATGGCAGCAAAGGAGATGACTGCAGCCCTGGTTTCCATGGAGCTTAT
AGTCTGTGGGAGGAGATTTCCAGTAGGCAAATAGGCACAGGATATGTCCAGAGATGGTGTAAGTGCTATG
CAGAAAAATAAAGCCGGGGAGGGGTTAGAATGATGGGAGCAGGTGCTGCTTAGTTTTTAGGTAGGGTGGA
CAGAGGAGCACGTTCTAGAATGAAGTGAGGTGTGTGGGTGCTGAGTTTCTAAGGCAAGAGGGTGTTGCCG
ATCAGCTAAAGGAACTAAGCCATTTTTAAAAGGTGGTGGGAAATTAGTATCTTTGTAGACGAGGCACTCT
ACAGGTCTGTAACTGAAGCATCTGCACTCTAACCCTTTTGCTCCATTTGGCATTTCTCTTAACCCCGAGC
TCAGAAAGCCACGTGGCCTTATTCTGCCTCTTCACATCCTCTACCTTTTTAAAATTCTGTATTATTTTAT
TACGATGATCATTTGGGTTCTTATCACTTCTTGCCCCTCCCCTTTACATGAAACCCGCGGTTGAGGGGAC
TGGGGCGCTTGTGTGTCTTTGTCTTTGTGTACCGGCTCCCAGCACTGTACCCTTCTGGGGACCAGTTGTG
TCGTGAACGAAACAGGATGCCTTGTCTTCATGGGTCCTCCCAGCAACCCAATGGGGAAGTGCAGTTGCTA
ATCCCATCCACAGATGGGGAAACTGGTCCTTAGAACAGTTCAGTAACTGCCCAAAGCCACACAGCCAGTG
GATGTCCCAACCGGGAATTTATCCCAGACCGTAGACCTCAGCAGTATGGAAAGACTTCACGTTGCTCTTA
AGAAAGTAGACCCACTGCGCCCGGCCCTCCTTTTTCATAGCATATTTGTGACTGCTAAGCCCCAGGACCA
CTCCTTGCCCTGGGGTTTTGAACAGAAGGGCACCTGCTGCTTAGACGCTGTAGTGTAGGGAGACAACCTT
TCCTTCAGTATGAGACAGATTTTCTGTTCAGCAACGGGACAGGCTGCCCTGGGAGGCAGTGGGTTCCCCA
GCACTGGAGGCATCAGGCAGGGACTGGGTGTGCCCCATCAGGGTACCAGAGTGGTCATTTGGGGGCTGAT
GCTGGCCAGTATCCATCTAAATACTCAATTGCCCATCCTGGCCTCCAGTCGCCCCCTCCATCTCTCCTTT
CAGAGAAGGGTGGGGAGGTTGGGCCAGCCAGGTCTGTGGCCCTGCAGCCACCTTCACACCATGAGCGTTC
CCTGCTGCCCAACAGCTTCAAACATCCCAGGCTGAGGGTCATCGCTGATCTGGGGTAGCCCTTCTTCTAG
CGCCGGGGGCCTCTGTGGCATTCCCGTAAACCTCCCTGGCTGGGGAGGAGTTGCTGGACTTGCATTTCCA
CAGTGCCAGCCCTCAGCCTTCCTGTGCTCCTTCCAGGCCCTCCTGGGTGCACCAGCGGCTGACCAAGGGG
CAAACCTGCATCCCTGGTTTTCCCTCTGCAGGGACAGAGGCTACCCCTTGGGTTCTGGAGCAGTCACGGA
TGCCTCCCCTGCCAGTCTGGCCTGACTTCTCCCTCCCACCAGGGTAC
>TCONS_00000964 gene=SPEN
GAAAGAAAATGCACCAGGCAGGCCATTTGGTGGGAATGAAGCCGTTACAGATTTTAATAGTTGCAAATCA
TGCTTTCTTCTTGTGTTTCTGCCTTTCGGAGCACAAACCTCAATATTCTATCTGAATTTTTTGAAATATT
ATTAAATGTCTGTGCACATTTAAATTAAGACCAAATTGAGCTTAAAATGAGATATGTTCCTTTGAGATAT
GCAGAATATATGGAGACAGCTATTATGAGTCCTGGGTAGTTTCTGAGTCCACCTGAGTTTCATGTGAAAG
TACATCATAGTCTGATTGATCGAAAGGGGTAACATTAGTTGAGCTACCATTGGAGCCATCAGTCTGGACT
CAGAAGTGAGATGTATTCTGACTTAACTCAAGGTCCCTGAAATTGAGTTTTTAAAAATACCAGTGTTGTT
GACATTATCAGTAATGTTCAATGGCTGGCTCTAAATGCTTCATTTCAGTAAAGTTGATTAAATATTAATT
TTTTGGATGGCTTTGTTTTACATTAAGAAAAAAGAACACACAGTAGTTTCCTATAATTGTTATCAACAAA
ACCTTGAGCGTTCCTGCCCTAGACCAAGTTTATAAATGGAGCTTCAGAGAAAGGCTATGATAAATTAGAA
ATTAAGCCATTGCTTTTGACCATAAAAAATAGAGCCACGGTGCGCAGCCAGATATCATATTTTAAATGGC
CTGGCCCCT
>TCONS_00000965 gene=SPEN
CTCAGAAGTGAGATGTATTCTGACTTAACTCAAGGTCCCTGAAATTGAGTTTTTAAAAATACCAGTGTTG
TTGACATTATCAGTAATGTTCAATGGCTGGCTCTAAATGCTTCATTTCAGTAAAGTTGATTAAATATTAA
TTTTTTGGATGGCTTTGTTTTACATTAAGAAAAAAGAACACACAGTAGTTTCCTATAATTGTTATCAACA
AAACCTTGAGCGTTCCTGCCCTAGACCAAGTTTATAAATGGAGCTTCAGAGAAAGGCTATGATAAATTAG
AAATTAAGCCATTGCTTTTGACCATAAAAAATAGAGCCACCACGCTTGGCCAAAAGTCATTGTTTGTTTT
AGTGATGAACTAACTGGCTTTGGGTTTGTTCTGTGTTTTTTCTCATGGTTATTTATCCCTCTCAAATGGC
AGTTATCTCCTCATGAGGACGCAGGAGGGTGTGGGACTTCACTGTGACCCAGGTTTGCCCCATGTGGTTT
CAGTTGGCAGTGCTTATGGAATGCATTCCTTGCAGTAGACCTTGAGGATCTTTGCCTCTTCCATAGAATG
GAAGTTATCTCACTGAATAGTTGATGCATGA
>TCONS_00010711 gene=NBPF1
CTCTGTCTCACAAAGAAAAAAATAAAAAGAAAAAAGAAAAATAGAAAAAAAAATAGCAGGGTAGTAGAAA
TATAATGCACACAAGAATGATAATCATGAAGACAATCTGATTCTACAAGAGTAAGGGAACCTATTCCATT
AGAGAGCCAACTGAAAACATCAAATCCCAGTTCACACCCCAGGGTGTGGGGTCACGTGCCTGTAATCCCA
GCTACTCGGGAGGATTAGTAAGGAGGTTTGCTTGAATTCATGAGGTCAAGGCAGGAGTAAACCCTGATCA
TGCCACTGCACTCCAGCCTGGGTGACAGTGAGACCTTGTCTCAAAAACAAACAAACAAACAAACAAACAA
AAACCCACAAAACCAAACAACAACAAATTGCCACCTCACTCTGAAATCACAGTGGCAAACATCACTTTGC
TATTGACAAATTAAAAGAAAAACACTCCCTCTTGCTATCAACCTGGCCTCTTGCTCTAACATGTCTGACC
CATGGTTTAAAATGCCCAAAAGCTGATGTCCTCAAATTATAATACACTTACCTATTCTGCACCAGCATTT
ATTTTTGTCTGGAGGAGATCACCATCCATGGTCCTGTAAATGTCTAACAGCATGGAATGATGAAGGGCAG
TGTCTTTTAGGATATTTGGTTATATCTATATATATGGCTCTGAAGAAACCCAACACTGGGCGAGTTCCCT
CAAACTTTTCACTAGGCATGACCACTGCTGTATTTTAGATAGAGATTCTGTGGGGCAAAACCTGAGAATT
ATCTGCCTGGCTATCTAGAAGATAGCTCCTTGCATTTTTTGGGGGAGAACACTTTTGCTTCAAGGGAGTG
TTTCCTCCCAGGATTAGAAATCTTTCTGTAACCTCAGGAAACATTGCTGATGAAAACCAGGCATGGTGTG
CTGTACAACTTGTAGTAATAAGGCAGAAGTTAAAAGGAAAAGACAGGTTTCCCTGTACTTGGCTGACTCC
AAGACCTGCCATAGATAGAGCCCTAGCAGATCCTCGGTAAC
>TCONS_00010712 gene=NBPF1
AGGACCGCGGATCGGAAGTGAGAATCCCAGCTGTGTGTCAGGGCTGGAAAGGGCTCGGGAGTGCGCGGGG
CAAGTGACCGTGTGTGTAAAGAGTGAGGCGTATGAGGCTGTGTCGGGGCAGAGCCCGAAGATCTCATACT
TACCTGGCAGGGGAGATACCATGATCACGAAGGTGGTTTTCCCAGGGCGAGGCTTATCCATTGCACTCCG
GATGTGCTGACCCCTGCGATTTCCCCAAATGTGGGAAACTCGACTGCATAATTTGTGGTAGTGGGGGACT
GCGTTCGCGCTTTCCCCTGACTTTCTGGAGTTTCAAAAACAGACCGTACGCCAAGGGTCATGTCTTTTTT
CGTATTGGTTTGTGTCTTAGTTGTTAATCCTACAGTGGAGGCCTGGGGAATAAGAAGTAACATGTGGCCT
GCACGCCATAGGAGAAAAAGCGAGCATCAGCCGTATCGGCTTTGTAACACAAATTAGCTATCGTGAAGTC
CGCTCAGCTCTTCCATTTCTACCCTGGCTGCTTTTTGCAGGGATTGGTCCGTGGTCTCCAGTCTCTTGGG
TTCTCACCCTGTGTGAAAATCTTCGTGTTTTTCCCTACCCCCCAAGTCACCTCTTACACAGCCTCTGCTT
CCAAGCGCAGCCCCCACAGGAGTTTGTAGGATTTCTGTGCTAGCGGGGAGTGTGTTCTCACCTCATAGAG
CCAGGTAGAAATTATGCAGATGGGCGCTGTTCTCTGGGAAGAAAGCAGGGCCTTTGGGGCTCTCAGTGTC
CCCGTTGGGTTGTAGACATAACACTCTTACTTTGCGTAGGGGAACGGCTCTGCCGGCCCCCAGGTGCCCT
AGCGCATATGCATGGAGGCCCGCAGGTCAGAACCGCAGTCTCACCTGTCTTGGCGGAAATGCCCTGCGAT
CCTCCCGGAGATAGAAGGCGGGAAGTTTTATGAGGAGCCGGTCCAGTTTCCCTACTATCTCCTGCAGTTC
ATATATCTAGTGTTTCTTTAGACTTTAAGCGACTGCTTCATGTTTGATGTCTCACTCCCACATCCTACAT
CCACTGCCAGCCAACTTTATAGATAGCACCGTGACCCATCCTTCCCACCCCCAAGAAGCCCTTTCCTATT
TCTGGTGCCAGTGTCCTCCCCAGTCCCTCTTTCTTCAGGCCCTCGCTTATCACCTTCATGGACAGAAAAT
ACTTAGCTCTCTCTCAACCTGAGGTTTACACCTGACACGCATCAGTGCCCTGGCAAATTCCTTAATACCC
CTTCTCAAATGGCACTGTAAATCATCTCTTTTTAACTCCCAGAACTATCTAATTGGTTTTGTCCCTGCAC
TACATGAACACTAGTATTCCACTACAGAGGAAAACCCCAGGCCTAGCGATAGCGGTTCTGGGCATTGTGC
CAGCCTCTCCCAGGGTATGTTTTCTGACCTCACCTACTTTTGATCAGCTGAGGTCAGGAGTTCAAGACCA
GCCTGACCAACATGGCAAAACTCCGTCTCTACTAAAAACACATACACACGCACAATAATAATAATAATGA
TAATAATAATAATTGCCGGGCGCAGTGGTGTGTGTCTGTAATCCCAACTACTCGGGAGGCTGAGGCAGGA
GAATCGCTTGAACCCGGGAGGTGGAGGTTACTGTGAGCCGAGATCGCGCCATTGCACCGCAGCCTGGGCA
ACAGAGTAAGACTCTGTCTCAAAAAGAGAAAAAAAATTAGTGCATCTGAGACATATTATTGGAGACAGTA
GAATCCTGCGTCCAACAGGCACTTGGTGCAGATCTGAACCCATTGAGCTATTGGCTCATGTTCCCTATGT
TCTATTAAGTATCATGAGCAGAAATTGAGCTCTTTGGCTTTTACCCACTGAGTATGGCTATAGGACAGGT
CTCTCTCTCTCTCTCTCTCTCTCTCTCTCTCTCTCTTTCTCTCTCATTCTTTGCATCATTATTTTTTGCC
ATCAGTGTGGGTTTTTGGTTTTGAGGTTATGAAGTGAATTTCTGGGGACAATCTCTGTTGGGTCGTGTTA
ACAAGGATCCAGTCCCTGTTTGGTGATACATGACAGCTAATCTGGTCTGTGAGTCTTCTTTATTGTCTAT
TTATTGTCCTGAGAATAATGGCATTTCCTGATATTTGAGACTGCAGCAATGATAAGTTGTTCAGATCTTG
TCTTTCCAATGTTTGGTAAACATTTTATAGGCCCAATTTTTGTCAATATCTGCAAGAGTGGCATCTCTGT
TACAAGAGTGATCTTACTACTCGATGTCCCCCCTCCCACCCAACTTCATTTCCTAGGGGCTCTTGGCTTT
AACGAATTTACTGTATCTAAAAGACATCTTAGTACAGGAAGAAAACTAAATCTGTAGCATGTAAGGAGCA
GTTTTATTTGATTGGTATATTCAGGTTTCTAACCAGCTGAAAAATTCAAATACATGCCCTTTAAGGATTA
AGTTTAAACCACACTACAGAAAGAGAAAAGATTTATATGATCACATATAAGCAATGGAATCAGCAATATG
AGTACTTTTCACAACTATACAAATCAAATTTAATAATCTCCAGAACATTAAGGAAGTTCAGCCCTTAATG
GAAATGAATGAAAAGAAATTATTCACCCACTGTTACATGCCCTGGAAAGAGAATGTCCTGCCAGACTCAA
AAGAGTATCACAATATTACTCAGATTTTCAGCAATGAAGGCCCTCCAAGGATCTAATGATGTTCATCTTT
TCAGTTTATTTCCTTCACTGATAAACATTGTTAATAGATACCATTGCCTCTGTTTTCACTTTAAGTGATG
TTACTTAGCACAATTCATTTCTTTAGAATGCACCCTAGTTTGGTGGAAGGAATTTTCCTGCTTTATAAAT
ATAGGATATTTTCTCATGAAACAAATTGGCATACTCTTTCAGTGAAGTGAATAGACAAATTAGATCTCTA
CAATTGTAAAGGAGTCACTGCCCCAATTATCTTAGGAACAATAATAATCATTTATAT
>TCONS_00010816 gene=UBR4
ATTCAGCAAATATGTTTGAGGGCCTACTGTGTGTCAGTGTACTTTTAGGGAAATGCAGTAAACAGGAAAA
TTTCCGATAGTGATTAAGTGCGCTGAAACAATACATTGTGATTGATAGTGATCTGGGCCGGGTGTGAGCC
ACTGCGCCCAGCCCAGGGCTATTATTTTAGTTATTTAGTTATTTAGGATGATCCAGAAAGGGCTCCAAAG
ACATGATGTAGAGACCATATGTGAAGTGACAGAGCTATGTAAGTATTTGGGGTAGAATTGTTCAGGTTTG
AGATGGAAGTATCATTGACATTTCTGAGGGTCAGCAAGGTCAGTGTGGCTAAAATGGAGAAACCAAGGTG
GGAGAGTGGTAGAAAATTAGGTCAGACAGGTAGCCAGTGGCCAGATCACCTAGGGCCAAGTGCAGTCAGT
AACTGTTAGAAGGATTAAACAAGGGAGAGATGCAACCTGATTTATTGGTGATCTGAGGATAGACTGCAGG
GCATAAGATAAGAAGGAGGGAGAACAGTTAGCAGCGAATGCATCATTCCAGATGAGATATGAAGGTGACT
TGGATAGGGTGGTGCGGCAAAGGCTGAGAAAAGAGGCCGAATTGAAATATATTTGGAAGGTACAGCTGGC
AGGATTTACTGATGGCTTGTATGTTGGGTGTGAAAAAGATGACATCACAATTTTTTGGCTTGAGGTCACT
GGGTTGTATAATTTACTGATACTGGGAACACTTGTTTAGGAGTGGGTTGAATGGGAAGATGGGGAAGAAA
TAAAAACGTAATATTGGCCATGCTGAGTGTAAGATGACTGTCAGACCTCTATGTGAGATGTTGAGTGGGC
AGTTGGATATGTGAGTCTGGAGTTTCAGGAAGAGGTCACAGCCTGGACTGCATTAACAAATTACCCTCTG
AGCATCTTCTGTGTCCCAGGCTCTGTGTTAGTTCTGGATTGCTGTGATGAACATAAAAATGGACATATTC
TCAAG
>TCONS_00010841 gene=CAPZB
AGATAAGTCTGCAGTAGTCATTGATGATTAAGTTCCCAGAAGAAATACATAATTACAAATGTCCCTTTAA
AAACCAGTTGAGATTTTTTAAGAAAGACAATATTGTGAGCCACCGCACACAGCCCTCACTGCTAGTGTTT
TAATGCTAAACTCAGCTGGTGAGATTGGGGACAGTGGGCCTCGAGGATGTGTTTGGTGACCCTCTCCCAC
TTCCCAGCCATGCCTTTCCCTGCTCGTTCCTTGGCTGCCTGGTGAGGAAAGCTCTGGGGTCCAGCAGGGC
ACCTCGGGCATCCCTAAGAAGAGAACGAAGGCGTATGGGAGCCCCTGGGGTTCATGGGCTGCAGGCTACA
GACTCCTGGGGTTTGGCAGCAGCAGAGATGTCCCCCACCCCAAGGGCTCACTAGATGCTTCCTGGAGGTC
CCCTTGGTGCCAACTAACAGAAGGGGAGGCAGCCTTGGTGAGGGTCTCTCCAGGGCTGAGGGCTTAAGTG
GGTAATCCAGGGGGTCCCTGTCTCTCTGAAGCCCTTTCATTCCTCCCTTGCTTGGCCTTAACAAATCAGC
CTCCGGAGTCTGTTGTTGTTGTTGTTGTCTAGAGCCG
>TCONS_00001162 gene=AL031005.1
CTCCACATCACTCCTCAGGGAGGAAATGAACGCCCAGGCAGGCAGAGCTGTGGGCATCTACAGCAGGCCC
TGTGCTGCTGTCACAACCTCACCCTGGTCCCCTGAGGCGGATATCACCATCCCATTTCAGAGACAAGGAA
AATGAGGCCCAGGTTGGCTCAGAAAACCGGAGGTGAAGCTGAAGCAGCCCAGCTGGCCCTAAGAAGCCCT
GGACGCTCCCTCCCATCCTCACATCGTTGAGTCAATGCTATTATTTGAATGTCTGTGTCCCCTCCAAAAT
TCATGTTGGAACTTAATCCTTAAGGAGCAGTTTTAAGAGATGGGGCCTTTAGGTCATGAGGGCTCTGCTC
TATGAATGGATTAGTGTCTTATAAAAGGGCTTGAGGGGGCCAGTTCCCCCCTCTTCAGTCCCATATGCCA
TGTGAAGACACAGTTCATGGTGCCATCTTGGAAGCAGAGAGCAACCCTTAACAGACACTGAACAAGCCCG
TGCCTTGATCTTGGACTTCACAGCGTCCAGAACAGTGAGAAATAAATTTCTGTTGTTTACAAATTA
>TCONS_00010961 gene=ECE1
GGAAACTATTCATTTTTTTGAAATAATATCCCCAAAGTGTTACATTTCAAAAACTTTTCTAAGCCAGGCA
TGAGCCACCACATCCAGCCTGTGCTCTCAATTTTAGACTTTTTAAAACAGACCCTTCATCCCAAATCTTT
TCTCTTGATGGACAGCTAAAAAATAAGCTATTTGATTTTTCAAGATTTTGAAGTCCATTCGTTTTAGGAA
GTCCCAAGTGATCAACACCAATAACTAATAAATGAACACTTCCATTTTTCAGCCAAACTTGACACATTTG
TTACTTTATTACTTGCCACATTTATTTATTTTTTATTATTGGACCTGCTGGCCAATGTTGAATTTAACCA
GAGCAAAATTCTACCTGTACCTCACCTG
>TCONS_00001165 gene=XLOC_000397
GAAGAGGAGACAGAAACGGTGGGAGGGGTGGATTCCGCGTGCCCGTGTGCTTATGTGTGAAGGAAAGTCC
TGACTATATTTGGGATTTGTTGCTCTGTGTGTATATGTGCGTGTGTGTGTTTGCTATATTTGGGGTTCGT
TGCTGTGTGTGTGTCCGCTGTATTTGAGGTTTGTTGCTGTGTGTGTGTGTCCGGTATATTTGGGGTTTGT
TGCCGTGTGTGTGTGTGTGTGTGTGTGTGTGTGTGTGTGTGTGTAAGAGAGGAAGAGAGATGAGGAGACA
GAAAGTGGGGGAGGGGTGGATTCCGCGTGCCCGTGTGTTTATATGTGAAGGAAAGCCCTGACTGATTTAT
TTGGGATTCGTTGCCGTCCAGGGACTTCAGGACAACCTGTGTCCGCTATATTTGAGGTTTGTTGCCGTGT
GTCTGTGTGTCGCTATATTTGGGGTTCGTTGCTGTGAGTGTCTACTATATTTGGGGTTTGTTCTGTGTGT
GTCCACTATATTTGGGGTTCATTGCTGTGTGTGTGTGTCTGCTATATTTGAGGTTTGTTGCTGTGTGTGT
GTCTCCGCTATATTTAGGGTTCATTGCTGTGTGTTTGTGTGTCTGCTATATTTGGGGTTCGTTGCTGTGT
GTGTGTGTCCGCTGTATTTGGGGTTTGTTGCTGTGTGTGTGTGTGTCCCCGTGATAGAGGGGTGAGGGAG
GGAATGGTAGCAAAGCAGAGAGAAGGAGCCGTGGCTCTCTAGGCGTGTGAATTTGCAGGTCCAGGAGAGA
CACTGTCTCCACGTGTAGGTTTTGTGAGGTCAAGGGAAGGAGGAAGGAACAGAAGACAGCCTGCCTGTGT
GTGTGTGTGATGTGTGATCTCCACTTTTGGGTCCTGTTGTACATGCATGTTAATGTGGTAGAAAGAAATG
TGGTGTCCCTGTTGTAAACAAGTTGTGAAAAAATCCTGGGTTTTTGTGGTGTAGTTTGCGTGTGTTGTAC
GTGCCCACACAAAAGAGGGACATGGCTGTGATTTGGTACAACTTTGTGTGTAACCCAGTTTGCAAGAGAC
ATCGAGATAAAAACATTGTGTGTGTGGTGACACTGTGGTCTTTGTGTGTGACTGTTGTGTGACTTTTGTG
ATCATCTATATTTGGGTTGGGCTGAGAAAGAGAAACTACTGTGTAGGGGGCATAATGAGTGTATGTTCAG
GAGAAAGACATCCTGGCGGCATTGGGATTTGGGCTTTGAAGGATGTCTAAGAGTTCATTAGGCCAGACAG
AATGCTCGTGAGGCCAGAGGGAAAGATCCGGGGAATCCTGCCTATCAGCCAACGGGGGTGAGGAGGCTGT
AGTGGTGGGTGACCAGGGTGAATTTGGAAACAGAACCTACTGCCAGCAAGGAAGAGGAGGAGCAACTGAC
TGCAACCCTTGCCCAGCATTCCAAATTCTTCAGTGTGGAGGACTCAGGGAGGTCGAAAAGCTCCTTGAGT
GCAGCAGTTGGGAGCATGGTGAAGGGGGGAGGGTCTGGCCGTGTCTGCAAGGTGACCAGACCTGAAGGTC
CAGAGCCCCCCTCCATCATGGGGTACTTAAACTATCAGCTGCCCTGGCCTGGTGTCCGATTCCTGACTAT
TCCTCAAGTGTCTTCCTAAGAATCATAGCCTGATGCCTGCAGAGACATTGAAGATCCAGGGACACACAAA
AATGAAACCCAGTTATCCTGGCACTCCACTTGCCAGCAATGTGATTATGTTCTCTTCTCTCTGAGCTCCC
GTTTTTGCCTCTGTAAAATGGTGTTCATAATTCTTACCCACCTCACTGTACTGTTGTAAAGATTTAAGGA
GTTAATATACCTCGTGGGCCTTTTGTAACTTAACAAACCGCTAGAAAGCCTTTAAGCATTGCTCCATTTA
CAAAAAGTTCAAAAAATAAGCAAAATTAGACCTGTGCTGTCAGAAGTTAGGTTTGTGTTATCTTTGGGGA
GGGAATGACTGGAAAGGGGCACCAGGGAAGCTTCTGGGTGCTAGTAAGGGTTAGGTACGGAGGAGGGAGT
AGTTCAGTTGTGAAAAATTGAGCAGTCTCCTTAGGATCTATGTGCTTTTCTGTCTCTGTTACTCTCTAAC
AAGAAGTTTCCAAAAGAAAAAAGGGCCAGGTGCAGTGGCTCATACCTGTAATCCCAG
>TCONS_00001184 gene=ALPL
CTTAAAACAGCTTCAGCAGACCTGGTGTGGTGGCTTTAGCAGGCATGAGCCACCGCGCCTGGCCAGTCGC
ATTTTATGGATAGGAAAACTGGGCTCACAGAGTTTAGGTGGCAGGCCCTTGGTCAGTAGTCGATAGAGTC
AGGGTTCAAACCCAAGTCTGACTTCAAAGCTCACGGCCATGACCATGGCCTGGACCCAGGCTGGTCCTGG
GGCACCTTTCCCACCTCTCCAGCCATCCTGTGTTCCTGGCCCCCTGTGCATTCCACAAAACCTAGGATCT
AAGGTGGGAG
>TCONS_00001185 gene=ALPL
GGTTGTAGCGGGTCAGGGTGGGTAGAAGGTCTTCACCACCCAGTGGCACCCAACTGGCCAAAGAGGCTCT
ATGACCAACAGCACCGTGGTGTGTTTTGAGGAAGGCAGGAGGGAGGCTGGCCCGGAGAAAGCAGCCTGGC
CTGGCTCCCCACACACCTGGGAGGCTCCCAGCCCATTAGGGGATTTGCGGTTGGGCAGGCAGGCACTGTG
GGATTTCTCTGCGGTGGGGCTGCGGGGTGAACCCTCATGTGACCGCCACCACACCCCAAGAACCAGGCAT
CCAGGGATGATTCCATAAATTGAAACCTGGTGCTGTGCCCTCCTCTGCCCCCCACTACACGGGAGGTGGT
GATGGCCAAGTGTCGTCTGCCTGCCCTGCGTATTCACATGGTCACAGATGGGTACATATCTGTACACTCA
ACCACCAGCATGCCCGGCAAAGAGCTGGTGTGTACAGTGGTTGGCTAGTGCCAGCTCTCGTGTTTAAACT
TCCGAGTTCCAGACCTTGCCCTGCGTGTTGCTAGCTGTGTGACCTTGGGTCAGTTACTTAACCTCTCTGA
GGCTTCCCTTTCACAACTCCTTTGTGAACTGTACCTGCCTCATAAGCTTATGCCAAGAACTGATTAAGAT
AATCCCTGTGGAGCTCAGCACAGGACCCGAGGCCTAGCGAGTGCCCAGAAGGTGGTGGCACTTACGCAGG
AGCCACATGTCCTTGCCCTGAAACACACTTCAACAAACTGAGCTGACTCATGGAGACAGAAGTCATCCAT
GTGACGCTTACTCTCTGTTCTTAAGTGAGAATGCCCGGCTCGTTCCTTTTCAGGCTTTTATTGCCTACTG
TGGGGGACTGCTGAGGCGATCTGGGGACTTCTGCCCCTTGAGCCTGGAATGGGGATTCGGTGAGGGGCAG
AGAAAGCCCCCCTGCCCAGCTACACCTCACCTCTTTCTCTCCACCACCAGACAAACTCACCTGCCTTCAG
CCCTCCATGCACTGCCCCCCACAAATTTCTGGGGGCTACTTGGCCCCTCCACAGTAGAGACCCACGTCTG
CCCTTTTCCCAGCATGGTGGATTAAGTACCCGCTTTCAGGACACACAGTGCTGTTGGCCCCTTTCACTGA
ACAGACATCTGAGGCCAAGCCACTCATCCTGGCTTGCCTTCACCCGACATGTGGCCTGGGGCGAGTTCCT
TCCCCTCCCTATGCCTCAGTTTCCCCACCTGTGCAGCAGAAAC
>TCONS_00001203 gene=LINC01635
GGTCTCCCTTTCCTGGAGTCATTTGTGGGAGTTAGGGTCTTATCCTGATCTTTCCTCGTCCCCCGCTCCC
CCGTCCTCCGAGGTGGCAGCTGCATCGGGGGTCATACTACACATCGATCGGGACCTTAGTCATGTTGTGA
TATGGACAGCTTTCTTACCAGTACTCATAAGCCTGCTTCATTTTTTACGTGGCGGCACCACTGAGTGGTT
GACGGTACTTCAGTCATTTCCCTGTTGATGGTCACTTAGGTTGTTCCCAAGATTTTGCTTTCCCACAGTG
TTTCACCCAACCTTTCTTGGACGAAATATTTTAGTCCAACTCACCCTAAGTGATTCTGCTTTTCCCTATT
CACCACCCTAGGTTAGTAACAGCTTACTTTGGGGGATGAGCACACCTTATTAACTGAGCAAAAACCAAGA
TAATGTGAGAAGAATTGGTGTACTCCCAAGAATATCCAAGGTGCTGGGTCTAGAATCAATTAAAGTCTCC
TAAGAAATGGGTCAGGGAACCTTTAGAGAAGGGATGACTAGGTGCTGGGTGCACGGCAGCTAGTCAGCGT
TAGTGATTGTTGGCTTCTGTCAATTGTTGCTCAGGAAACAGATTTGAGAGATTCTCTGAGGTGGGAAGGA
TTTTAAATGTCAGCTCTCCTGCTATGTATTATATGTCTGGAAGGGATTAGTTCTTTGAGGGAAGAGAGTA
TTAAAGAAAACAATGGGCCGGGCACGGTGGCTCACACCTGTAATCCCAGCACTTTGGGAG
>TCONS_00001212 gene=CDC42
GTCACTTCTCAGACAGTATAGTGTAATGTAATGTTTATCAAGAGCAGGGACTTGAGGCGTGAGCCACCAT
GCCTGGCCCCATAACTGTTTTTTAAATCAACTCTTTGGAATGGTAGAAGGAAGATGGGAATAACAAAAAT
ATTGAAGTGAGAGAGAGACAAGAGTTAGAGTAACACTCATTTGTGAAAGGTAGTGAGACCCTGTCTCAAA
AATAAGGAAAGTTTTTTTTTTG
>TCONS_00011050 gene=HNRNPR
CTCTTAGTAAACTAATGGTTAAATAATATTAAAGTATAAGAAGCTAAAATTGGCCAGGTGTGCCACAGTG
CCTGGCTGATCAGATTTTTTTAAATATCCAATTCTAAATCCATGGAATTGATTGAGAAGTAGATTTTATA
TCACAGTTCTATACACATTTATATATAACTGAAACAATTTAACAAAACTGTACTTTTATTTATTATACAT
GATTTATTTTGATATTTCTTATTCTATTTCATTTTTTAAAATGCCAATTGTGATCTAATACTACCTATGA
TTTAAAAACACTGCGTTAGACCGCTGCCTCCCCTTGTAAAAACCACTGTTTCTTTACATTTTTATCATCC
AGACATATCCTTTCCCTTTTGTTGAAGCTGTCATTCGTTGCTCTTGTGGTTTCAGCCTTTCATTAATCTA
AAGATTGCTTCTGGCTCACTGTCTTCCTCTTCTGCCCTAAATTGGCTTCTTTCTAATACCTTTAACATCT
ACATTGGTGAACCATCCAGGGCTTTAGACTCCTACCTACTTCTATGTCTACCTCATCTTTAGTCCTTTAC
TTCAGCTCCACCATATCCAGATTACATTCTGG
>TCONS_00011051 gene=HNRNPR
GTAAATTTCTCTTTTCTAGGTAGATTGTGTTTCTTTGTTTACCATTGTATCTTTTCTTCTCTAAGCTCTT
TATATAGATGTTGCCTCAATTATAACATAAATTCCTGAGAGCAAGGAGATTATCTTCTTTTCTATGATTG
CTCTTAATACCTAATAGAATGTAAGGAAGGTTGGTAATCAGGAAACACAAGATTTTACTTATTTTTCGGA
ACCTGACTATACTTATTTGGTAATTGCCAAATATTTTTAGTCTGTACTGTATGATTCTTGTCTGATTACC
TGATTCTTGTGGAGCTTATGATATGGCAGGAGTACAAACCAGAAGGATCAAACAAAATCAAGCTTAAATG
ATGGAACTTTAAGTACACTAGAGCCACCGCGCCCGGCCAACATAAAACATTTTTAATGTTGCTTACATTG
GAAAAACTTGAAGAAAATTGTAATCTGGTATCAAATGAGGG
>TCONS_00011093 gene=ELOA-AS1
GTTCGTATATGACTCCAGTCCTGGCGCTGGATGCTGCTGCTGTTCCAGCTTCCTAGGTGTGGAAACTGAA
GGACCAAGAGATTAAACAGTGGTGCAAAAGTGGTAAGAATTCAGCATTCTCCTCGACAAGTGGACGAGCA
TCTACTGTGCTTTCACAGCGGCTATCACTATTGCCAGCAGCAAGACTGTCAGCTCGGCGCCCTCGTCTGG
TTGGATGGGAAACTGCAGTTGCTAAGGGAGCTGGGTTTGAATCTCTGAGGACAAATGGGAATTCTCACTG
ATTTCTAGGACTACCCTGGGGCAGAGATGGAGTTTCATCACATTGCCTAGGCTGGTCTCGAAATCCTGGA
CTCAAGTGATCTGCTGGCCTCAGCCTCCCTAACTGCTGGGACTAGAGGCCTGAGCGACCACCCCTGGCTG
TAAACATTTTCTTAGCTCAAGGATTGCTGAATTTGTATCCATTTTCTTCTCTCCTATCTCAATTGGGTGG
GTGAAATGATACTGTTAATTATTTTCTGTTACTTTTGAATGCTTCTTTGTGGCGAACTGAGGGCATAGTA
ATACTGTAGCAGCTAAC
>TCONS_00011154 gene=XLOC_004436
CATTTCTTGACTCTATTTCCTGTTGACTTTGCGTTCTTAGGCTTCCTTTTCCCCATGAGATGGCAGAATG
GCTGCTTACAATTTCAGATCACACCCTTTCCAGCAGAAAGGGAGTTTCTTTTCCCTGATGCTGTCAACAA
AAGTCCCAGGACTACATCCCATTGGTCTAACTTGTGTTACCCGTGCATCACTAAACCACTCTCCTGAGAA
GGGGCATGGAACATTCTGACAGCTCCTCACAAATCGCGTGGACTGAGATTTGGGGAGAGGTGGCTTCCTG
TGCTAGATCATTTCTGTTGGCCCTTCCAGACCTACTCTCCACCCTTTTCCTTCCTGATTTGAACCTCAAG
AGGCCAACCTGCATGGACTGCTTCCACAGATCCCTTGTCCTCTGACTTACAGTTGAATTCACCAAATAGA
AGACATTGGAAATGAGACCCGAGGGTTGGAGGAGGAGGAAGGTAAGGGTATTATTCCTCTGGCCCCTGCC
CTTCTGGGTCGCTGCAGGTTGGCTACATGTATTTATTGAAGCTTCTGTCAACTGGCCTTCTTCACACAGC
TACTCTCTCCTAGTTCTAGTAAATTCTCCCTTCTCCACCTCCAGAATTATCCACCCTGGAGGTGATAATG
GCTCCCCTCTGTTGCCTGCCACAGTGTATCACACCATCAGCCCTGCTTTTTCCCTCAACCCTGCCCACAC
ATCTGTATGTAACCTTTACTAAACCCCCTTTAGATTAATCATCTGCTGGGATGCTGATGGTTACATTCAA
CAAAGGAGATTCAAGTCTCTATTACCAAAAGAAAGGGGAATGAATCAAGGGCAGGCAACAGCACTATGGT
ACTGATATTGGTTTGGAAGAAGTATCACCATAGTGCAGACCACAGATGACTGTGGCTTGGACAGGGTCGT
GATGGGGGAAGCAATGAGAAATGGTAGGATTCTGGCTATATCTCAGAGGCAATGTTAACACAGTTTACTG
AGGAATTGTATGTAAATCATGAGCAGTAGAGAGGAGCTGAGGGTGGAAGTAGTTGGAAAACATGCATCTG
GAGCCTAGGAGTGAGCTCAATGAGTAGTGATTTGGGAGGGAGGCGCGTTAGTTAGTTGAAACCACGGGCT
CAGATGAAATGACCCGGGGAGCCCACGTAGAATAGAACACAGAAAGGGCAAAAGGCAGAATCTAGAAGAA
CAAACACCAGCCTTTCCATGGTGAACAGAGGAAGAGTTGCCATCTTGTATCTATCGTCTAGATCGTGGGC
AACTCGATAACTTGAGCGCAAGAACAGAATCTTCCACATCCTTCCTTTTTACCATCGTGTCTAGCGAGGT
GATGACCACACGCCTGCAATGTGAACACGATGGCTGGAGCTCCGGCAGCCATTCTGGACCAGGAGGTAGC
CTTGAAGATGGAAGCCACATGTTGGGATGGTGAATCCAAAAGATGAGGAGCCTGTATCCCCTGTGACACC
AGAACTGCCATACCAGCCCTGGGTTCCTCCATCTATACTGCCTTCATATGGTAAAGAAATATTCTTGGAT
CTTGTTAGGTGTCTGTTGCAGCCAAACACAATCCCAACTGATATTCACTGTAAATGATTCCATGGCTCCC
TGTAGTACTTCTACAAAGCATCTATCACAATTGTAATTAATAAAATAATTATGCAATTACTGGTTTAATG
CCTAAGTCCCAAGTAGAATATCAGTTCCATGGGGGCAGGGATTAGTCTGTTCATGGATGTATTCCCAGCT
CCTGTAACAACATCTGGTTCTGGTAGGTGGTAAGTGCACAATAAATGTAGCAGAGTGAAAGGTTGAGAGG
AAACGGAGCTGCTTCTGATGAGGAGAGAAATCACTGCATATCGATCGATCTCTATCTCAGACTCATTAAT
ATGCATCTGGGTGTGCTGGATATTTTAATTCATGTTCTACCACACTCTAGATCTCCTATGGGATTTGCAT
CACAGATGGTACCTTTTCCTGAAGAGCCTTAAATTAACCTGCCTCCCTGGTAACACCCTCATTTGTCTCC
CATTCCTGGCAAGTCAGCCATTCCCCCAAGAAGAGAGTTGCAACACGATCCAATAGTTTGCTGGAGGAGT
GAAACTTATCAGCCCCACATCCAACATTGGTTGGGAGATGAGTCATGTCGATTTTTGATATTTAAAATTT
TCTCATAAAAATTGGACTTGGCTTTTATAGAACATTTGAAAACAAAAAGATAAATTAAAAAATTCAAATC
ACGTACAATCCCAGGATCCAGAGATAGTCATGTGCAAGGAAAATATCTTGGGTCCCCCAAATCACTAAGC
CAAAGGGAAAAATCAAGCTGGGAACTGCTCAGGGCAAACCTGCTTCCCATTCTATTCAAAGTCACCCTTC
TGCTCACAGATAGATGTATATCTGATTGCATCCTTTGGAGAGGCTAATCAGAAACTCAAAGGAATGCAGC
CATTTGTCTCTTACCTACCTATGACCTGGAAGCCCCTTCCCCGCTTCAAGTTGTCCTGCCTTTCCGGACC
AATCAGTGTTCATCTTACATATGTTGGTTGATGTCTCATGAC
>TCONS_00011155 gene=XLOC_004436
CCGCACCCGGCCTCCATTTCTTGACTCTATTTCCTGTTGACTTTGCGTTCTTAGGCTTCCTTTTCCCCAT
GAGATGGCAGAATGGCTGCTTACAATTTCAGATCACACCCTTTCCAGCAGAAAGGGAGTTTCTTTTCCCT
GATGCTGTCAACAAAAGTCCCAGGACTACATCCCATTGGTCTAACTTGTGTTACCCGTGCATCACTAAAC
CACTCTCCTGAGAAGGGGCATGGAACATTCTGACAGCTCCTCACAAATCGCGTGGACTGAGATTTGGGGA
GAGGTGGCTTCCTGTGCTAGATCATTTCTGTTGGCCCTTCCAGACCTACTCTCCACCCTTTTCCTTCCTG
ATTTGAACCTCAAGAGGCCAACCTGCATGGACTGCTTCCACAGATCCCTTGTCCTCTGACTTACAGTTGA
ATTCACCAAATAGAAGACATTGGAAATGAGACCCGAGGGTTGGAGGAGGAGGAAGTTGCTGATGGGAAGG
CAGAAAAGTACAATGGAAAGAGTATGGGCTCCAGGAAGTCAGCGCTACCACTGACTGGCTGTGTGATTTT
TGGCCTGCAATGTGAACACGATGGCTGGAGCTCCGGCAGCCATTCTGGACCAGGAGGTAGCCTTGAAGAT
GGAAGCCACATGTTGGGATGGTGAATCCAAAAGATGAGGAGCCTGTATCCCCTGTGACACCAGAACTGCC
ATACCAGCCCTGGGTTCCTCCATCTATACTGCCTTCATATGGTAAAGAAATATTCTTGGATCTTGTTAGG
TGTCTGTTGCAGCCAAACACAATCCCAACTGATATTCACTGTAAATGATTCCATGGCTCCCTGTAGTACT
TCTACAAAGCATCTATCACAATTGTAATTAATAAAATAATTATGCAATTACTGGTTTAATGCCTAAGTCC
CAAGTAGAATATCAGTTCCATGGGGGCAGGGATTAGTCTGTTCATGGATGTATTCCCAGCTCCTGTAACA
ACATCTGGTTCTGGTAGGTGGTAAGTGCACAATAAATGTAGCAGAGTGAAAGGTTGAGAGGAAACGGAGC
TGCTTCTGATGAGGAGAGAAATCACTGCATATCGATCGATCTCTATCTCAGACTCATTAATATGCATCTG
GGTGTGCTGGATATTTTAATTCATGTTCTACCACACTCTAGATCTCCTATGGGATTTGCATCACAGATGG
TACCTTTTCCTGAAGAGCCTTAAATTAACCTGCCTCCCTGGTAACACCCTCATTTGTCTCCCATTCCTGG
CAAGTCAGCCATTCCCCCAAGAAGAGAGTTGCAACACGATCCAATAGTTTGCTGGAGGAGTGAAACTTAT
CAGCCCCACATCCAACATTGGTTGGGAGATGAGTCATGTCGATTTTTGATATTTAAAATTTTCTCATAAA
AATTGGACTTGGCTTTTATAGAACATTTGAAAACAAAAAGATAAATTAAAAAATTCAAATCACGTACAAT
CCCAGGATCCAGAGATAGTCATGTGCAAGGAAAATATCTTGGGTCCCCCAAATCACTAAGCCAAAGGGAA
AAATCAAGCTGGGAACTGCTCAGGGCAAACCTGCTTCCCATTCTATTCAAAGTCACCCTTCTGCTCACAG
ATAGATGTATATCTGATTGCATCCTTTGGAGAGGCTAATCAGAAACTCAAAGGAATGCAGCCATTTGTCT
CTTACCTACCTATGACCTGGAAGCCCCTTCCCCGCTTCAAGTTGTCCTGCCTTTCCGGACCAATCAGTGT
TCATCTTACATATGTTGGTTGATGTCTCATGAC
>TCONS_00011157 gene=XLOC_004436
CATTTCTTGACTCTATTTCCTGTTGACTTTGCGTTCTTAGGCTTCCTTTTCCCCATGAGATGGCAGAATG
GCTGCTTACAATTTCAGATCACACCCTTTCCAGCAGAAAGGGAGTTTCTTTTCCCTGATGCTGTCAACAA
AAGTCCCAGGACTACATCCCATTGGTCTAACTTGTGTTACCCGTGCATCACTAAACCACTCTCCTGAGAA
GGGGCATGGAACATTCTGACAGCTCCTCACAAATCGCGTGGACTGAGATTTGGGGAGAGGTGGCTTCCTG
TGCTAGATCATTTCTGTTGGCCCTTCCAGACCTACTCTCCACCCTTTTCCTTCCTGATTTGAACCTCAAG
AGGCCAACCTGCATGGACTGCTTCCACAGATCCCTTGTCCTCTGACTTACAGTTGAATTCACCAAATAGA
AGACATTGGAAATGAGACCCGAGGGTTGGAGGAGGAGGAAGGTAAGGGTATTATTCCTCTGGCCCCTGCC
CTTCTGGGTCGCTGCAGGTTGGCTACATGTATTTATTGAAGCTTCTGTCAACTGGCCTTCTTCACACAGC
TACTCTCTCCTAGTTCTAGTAAATTCTCCCTTCTCCACCTCCAGAATTATCCACCCTGGAGGTGATAATG
GCTCCCCTCTGTTGCCTGCCACAGTGTATCACACCATCAGCCCTGCTTTTTCCCTCAACCCTGCCCACAC
ATCTGTATGTAACCTTTACTAAACCCCCTTTAGATTAATCATCTGCTGGGATGCTGATGGTTACATTCAA
CAAAGGAGATTCAAGTCTCTATTACCAAAAGAAAGGGGAATGAATCAAGGGCAGGCAACAGCACTATGGT
ACTGATATTGGTTTGGAAGAAGTATCACCATAGTGCAGACCACAGATGACTGTGGCTTGGACAGGGTCGT
GATGGGGGAAGCAATGAGAAATGGTAGGATTCTGGCTATATCTCAGAGGCAATGTTAACACAGTTTACTG
AGGAATTGTATGTAAATCATGAGCAGTAGAGAGGAGCTGAGGGTGGAAGTAGTTGGAAAACATGCATCTG
GAGCCTAGGAGTGAGCTCAATGAGTAGTGATTTGGGAGGGAGGCGCGTTAGTTAGTTGAAACCACGGGCT
CAGATGAAATGACCCGGGGAGCCCACGTAGAATAGAACACAGAAAGGGCAAAAGGCAGAATCTAGAAGAA
CAAACACCAGCCTTTCCATGGTGAACAGAGGAAGAGTTGCCATCTTGTATCTATCGTCTAGATCGTGGGC
AACTCGATAACTTGAGCGCAAGAACAGAATCTTCCACATCCTTCCTTTTTACCATCGTGTCTAGCGAGGT
GATGACCACACGTTGCTGATGGGAAGGCAGAAAAGTACAATGGAAAGAGTATGGGCTCCAGGAAGTCAGC
GCTACCACTGACTGGCTGTGTG
>TCONS_00001392 gene=SRRM1
CTTTACTGAGCTTGTTCTACTCAGTAGCAGCTCCCAATTTCCTTTAACTGTTGGTTTTCTTGGGAGAATC
TCAAGATTTGAAAATCATTGTAGAACTTTTTGAGGCTTTTCATTAAACATTTAAAAATTCTTGTCTCACT
TCAGATAATGTTCAGATATGACAACAAGGTCTTACAGGAATTTTTTAAGTCTTCATAAATTCTTTTTGAG
AGTAGTCACACCCATTTTTGTAATAGCAGGAAGGCATGAGCCACTGGGCCCGACCTGCATATCTTTATTG
AAACTTTTGATTATTAGTGTCACTGTGACCATAAAACTGTAAAATTTTAGAGCCAAATCCCTAATTCAGG
CCTTACTCTCATAAGTGAGAAGATAGCGGCCCTGATGGGGTAGTTTCTTAGGGCCGCAAAGTGACAAAGT
TGGATCTTAGACCTATACATTTGGCATTACACTAGTCTGTCTTAACCAGCTTTCTGCTTTTGGGGCCTTA
GCTGCCACTGAATTTTGAAGTATTTATCCTTGCTGAAGCTATCCCACTGTCCTTTTTGTAGCTCAGTTTT
TGAAGCTGTGTTGTTTTAGGTAATCTCATCAATAAGAGTGTTTTCTTGGAAAGGAACCAGTGAGCAGTGT
TTGTGATGGAGCAAAGCACGGGGTATTTACACTGTGGAGGAAACTGCTCCATGATAATAAAAGATAAAAA
CCTAAAAAAGATTAGTTTGGCTGCTAAAGCATTCCTTTCCCAGCTATAATTATCTCTGGCTTTTGTGAAG
TTGCTAGCACAGCAACTAAACAATTGCTTTACAGAGTTAGATTAGTGGTGCAATTTCTTCTCTTTCATCT
CCCCTTCCCTCCCCACCCCCCCACCAAATTATGGCACTACTTTCTGTTCTGGAAAGAGATTCCTCACAGC
AGTAAAATCAACACTAATGTTTATTGCTCTACTCCAGGATGTTTTTGTTTTGTTTCTCGTCATTTAAAAA
GTATTTTAAGTTATATACCAGCAGCTTCAAGTTTAATGCCATTAGAAATTGCCATCAGGTTCCTAGGATT
TAGAGATGGAGGAAGGATTATTTGGAATTATGCTTCAGTATCGTATTTTAGAAGGGGAG
>TCONS_00001405 gene=XLOC_000507
CACTTCTTATTCTCAGAATTCTATGGGGTGGCTCCGGGGCAGTGTGACACCTCTGTCCAGGCCCCAGCGA
GGGGTAGAGTGAGTGCTGGACAGGGGTCCCCAAACGGGCCACTTTTGCTGCATGTGTGGAGACAGATAGG
ACTTCAAGACTCAGTCCTCGCCACCTGCAGAAGGCCCTCCCAAGGTCCCTACCTAGGATGAGCACAGTGA
TGCTGAAAAGAAAACCTTCCATTCCTGGAGGCGCTGAACCAGGCCCTGCACTAGGAGCTTGGCGCGCGGC
CGGACCCAGGCGCCCAGTGTCACCCCGTGTGCCAGAAACTGCCTCCTGCTGCCACCCAAGGGGCAGGGGC
TGGCAATTGTGGAAAACACAGGAGTCACAGTCCACCTTTCGGAGGTTGGCCAAGATGTCTCCAGAGGAAA
AGACATTAAAGAGGTTGGCCAAGATTCCTCCAGAGGAAAAGACATTAAAGAGGTTGGCCAAGATTCCTCC
AGAGGAGAAGACATTAAAGAGATGGAGATGCCGGCCCAGAGGGTACCAGAGGCCTTTCCTGGCTTGCAAA
CAGGATGCCAGTCCACAAAGCCACAGGGTGAGGGTGCTTCCCAGTTCTCTGTGCTTCGGAACAGCGTGCT
GCTCCGGGGGACCTTGGAAAGGTGACTGGGCTCTTCTGGCGGTTTGGGGTGGGGGTTGTAGTTTGTGCTC
CCGGATGTTTGCCCACGTGGGTGGAGCCTGCCTGTCTGTTGCCCCTTAGAGGGAAGTTGGCAGTAGGATG
GGTTGGGGGGCCGTGGATGTTGGGAGGCCCTAAAGCTGAGCCCAGACTCTCAGGCTTGGGAAGGACCTTC
CCGATCAGCCTTCTGTCCATGGCTTGAATTCCTGTCTTGTGGCATCAGGAAAGACTTATGTCTTTTAGGG
TCCAACCAAGAAAGCAGAAAAACACTCAGGTGTTGCAGACAGAGGGCCTTCATACAGGGAGTTAGTCACA
CAGGTTATGGGAGAGCCGAGAAGCCGAAGAGGGTGTGATGAGTTAACCCAGAGATTAACAACTGCGAGAA
ACCACCACCGCCCCAGGATGGAGAAGCCAGGGAGGTGGTGGGGTTAGCAGATCCTGGGATCGGGGTCACC
CAGTACCAGCCAGGGGCTTGTGGCAGAGAGCTGGAGCACAGAGGAGACATGGCTGCTGCCGCTGAGCTCA
CGAAGGAAGACAGGGAAGGGGAGGGATACCCAGCTTCTCTCATCACATGTGCCCCATCTTCAGTCTCCCC
CAGTGCCTCGCTTTGGCAGAACTCGCTGAAAAACGCAGCCTGCAGGTATCAGCCCCCACCCTGCCCTGAA
CACAGAGAGGAACATATTTGAGGTCAGAGGCCCAGGACTGGCCCAGTGACTGTGTTTAAATGCTTCGGGC
ACTGGGGAGCTCACTCTCTAACTCTTAACTGTAGAGGTGGTGGCAACAGCCTGTTTTGCTGGCGGCTGAG
CATGAGCATTTGGTTCAGAATAAGGAAGAAACATTGGTTTCCTGTGACTCCCTACAGAAAGATGAGGGGT
TTGTCTTGGGAGCAGAAGCCCCCGTGTGTGTTGCTTTGTGCTGTCATGTCTGCCAGGAAGGCCCTTCCCG
CCCTCCCATCGCTTGAGACCCAATTCTCCCAGAAAACCTTCCGGCACCTCCATGTCGAGGGATAGTACCG
TCATGTCCGTCCACAGCACCTGCGCTTCCTTCTCTATTTAGCAGAATGTAGCGAACATTATGTTCAACGT
GGACTTCTCTGTTTGTTCTGCCTCATTCATAGGGGGCATGGAGCTTGGAGAACCTGACGTTGCCTACCCA
GAGCTGGCTCTAGGTTAAAGAGATGCTCACTAAGGCACCTATAGTGTGCCAGGTCTGCCAAATGTTTGGC
ATGCATTATCTAGTTTAATGCTCCCAACAACTCCGGAGGTTGGTATGATTAGCCCATGCCTGCTCAGCTG
GAGAATCTGAGGCTCAAAAGGAGGGTGTCCAAGGCCACTTGGCTAGTAAGGGCAGAGCTAGGATTCGAAC
ACAGCCTCTTAAAGGCCGCGTTCCTTAGCCACGGGGCCACGTGGTCTTGCCACAGTGCAGCTGGGCCCAG
GGTGGGATTGTGTGAAGTCCCTCACTGGGAATGTTTCCAGCTCAGCTCCTGGTGCCTCCTCCCCTGTCCT
CTGTCCAAGACCACATGTCAGCCCCTTGAAGGCGAGGCAGCCATTCCCACAGCCACTTCTCTATTCTGAC
ATGACCAAGAAGCCTGGCTGGGACAGCAGGTCTGACCACAGATTGACAGATGTTTCCACATGTGGAAGTG
AGGTTTGAGCCTCGATGTGCTGTTTCTGTGGTTCCCTTTTCACGCTTTCCTTGGGAGATGTGTCCAGACA
TGGTCTCATTGCCCTAATAGGTTTCCATGTCTGTTGTGCACAGTCTTTAGACTGTTTAACAATCCTGTTC
ACTGGTAGAGCACTGCCCAGCTTGCACACAGCACTTTCTTATGCATTGGCTCAGTGGCTCTTCCCAACAA
TCCTGGGACTTGGGTTCATTTACTGGATGGAGGCTCAGAGAGGCTAAGTAACAACAGTGACAACCATTAG
TTGCCTTTTGCAGATCTGTCAGCATGCCTTGCTCAAAGAGAGACAGAAACTGCCCAGTGCACAGTGTCTC
ACTTGATCTTCACAATAGCCCTGCAAGGTAGATATTATTACAACCTCTCATTGGAAGTAGGGAAACTGAG
GCTCAGAGAGAATAATTGACTTACCCAAGGTCACACAGCGTCAAATCCACACCTAGAACCCATCTCTTGG
TCTTGACTCCTGGTTCAGTGTTCCAAGCAACTGTTGAGAACATCCATCAAACTTAAAAATATATATGACT
ATATTTCAACAAATCTATGACATCATTGAATATAGATACACCACTCTTTTATATACCCCAGGAAATAGAA
ATGCTGTCAGCTACAGTAAGACACAGTATTTCTCATCACATAGAATTTTTTTATTTTAGACTAATTAAAA
GAGCTCTTTCATATCTGTATGCATC
>TCONS_00011161 gene=XLOC_004439
AACTGATGGCCGCGGCCAGGGTGTCATGATTTCTGCTCTTGGGGACCTAAAGGTCAGCAGTGTCACCTAC
AGTGTCCCAGAGAGGGCTGGGTTTCCGTGTGCCTGAATTTCCACGTGCTCTGGACGCCCAGTGGTTCTGA
ACAGGGTATGGGGCATATCTGGCTGCTGAGATCCCACCGCAGACCTAACAAACAGAATCCTCAATGCCCT
GGGCCCGAACAGGACTCCGGGACGCCCCCTAACAATAGCCATGTGAGACACCCTTCTTCTGACACAGCCC
CAAGAGCCAACAGACCCAGGATGAAGCCTTATGATGTGTACAGCCTTAAGCAAATGACTGAACCTCTCAG
AGCCTGTGCGCTCGTCCCTAAAGTAAAGATAACACTGGCACCTACTCGGTCACGAAGAAAACATGAGCTA
ACTCAACCCAGGGCTTCACACAGACTAAATGCCTAATAAATGGCAGCTCTTATCATGCTGTTGCTGTGGG
GACAGAGAGAGTCCGCTGTGAACGACCACCTTGCCTGCTTTCAGGCTGGAGTCTGTCTGCTCCGCCTTGC
TAGCCAAGTCACCCCTGCCGGTCAGGGTTGCCACATATGGGTGTATAGCTTGTGCACTGCACAAAGTGCT
AGCACCGGAATTGGGGCCAAAATCCAACGTGACTCCACCGCTGAGCCATGTATGTTGGCATAAGAGGAGT
TCTGCAAGGAGCACGTTTTCTCATCTGCCCAGGAGCACCTCGCAAGCAGTGACGGCTGCTGTGAAGCCCG
GGCTGGGCTTGCCCCAGCCTCCGCCAGTCCCAGAACCACGGTCAGTGTTTGCCAAGTTCTGTCTCGAGCC
CCAGCTCAGCCACCCTGAGAAGGTGGTGGCCAGCATCTGGCTCTCAGTACCTCCCCGACAGGAAACTGCC
CAACCCCGCCCCATGCCTCCACCTGGTCCTCGAAGGCTGCAGATTCTTTATGTCTCTGCCCAACATCGCC
ACTGTCCCTGATGGGGTTTACAGGCCCAGGCCTAGGTGGGAGAGGAAGAAGTTTCAGGTGGGTGGAAGAG
AAGAGAATGGCATTCTACTAGAAGCTGGTTTTTAATTTGCATATATAGAAATGCATATATAAGCTGGGTG
CAGTCTCTTACGCCTGTAATCCCAGCACTTTGGGAGGCCGAGGCGGGTAGATCACTTGAGCTCAGGAGTT
CACGACCAGCCTGGCCAACATGACAAAACCCC
>TCONS_00001422 gene=XLOC_000514
GCACCCCACGGCCCAGCTGGATGTGTCTCCTGCTGTCTGCCTATCTGTCTGCTGTGCCCTGGCCCACCGT
GGGCTCTGGGCCTCTGCTGGGCTCCCCTGGCACCCATGGGGCCTGAGTTCTCATCAACAACCTGCTTCAA
GGGGTGCGTGTCAGGGTCCTGGGGTATGGGGGAGACCCCAGCCAGGTCCTGGTGCGGACAGCCCTGCTTC
CCTACCCCCTCTCCCCTTCCCTCCCTCCTCCACTTCTCTCTGCAGCTATTTAAAGCAAGTGGTGGCGTGG
GAAACTTCTTCAGATGTGTGGTTTCATCTTCTTCAGCACAGGGACGGGGCGTCTGCTCGCTCTGGTGACT
CATCCAGAGTGAGAAAAGCCTTTTTGTTGTTTGATGCTCGCTGGAGGCTCTGTAGCCTGAGAACCTGGCC
CGATGGGGCCTTCCCTGCTGAGACTCCTGGGAGGCCTTGGGAGTGCCCAGGGCAGCCCTTTTGTTCCATC
CCCAGACCCAGGGAGCCCGGGACCAGTGGAGCCCCTGAAGCTGAAATACTCTGCTTAGAGTGAGCCTTCC
TGACTGGTGGGTGGGGCAGGGGTGGCCATTCTCAACACCCAGCTCAGCCACCACCTCCTCCAAGAAGCCT
CCCTGATTCCTCCAAAACCTCAGTCGATCTCCACCTTATTCAGTCCTCTAACCCTCAGTCTTCTTATCTA
TGAAATGGAGCAGTGGGTCCAAGCTTCACAGATCTGTGTGAAGATAAACTGCGGAACACACACAGATGCT
CAGTAGGGCTTACCCTGCCTGTGAGCAGAGTCTGCTGCTATCCCGGTTCCACAGACAAGGACAGAGGGGC
TCAAAGAAGTCTGGGAATGTGGAAGCCTGGGGATTTGGAAGTCGGCTGGAGCTCTAGCTGCCGGCCTCTG
TCATTTGGGTGTGTTCTTTATTACTACAGAGCGATGCTGCAGAGAAAGAGGGCATGAGGACTGGAGATGG
CTGGCCCTGGGCAGACCTTTCAGGGCCTCAGTTTCCTCACCTGTGAAACTGGACACTTGGCCTCCACCAT
CCCCCAAGGCTCTCCCAGCTCAGTGGTGCTACAATAGGAGGGATGATATGTGGCCAAAGGGAGGGGAGTG
GGTGGCCAGGACAGGCTGCCCTTTGCTGAGGCCTTTGTGACTCTGTTACCCCAAATGGAAGCCAGAGAGG
TAGAGTGACTTAGCCAAGGTCATACAGCAACTCACTGGGGGGTTGGGGAAGGGAACCCTGCTTGACTGGG
CGGGGCAGAACCTGGAGGCTCAGGCATGTTGGGGAAGGATGGGAGACTGCAGCTGAGAGTCCTCACTCCC
AGCCCGTCTTCTGAAACACAGACGCTGGGAGAGCCATCTCCACCAAGGCCAGAGCTGCCTGTCTCCAAAC
TGAAAGTCACAAATGCACTGAAAACTTGAGGCCCTGCTCTGCCCATTTCCAACTTTCTGCCCTGGCCCCA
GAATCATAGGCATCCCCCCATTGTACAGAGGGGAAGGCTGAGGCCCAGCAAAGGCAGGGGACTTGTCCAA
GGACTCCCAGGGAGGCCATGCTAAAGCAGGGGCTAGCATCCTGACTCTTGGTTCCCTGCCCAGTAGTCCC
CACCATCATCGCCAAATAATAATAATAGTAATAGGCCAGGCACAGTGGCTCACACCTGGGATTCCAGCAC
TTTGGGAGGCTGAGGCGGGTGGGTGGCTTGAGCCCAGGAGGTCGAGGCTGCAGTGAGCTGTGATTGCACC
ACTGCACTCCAGCCTGGGCAACAGAGCTAAGACCCTGTCTCAAAATAATAATAATAATAATAAATGTATC
GAGGGCCCTGGAAATCAGCTCTGGTCTGTCTGGGACTATTCACACCTGTGCCAGCCAGATTCGATTCCTG
CTTTGATCCAACCCTTGCCTTACGGTTCAGCCTTGCCAGCCTCAGGGATGGGGCACACTGTGTGCTGTAG
AGACTTGGACACTACCCATTGCCAGCCAAGCTGCCCCCAGGAAAGCCCTGAGTGTCAGTGCTCTGTTAGG
CCTCGGCAGGGGGCCAGCAGCTGTCCTCCAGAAGCTTTCAGCCTAAGAAGGAATGGTTTGCAGTTCTTTT
CCAGCCCTTTATAGTTTTACAGAGCAAAGATTTCTCCTCCAAGCTCATTGCATCCTCATGCCAGCTGGGA
GGGTGGACAAGATAGAAGCCACAGGCACCTGCTCTGCTTAAAATAAAAATTTTTTAAAATGTTCTTTAGC
TTTTCTTTTGGTGCTGGGGTTCAGGAGGCTGGTCCTGCAGAAGCAGAAGTGCTTATGACGAGCTTCCCTG
GAAATCCCAGAAGGGAAGTTTGGGAAGGATTCTGAGACAGCGGGAAGCTGATGATTTTGAAGATGAGAGA
CCTGTCCAGGGTCCCACAGTGAGTGTGCAGAGCCAGCAGGGGAGGCTGGTCGGCCGTGCCTCACCCAGCA
CTCAGCTCTGATCAGACGTGGAGCTGAGATGACCAGGGCCTGACTTGACCATGACCTCAGGAAGATCCGG
GCAGTCAAGTCTGGGATGGAGACTCGGAAGCCTGCCTAGTTCAGAGCTGCCCGATCAGGCGAGGGGAATC
CCAAGGCCAAGTAGTGATGGGAATGCAATGCCCCCTCCCCAGCCCATTCTACATCCCCTGTCTTTTGCAT
ATGACTGAGAACCTCTGACCTGAAGCCCTGGCGGGATTCCAGTACAGCCCAG
>TCONS_00001426 gene=XLOC_000518
CACAACAATGTTCTCTGGTCAGTGGTTGGGGGCAAGCCAGAGTCCTGGGAGTTAGCACACACCTAGGAGT
GACCCTCAAGCAATGTTGGAACAGAGCCGAGGAATACACACTCAGCTCCCTCCCCGCTCAGCTGGGGTCA
CTCAGGTGTGTTCTACGCTGTCTTCCCAGGGTCCCCAGTGGGATGGAGCCCCGGTTGCCCACAGCTATAA
CTTGCTGGCTAATGCATATTCCTCCCTGGTTTCTTCCCCACCCCCTTACAGGTACTCCTTGGGATCATAA
ATGAACTACCTGCAACTCACATCCTAGTGTGAGTTGCAGGGTCTGCTTTCAGATCAGCCCAAACTCAGGA
CTGTCTGTCTCCAGAGCCAACACTCAACTATCACGTTATGCATCATCCCACCTCACCCCCAGGGACCTCC
CTC
>TCONS_00011196 gene=RHD
CAGCCTTCTTCTCTTAATCACAAGATTATTTTCAGAATTTAATCTTTGAGGAAAAGGTTTGAGAGGAATT
ATATCTAAGTTGTGAGACTGAGTTCTGTATTCTGGAAGAAACGCTTGGAGTGCTTCTGAAGATACAGAAG
TTCCATTTAAGGGCAAGTTTCCCCAGAGACATATCAAAATATTATCCATTGTAAACTGAGATTTAATTCT
CAAATGTATTCTACTTGTTCTAAAACAATCTGTCCACAAATATAAAACTATAAGTAATAAATTGTTATTT
CCGCACAATGGGAATCTCTAATGTGAAAATGTATTCTATGAAAATAATTTTTTTAAATAAAATGTTGTAT
AAAAAAAAAAAAAAGATGAACTGTCCCTGCATCGGCCTAAAGGTATCAGTGCTCAAAATCCCACTCCTGC
TTTCCAACTCAAAGGCTTGACTCTTGCAGTTCATCTCTCTTCTGTATCATCAGATTTTTCCTCTCTATCG
GATTATTGCCCTCCTGCTTCTCCTCCATTTCTCTGTTCCCCTTTATAGCAAAGTCCTTGGCAGAGCTGCC
CCTGCATGCTGTCTCCACTTTCTCATCTCCTGCTCTTGAATCAGTCAAGCCAGGCTGTTGCCTTCATCCT
CCTCTACAACCATGCATGCCAAGGTCTCCTGGCCAAATCCAATGGCTACTTCCCAGCCCTCATCCGACTT
GACCTCTCAGCAGCATTCAGCCCACCTGGGGCCCTCTCTTTCCTTGCCTTCCAGGACCTCACGCTCTCCT
GGGCTTCCTCCTGCCTCTCCAAGCACAATTCTGTCTCCTTTGCTGGCTCTTACACATGTCCCCCCTCTAA
AATGCAGGGTGTTCTAGGACTCAGTCCTCAGACTTCTTCCCATCTCTCTTTATCCTCACTCCTGAGTGAT
CTCCTTGGGTCTCATGGCTTTAAACACCATCTGTATTGTAACAACTCCCAAATTTATATCCCTAGCCCTA
ACCTTTCCACTAAGCTTCAGACTTGTACATCTCCATTCAGTGTCTCCACTGGGATGTTTCATACACATCT
CTACCCCCCCTCCCCCAACCTTAACCCTAACGCTACCACATTCGACACTGAACTCTGGGTTTTCCCTCCC
AGATCTATCCCACCCCAACATTCCCCATCTCAGTAAATGGCACCAGCAGCCGCTGAGTTGTGCCAGATGA
GAACCTTGAAGTCATCTTGACCCTCTCCCACCCCACGTGCAGTCTATCAGCAAATCCTGTCAATTCTGCT
ATTAAAATACAGTCAGGATCCAACCACTTCCCATCACTCTCACAGCTATTGTCCTAGTCTGAGTCTGGAT
GATGGCAATCACTGCCGCTCTGGTCTCCACCTGCTTCCTCTCTTGCCCCTTCAGTCTTTTCTGAACCCAG
AAGCCAGAGTATCTTAAAACATAAGTCAGATCATGGCTCTCCTCTGCCCAACACTCCCTAGTTCTCCCTG
TATTTCTCAGAGTAAAATCCAAAGTCCTTTGGGACACTGAGGCACAGTAAAGGGGCTTCATGCTTTTTTT
TGTAAACATGCATCATCTCATGTGATTAATTCAATTACTCCCTCAAAACCCTATGTGGTAGTACTGCTAC
CCTCATATTACAGATGAAGAAACTAAAGCTCTAAGAGGTTAAATTGCCCAGAGTCACACAGGGATTTATG
GCAGAGCTGGGATGCAAACCCCAGCCTTTGACTCCAAGTCCAGTGCACTTTCTTCTAAGCCAGGCTGGAA
CTGTGGGTTCTCGCTTGGGTTCTGCCACTATCTTGCTATGTGATCTTGGGCAGTCCCTTCCCCTCTCCAG
GCATCAGCTTTCTCACCTATGAGATGGGAAGGTTGGCTATGTCCTCACTCAGGGTCAGGGTTACAGCAGA
G
>TCONS_00001454 gene=MACO1
GTTTAATGTGGACATTTTAAAGTTTTCTTTTCTTAATAGGTTATAATATACCTTCAAAAATATATATCTT
TTTTCGTTATTTGAATACAAACTTTAAGCTGTTATGATTTGATATTTTAATTACAGGCATTGCAGGTACC
AGCTCTCACTCTGAATATATCTTTTTAAAAAAAAAATAGTTGGACTGATTTCTATGTAGGTATACTTGAA
GACAGCCATGTGCCAAAAAAGAAAAAAAAATGTTCATGGAATTTCATCATTGAAAGGAATGTCATTTAGA
TGAACCCTTAATTTGGCAAAAGAATCCTCACAGCATCCCTGACACGTGGTGGTTTTACCTCTGATGGAAA
ACCTACAGTGACAAGGAACTTACCTACTGTTCCTGGTACCCTACTCTGTTTTTGGGCAGCTATAAAATAA
AGTTATTCCTCATATTAAGCCAGAATTTTCTTCCTTAAATTTTGACCCAGTATGTCTTCACTGTTTTTGG
GCTCGTTGATTTCTTTTTTAAAAATTTCTATTTTTTTTTAAGATGGGGTCTCACTATGTTGCCCAGGCTG
GACTTGAACTCCTGGGCTCAAATGATCCTCCCACCTCAGCCTCCTAAGTATCTGGACTAAGCCACAGCTT
GCTGATTTCTTAGAGGATCTAAAGAGGCTTTCCCAGAAAAATATAAGGGAATGTATAAAACTTTTCCTTA
AAATGTCAAGGGGGCCAGTGCACCCAGCCAGTATTATATATATTCTTTGTCTATAATTCATTTCACTGTA
GAATGTTAAGTTCAACTGTAAATTTATTCTTAGAAATTTTACATGGATCCAGAAAGCAGTACAGCATGGT
TGGAAAGACCATGAGCCCCCCCTTTTCAGGCAGATGAGTGAATCCCAGCTCTGTCCTCTGACAGCTTGTG
TTGCCTTGTCACTGCCTCTAAGCCATGGTTTTCTTACCTGCCTCACTGGGTCATGGGAAAAAGGAACTGA
AGTGATACATGTATTCAACTTAATGCCAAGCACATAGGTGTCTGATGAATGTTAGCTATGTTTATTATAA
TCAGGTAATGATTCCAGAAGGTCTTGATGAAATATATGGCTAATTCATGAAACTTAAAATAATTTAGAAT
TTCCTTAGCCTATTTATAAAAGTAAGAGAATATTATTAATAATTTTTGAATGAATATTATTTCTCTTTAT
GTTAATGAATATTAAGATATTATTCATTTAATCTTAACCATGAAACATTTTTGAAAAATGAGCTTGGTTC
TTATTTAGATCTATTGTGGAACTTACCACCTAATGTATGTTTCTCCTAAACACACCAATTTTTACTAATA
TTTATGGCAGAAACCAAAATAAACAGTAATCAACTAAAAAAATACTGTTTCCAGTATTTTTAGTCTTTTT
ACAAACAAGTAAATTAAATGAACTTGGTCAGTAAAACATGTCACCGTAAGTTTGTAGTGAGACCACATTT
AGACTAATTATAAATTGATACATTTTCATGTTAGTGAAACTTATATGGGCTTGACAGTGTTTGCAGAGGC
TTTGAAATGATGTTAGGCAGGCTGGTAAGTTCAATGAAAATATTTAACTTTCTATCCCAGAGATTAGAGT
TCTAAGTACAGCTGGTTTAATTTGGTGATACAAACCAAATCTTGGCACTGATCATATCGGATACTTATTT
AAATGATTCTTGAATTTATGTATGACAGAATTTATATATGACAGAGTGTTTGTGAACCAATCTTCAAGGA
ATAGCTGGTGACAGTACCCCTCAGGCAGCAAGAAGATTAAATTAGTCACCTGAATTTGACCCTGCCTTCT
AGTATTGAAAATCAAATGATGTCCTTGTGATTTTTTTTTTTAACACTTATGTTTACTTTTGGCTACCTGT
AAAGTCTCTA
>TCONS_00001478 gene=MAN1C1
CTTCTCCAGTTTGGTACCAGGATAGGGGTATTAATGGAGAAAGTGTTGACCTAGGAGTCAGGAGGCTTGG
GTTCTTCAAACCCTGGCCCCACCACTAACTCACTGGGCAGGGATCACGTTTCCTTTCTTAGCCTCAGTTT
TCTGTCCTGTAGAATGGGGATGATAATGCCCTCTTACAGGATTGGTGTTGGGATCTCATGAGACCGTTCC
TTCATGCGGGTGGTTGTTCAGTGCCTGCCATGCGCTACAGACTGTTTAGGCATAAGACAAGTAGCAGGGA
GCAAGACAGACGCTCTGTGACCCTCCCCGGCCAGTGAGGAGACAGACGCATGAATCATACTTCCAGTGAA
GACCGTCCGTGCGAGTGCTGTGAGGTACAGGCATGAGCCCCCGTGCCTGGCCAGGCATCCCATTTTCTAG
ATGAGGAACCCAGGTCTGTGAGGAGTGTGTGTGAGGTCACACAGCTGCAGAGTGGCAAAGTCAAATTCCA
AACCCAGGTCCCCGTGGCTCACAGCCAGGCCTTAACAGCTGCATAAACTTCCACCTATTCTTAGCACCTG
TCACAAGGCTTCATAATCATTCATTTACTTGCTGTTTTGCTGGGAAATTGCTTACTGTCTTTCTGAGAAA
GCAGCTGCAGCCTCCGTAAGGACAGAGGTCAGGCCTGATGCATCCTAGAATCTTCCTCACCACTGTCCCC
ACCAGCACCAAGGCCAAGGTCTGGGTGGTGATTTCCTCTCAGATAAATCCCTTACCCTTTGAGAACCAGA
AAGAGAAATTCCTCAGATTATGGTCTGTCATAATCCCCTCCCTGCTTCCCTGTCAGTTTTTGACAGTTAC
CCTGAAACCGTTTTAAAATGATCTCAGAGGCAGAGACTGGCCTTCTCCACGCATGATTAAGCACGATGGC
TTTTTAATGATTTGAGCTGTGCCTTCTGTGAATTGACAAAAATGGATTACCATATATTTCTGAAAGCCAC
ACTGCCAAAATCAGATTTTTTTTTTTTTTTAGTTTTCTCAGCCATCCTCGAAAACCTTAGCTGAGAATGA
CAAATACTAG
>TCONS_00001481 gene=XLOC_000549
GCAACTTAACTCCATTCCACGGATAAAAATAAGTACGACTCAAGACAGGCCGAGAGGAGAGAGGAATTAA
GGGATGACTCATCCTCACTGAAGCAGGGCATGCAGTGGGTAGGCTGAAGGCAAGAGAGGCAGAGGGGTGC
GACAGGAGAGGACAACCCATGTCGGTTTCATACAAGCACAACATTTGAAACTGGTGGACCTGTGTTCAGC
TCTGCCCTGCCCTTTTCCAGGACTGTGTGGCCTTGGGCAAGCCCCTTAGTTAAGCTCCTCTGAGCCTCTG
CTTTTCCATCCATGGAAAAGGAAAGTGCTTTCAAGGGTTAATCGAGCCTCCCCACCCCACCCCTTGTAAG
AACTCAGTGCATCCTAGCAGTGATTGTTATGATGTGAACCTCTTTGTAAACTATAAAACCTTGTGTAAAT
GTGAGGCAAAACACTGCTGTCAAAAATTCTTCTTTTTAAACAAAATGCTCTGAAACTTGGGGGAAACCGC
ATCAACCAGGCCCAGGAGACAGACCAAAATCTCAAAGCAATAAATCTGAACGTTTTCTGCTTTTCCCATT
GAGGAAGCATTTTGCCATTAGCTAGCCCTGAATCTACAGAAATTGGGAAACTGGGATGAAGATTTGTTGA
CTGTCCAAGGTCTTCCAGGGACCCGTCTGGTGGTGGGGGATGCTCGGGCAGGGGCCCAGGGCTGAGGAAG
ATGCCGAGAGCTTGCCCAGGAATGTTTGAGGTCCAATTAGTGTTTCCTCTTCATGGAGTACCTGATAAAT
CCTGTCTACAAAACTTTGGAAGGGAGATGGGCAGGAAAAGATGGCACCCCCATTTATAGAGGAGGGAACT
GAGGCCCTAACAGGCTTGCTCCAGGGTCAGGCTCTGCAGCCCTAGCCACCTCCTGGGTCAACTCCTACAT
TGCTGATGTCGTACTTTCACCTTCTCCACTGTTGAATTAACCCTAGCCCAAATTTCTGGAGCATCTGCTC
TTCCAAAGTCTGACTCAATAGAGATGAGATTCCCAGCAGCTGCCCGAGGTTAGAAAATACCAGCACACTC
CTTTTCCTCTGGCAGTTATCCTAGCAAAATCATGCTCCCAGAACCCAGATAACCCAGATCCACGATGTCC
TCGCCATCCAGGGACCAGAGCAAGGACAGAGTGTAAACAGCAGAGAACGGAGAAGATGTGGGCCAGCGCC
ATACCCCTCTGGGCCACTTCTCAAAGAGAGAGACCTTCAGGGATAATTCCATCGTCTTGCACAAGTTACA
AAATTTCAACTGTGGCTTTCCCAGGTCTTAGGACCTGCATGGACCACCTTCTCCAGGAATTGAGTTCGCA
CGGAGATCACTAGAGATGGAGAGGTCAGGGATGGCCCCTGGGGAGCTGACATTTGTGACAGGCTGTGCAA
AGAGCATTCCAGGCAGAGGGAACAGTGAATGCAAAGGCTCAGAGGCAGGAAGTGTTGTTGCATCTGAGAC
ACAGAAAGGCAGTAAGCGAGTGGGAGGGTCTGGGGGGTCAAAGGAAGTCGGCAGAAGGGGTTCCATCCCT
CAGTGCCTGGTGGGCAGGTAAGTACTTGCTGTGGTTTGAATGTCCCCTCCAAAACTCATGTCGAAATGCA
ATTGCCTTTGGATGGTGTTAAGAAGTGGAACCTGGCTTGTTAAGAGGTAATTAGACCATGAGGGCTCTGC
CCTTGTGAATGCATTAACGTGGGTTGTTCTGAAAGCCGATTCAGCCCTCGCTTGCTTGCTTGCTTGCTTG
CTTGCTCTCTGGCACTCTTCTGCCCTTCTGCCTCTGGCCACAAGTGGACGCAGCACGAAGGCCCTTGCCA
GATGCAGGCCCCCAACCTTGGATTTCCCAGCCTCTAGAAATACATTCCTTTCTTTATAAATTATCCAGTA
TGTGGTTTTCTGTTATAGCGACATAAAATGGACTAAGACAGAGTTTAATTTTAATCTGAGAGCAGCAAGA
AGCTAGGAAGAGTTTAAAGCAGCACATGAGATGACCCACTTTACATTTCTGAAAGTTTCCTCCGACTTCT
GAGTGGAGAGACCTAGGAATTCTTTTTCCTCTCACATCTGTCTCAGTGGAAAACCATTCTCAGATTCCTA
AGCGGAAGCTTCTGAAGCCTGTGCCCCAGGAGTGCCGCGAGGCCCGAGTGCCCTCTGCCCTGTGTGCATG
ACCTCTCCTCTGCTTTTTTACTCCCTGGGTTTTGAGGAGCCTGGGAGACTTCAAGGGCACCAGAAACCTT
TCCTCTGACCCTTCTTCCCTGTAGCCGTGGATCAAGCCTCCAGGCTGCTGCCCCCTCTGTTTCTACCACT
CCTTTCAAGCGGGCCCAGCTGCGCTTTTAAAAAATGGAAGCTGCTTCCCAAGGTGGCCCGGCTCCTTCTC
TCGCACATGCGCCAACGGAGGCTGTTTGTGGGGCCTGGGGCCTTCTTTTCATTCTTCTTTGAAACCTTCA
GGATTTGTGGCAGGTATGAAGTCAGGGAGTTCTGGGTCTCTCAAAAGCACATATTGCTGAAACATAACAT
TGTCTACCTTCACCCCTCCTCCATGGGTAATTCCAAGCAGGACACTGAGTGCTCCGCACCTGCCCAGGTT
CTAACTAAGTCTGCCTGGCTGGGTCACCTTCTGCTGTGTCATTCTCCGTGTGCTTCCTGAAGGGTCCTGA
CTCCACACGGTTCCCCACCTATGATCACCATGTGGTCTGGACACCTTCCCTGTCCACAGCTCACCTGATC
ACCAAGGGACCACCCCACAGCCTTGACTGGTGCCACCAACTATAGCTCTCAAGGTCCTCCCAGGGGTCAT
GGAGCCATTTGGATCCCTAATATCTCCCGATCCCCTTAGCCTATCTTTGGAGCAGTCAGGAACTATCTGC
CTCCTCTTCCCTTTCATCTGTGTCCACGTGTCCCAGCTGTCTCCTGAGAAATCACTCCTTTCCTCCAGCC
CAGTCAGCATGTCTGCCTTCATCATGCTGTAATTTTCCAAAGCTCCAGTGTTTCAAACCGGTGTTTCAAG
GCAGTTCACTTGAGGCCAGGAGTCCAAGGCTGCAGTGAGCTATGACTGTGCCCTAGCAAGCCCAGCCTGG
GCAACAGAGTGAGACCCTGTCTCAAATAAAATAAAATATAAAATAAAATAATAAAATAAAATACTACTGT
TTTCCATGGCTCCGGTGTTAAGCCTTTGTTGTGCTTTAATTTTCCGTGGCTCTAGTGTTTTAAACCAGTC
CTATTTCTCCTTGAGTTTTTAAGTGAAACTTTAAAAAAAAATTTTTTTTGAGATATAATGTAGATACAGT
AATGTGTAAAATGCACTATTCTTTTTTTTTTTTTTTTTTTTTTGAGA
>TCONS_00011223 gene=AL020996.1
AGGACACAGTGAGCGCTTCAACGCGCTGAACTAAACGAATGAAGGGGAACACCAACTCAGCTGTCACCCC
CGCCCCCAAGTGTCACTGGCTAGAAGATCTTCCCCCGGTTCGCCGGCAGCACCGGTGGGTCTTGTCACCT
CTGCGCCCCGCAGCCCTCCGGAGGCTGCAGTTGCTGTCTGCTGACAGGCGTCCCCTCAGGAGAACGGGAG
CTCCTCCAGCGCAGGGCCCTGCTCAGCACCCCTGGTCCCGGGGGCCCCCACGGAGGCCGCCGCGCTCAGT
GAAACTTTGCCGCGCGCAGCAGTGGCCGGAGACCCGCGCGGACCCTCTCCCCGCGGGGACCCGCCAGGGC
GAGTCGCCCCTCCCCCGCGGCAGACGACCCGACCTGGGCCAAGGTCGGCCAAGTGCTCGCCGCCTGCCCA
GCGGCCCTTGGACCCACAGGACCCGGACCCGAGTGCGCGGAAGCCTCCGAGCCGCGGCCAGGTCTCAGAA
TGCGCGGCGGGGCAGCCCGGCCCGTCAAGCAGCGAAGCCGAAACTAGAAGCCTGAGGTCTGGCTTGGTCA
CTGTTTGCTGGGGAACTCCGACGAGCAACTACCCTTCGGGGACTCAGTTTCCCCCGGGCCAAGTGAGACG
GACAGCTGCGGCTCCCGCGAGAACTCGCGCGGGAACAGGAGCTGCGGGCTCCGCACAGCGCCCGGCACGT
AGACCCAGTCTACTAACGGGCTGGAAGGTCGCGCTCCCGCCTCCGCGCCTCCCTAGAACCTTTCTCACCT
CAAGCTCGGGCTCCCGGACTCTCTCACCTCACGGCCCCTCCTTCCACCTTGGGCCGCCCAGCCTCAACCG
CCCTCACTTCCGCTGACCCGCCCCCCGGAAGCGATCCTCCGCAGCTGCGCACCGAGGCGCACCTCCGCGC
ACCCTCAGGAGGCGGGTCCAGCTCGGTGGCGAGGGGAGCGCGGCCCCCGAGTGGGCGAGGCGCTGGCGGC
TGTAGGCTCCGATACCGCGGAGCACACTCCCCTCCATCGAGACCGTGCCCCCGCGGGGTCTGTGTCCCCG
GGAGGAGTTGGCTGCGTTTGGAGATCCCTCGGCCTGGTATTCGTCGCGTCTCCCTGCTTGTTGCTCTCCA
CGTTTAGCCCCATCCGACTTCTGGAAGCCCAGGGAGAGCACCAGATTCTCAAAACAGTAAGTCCTACCAC
TTGTTCTATCGTAAAACTTATTTTGGGCAAGTCACTCAAGCCTTCGATAGGTAAGATAGTACCTGAAAGC
ATTCCAGCTCAACTCTGCCCCAAGAGGGAGCCACCCCATGGAAGGACGGAGCTGAGCAACATGCCACTCA
AAGGAAAAGCACTTAGAACCACTCTAATGCAGACTTTGGAGCCACATGTGGGTTTGAATCTCAACTCTAC
CTGAGTGACCCTGGGCAAGTCACTTCACTTCCCTGAGACTCAAGTTTCATCAAGATGGGAACAATGAGCA
TCTGCCTCACAGGCTTGTCGTGAGGATTAAGTGAGAAGGTGCAGCTGCAAAGACATCAAGCTGGACCCAT
CGAGGATTTCGGATTCAGCCATCATGGGGCTGCTGCCGGGGAAGCCACTGCCCCTCCTTTCTCCTCAGCA
CTGGGGTTATAAAAAAATACCTACAAACCA
>TCONS_00011224 gene=AL020996.1
AGGACACAGTGAGCGCTTCAACGCGCTGAACTAAACGAATGAAGGGGAACACCAACTCAGCTGTCACCCC
CGCCCCCAAGTGTCACTGGCTAGAAGATCTTCCCCCGGTTCGCCGGCAGCACCGGTGGGTCTTGTCACCT
CTGCGCCCCGCAGCCCTCCGGAGGCTGCAGTTGCTGTCTGCTGACAGGCGTCCCCTCAGGAGAACGGGAG
CTCCTCCAGCGCAGGGCCCTGCTCAGCACCCCTGGTCCCGGGGGCCCCCACGGAGGCCGCCGCGCTCAGT
GAAACTTTGCCGCGCGCAGCAGTGGCCGGAGACCCGCGCGGACCCTCTCCCCGCGGGGACCCGCCAGGGC
GAGTCGCCCCTCCCCCGCGGCAGACGACCCGACCTGGGCCAAGGTCGGCCAAGTGCTCGCCGCCTGCCCA
GCGGCCCTTGGACCCACAGGACCCGGACCCGAGTGCGCGGAAGCCTCCGAGCCGCGGCCAGGTCTCAGAA
TGCGCGGCGGGGCAGCCCGGCCCGTCAAGCAGCGAAGCCGAAACTAGAAGCCTGAGGTCTGGCTTGGTCA
CTGTTTGCTGGGGAACTCCGACGAGCAACTACCCTTCGGGGACTCAGTTTCCCCCGGGCCAAGTGAGACG
GACAGCTGCGGCTCCCGCGAGAACTCGCGCGGGAACAGGAGCTGCGGGCTCCGCACAGCGCCCGGCACGT
AGACCCAGTCTACTAACGGGCTGGAAGGTCGCGCTCCCGCCTCCGCGCCTCCCTAGAACCTTTCTCACCT
CAAGCTCGGGCTCCCGGACTCTCTCACCTCACGGCCCCTCCTTCCACCTTGGGCCGCCCAGCCTCAACCG
CCCTCACTTCCGCTGACCCGCCCCCCGGAAGCGATCCTCCGCAGCTGCGCACCGAGGCGCACCTCCGCGC
ACCCTCAGGAGGCGGGTCCAGCTCGGTGGCGAGGGGAGCGCGGCCCCCGAGTGGGCGAGGCGCTGGCGGC
TGTAGGCTCCGATACCGCGGAGCACACTCCCCTCCATCGAGACCGTGCCCCCGCGGGGTCTGTGTCCCCG
GGAGGAGTTGGCTGCGTTTGGAGATCCCTCGGCCTGAGAGCACCAGATTCTCAAAACAATGCAGACTTTG
GAGCCACATGTGGGTTTGAATCTCAACTCTACCTGAGTGACCCTGGGCAAGTCACTTCACTTCCCTGAGA
CTCAAGTTTCATCAAGATGGGAACAATGAGCATCTGCCTCACAGGCTTGTCGTGAGGATTAAGTGAGAAG
GTGCAGCTGCAAAGACATCAAGCTGGACCCATCGAGGATTTCGGATTCAGCCATCATGGGGCTGCTGCCG
GGGAAGCCACTGCCCCTCCTTTCTCCTCAGCACTGGGGTTATAAAAAAATACCTACAAACCA
>TCONS_00001524 gene=XLOC_000559
ATTGCACTCCAGCCTGGGCAACAAGAGCAAAGCTCTGTCTCAAAAAAATAGATAAAAATAAATAGAAGCT
GCCACTTACTGTGTTCCTAACTGCCTAACCCTGGCAGATGCTGGGAGCGTAGAGTAAAGGCGCCGTGGTT
CAGGGAGAGAGGGGGCTGGTTCTCACCTCTGGTGGCAGCTCAGGAAAGATATTTGATGAAATCAAGATCT
GTCTACCGAACACTGATAAAGGCTCTATTAGAATTTACTGGACTTCCCCAGAGTGCCACAGGGAGGCTGC
TGCATGAAGAGGCAAAAATGTTAAACGAGGATGCAGCACGGAGTGTTCAAGGGACACAGACCTGAGGCAA
AAGACAAAGCTGGAGACGGGCATTTTGCAAATTTGAAGCCAACTGGCTCACAAAATGAAAGAGGCTGTTA
ATACCAAGTGTGAAGGTGGGATGGCATCACCAGAGCTGGCCAAGTTCAGAGAAGCTGGAAATCTCAATTT
GGATGTGACGTTATTAAATGATGACAACACACGTACACTACATGGGCCAACCATGGGCGAAATTCAGACT
TTGGGTCTCTGGGTTACAGACCCAGAAACTGAGGCGCAGAAGTTAGGGTCAGCCCCAGGTCACACAGCTA
ACAAGAGCTGGCCTAGGCACCCAGGGACCTGGCCCCCTAGCCTCTGTGCTTTGCTACTGATTTCAGCGCT
CCTCTTGTGGCTTTTTCTTGAGGAGCCCAAGGGTCAGGGTCCCACCCCGCGATATGAGGCCAGTGGCACT
GCCCC
>TCONS_00001585 gene=RPS6KA1
AGCTGGGTGTGGTGGTGTGCACCTCTGATCCCAGTCAGAGCCAAATCCTAGCTGGGGAGGTAGTGGGGGC
AGTAGGAGGCGTCAGCCTTAAGGACGTTATGGGTGGCTTTGGTATCCTAAGGCCAGCCTGGTGGGTGTGG
AAGTCATCCCCCAGGAGGTATGGTGGCAGCTTCAGAGGGAGGAGAAAGATGAAAAGCCTGGGTCCCTGCT
GTGAAGGGCTCACAGGCTGGGCAGGAGAGGCTAAGCATACCCGACAGTGTGGTGCAGCCGGTGCTGTGAC
TGGTGTGCGTGGATATCCGACGCGCTGGGGAGCTGGGAGTGGTGGTGTAGTCTTGTAGAGGGTGGGCCCA
GAGGCCAAGGGGACACCTAAGGAGCGGGAAGCCTTGGAGGATGAGTGGATTTCTCTAGACCAAAAATGTT
TGAGGAAGGGGACCCTGGGAAGGAGAAACTGTTTGCCTGAACTAAAGTGTAGAGGTGATCCACAAGGGGG
TGCTTTTCTCACTGCACTTGCACGCCTCTGATGACAGAGACAGCACTTCTCCAAGCAGTCCGCTGGGCAA
CGTGACAAGTGCAGCTTCGTAGGAGTCAGGGGCCGGAGGAGCAGCATCAGGCAAGGCTTCTCAGAGGAGG
GAGCGTGCGAGTTGAGTCTTGAAGGATAGGCAAGGAGTGGATTATCTAGTTAAAGGGAACAGTGTGTGCA
AGGGCTCAGAGACCCCTCTAAGGATCTGAGAAGTCCAACATGGCTCAGCTGTGGTATGGAGAGAGAGGAG
GTGAGGATCACAGGGCCCTCAATTGCCAGACTCAGGAGCTGGACTTACTCCTGAAGGCAGACGGGAACCT
TTGAAAGGTGTGGGCAGGGTGGCAGATTTGTGGTTGGAACCTTCCCTCTGGCTGCTGTGCAGAGATGGAC
CTGAAGGGGCTGACGTAAGATGGGGAAGCTGGGGAGGAAGCATCCAGGAAGG
>TCONS_00011359 gene=FGR
GGAGGCGATGCCGCTGTGTTCAGGGATCCTGGGGTGGAGGATCTGCTGTTTGAGAGACCTGGGTTCTTAG
CAAGACTGGGCCCTTAATTGCTGTGTGACTGTGGGCAAGTTACAGGGCTTCTCTGGGCCTCACTTTCCTC
ATCTGAACTATGGTGAGAAATGATCCTTGTGTCCACTCTTCCCCCACGAGAATCAGGTGCAGAAAGCAGT
TTTTGCTGAGTGTCCTGAAGGGTTAAGGGCTATCCCTGACTCAGCGAGCCTCCCCTTCACCTTCTCAAAA
ACATGCAGAGGAGGCCAGCCTGGGCAGCACAGGGAGACCCCCGTCCTGTCTCTACAAAAAAATATAGTTA
GCCAGAAGGCTGGAAGTGGTGGCACCTGCTGTAGTCCCAGCTACTCCAGAGGCTGAGGCCGGAGGATCGC
TGGAGCCCACGAGTTCAAGGCTGCAGTGAGAGCTCCTGGATGAGAGAGTGAGATTTTGTCTGTAAACAAC
AACAACAACAAAAAGCATGGAGGGGGACCAGACTGCCCGGCTCTCACTGACAGGGCCTCCAGGGACCAGC
ACACAGTTGGCGTCTAAATAGTTTATGGCTCTGATGAGAGCCCATACTGGGGAGGTCAGCAGAGTTAAAA
TCTGTCTCACACCCTCTCTGGTGCTGCATCCAGTTGGCCGCCCCTCGGGTGTGTACTCTCAGGGGCCCTG
ATGTCCTTGGCATCCTTCCGACTGTGGTGATGATGGGAGAGCAGGACCCTGTTCCCACTTCACAGATGGG
AAGATGGAGGTTTGGGAGTTGGCAACCTGCAGGGCCAACAGTAGGGACCAGAATTCCAGGACATCTCGTC
TCTGATGTAGCCTGAGCTGAGGCCTGAATCCTTACCTCATCCCTACCAAGTTTCATGTACCCTCCGGGGA
GGAGGGTGTGGGGTTTAGGGGCTTCATGACTACTTCCTGTTCCAGTGAGTAGGTGCTCTCACACCCTCCT
CCAGTGAGGGTGTGAGTGTTTGTATGTTTTGGGCTCTGAGTGAATGAGCATGAACCCTTGAGCATATGAG
TGGATGTTTGGGTGATCTCTGCAGCCACCTGGGGCTGATGTGGCAAAGGAAGTGGCCAGACCTCAGGAGG
CTGGGTAGGGAACCCCAGAGCTGGGGAAGTAGGGGCCAGGGCTCTTCCCACGCAGAGCAGACTGGGCTGA
CCTAAGGTGGGAAAAGGCAGGATGTCCCCCTCACCGCCCCACTCCCCTGAGGGACCAGGGAGGGGGCTTC
CTGTCTGGCCACACTGTGAAATCTAGACTCCCATCCCTTGGCTGCCCCTGGACCCCCGCCCCCCGCCGCC
ATGGCTTCCATCTCCTGAAAATCCTGAGTCCCAGGCCAGATGGCATCTAAAGAGCTGTGTTTTAGAGGCT
GGTGGGTGGTTTTCAGCAACAGGTGGAAAACCACTTTTACCCACAAGAAGTGGAAAAAACTGCTAATGGC
CTCGGGACCACATGGAGGGTAAAGGCCACCCCCGATCCTGCACACACCTGGCCTCACCACGGTGGTGGTG
GAGTCAGACAGGGTTGGGTGGGTATGTCTTCTTCAGGAGGCAGTTTCGAGGCCTCAAGAAAGGATGGTGT
GAGATGAAAGGGGGTTAATGAAGGCATGAGCCACTGCGCCCAGCCAGATTCACTTTCAGAAGGAACTCTT
TGGTGACAATGGAGAGGAAAGATAGGAGGCGAAGAGGCAGGAGACGGACACCCCTCTGGGACACAAAGAA
CCATACCAGGTCACACTCATAGGACACACAGCTTTGACCGCGCCTATGAACCAGACATAGCGATACAAGT
AATGGCACCTACAGACGTGTCAGTGGGATCCCAGGCTGAGCACCCACAGACAAACATGCACTGCTTCACA
CTCAGACACAGAAGTCAGGCCTGCAAGCGAAAGCAAACCGAGGACACAGGGTTACCCCCCAGACACAGGC
GCACAGCGGGAATCACACAACCCTGACGGCCACAGGAATTCACACACACTCAGTGTGGCTGTCAAGGGCC
CGACCCTGCTCCCCCTCTGTCTCCCCCAGGTCCCTCACCACCTCCGGCAGGAACAAAGCTGACCTTTGCC
CTCTGGCCTCTGGCCTCTCCTCCCACACCCCCTGCCCCAGAGGGAGGAGCTGTTTGAAGTCTGGGCTGCA
GCTGGGGTTTCCTGTGGCCTAGAGGAATGTGGGAGGACTTGCACGGGGGAGGGGAAAGGGGCTGGCCCAG
GAGGAGGGCTAACAGAGCCTGGGGGCCTTAGTCCCCACTGTACCACAATGAGGGAGGCTTCCTGCTTGCG
TGGTCTCTTGGGCTCCAGCTTTGAGCTGTTCCCATCCAAAGAAGGGGAAAACCAGGGCCATAATGGCTCC
AGTCCAATGGGCCTCTTGTTCCTGGATCTGCAGCTCAATAGCTTAGGATAGGCCCGCAACCTCTCTAAGC
CTCCGTCTCCCCTTCTGCATACTGGGCTGAACCACCCTCTAGCAGTCCACACCTCTCCTGAGCAGCCCCA
GGAGTAGGGCCACCCCCAGAACTTCCATATTCAGGGAGGGCCGTGCTAGTCCCTACCCAAGACTCACTTC
ATCCTGCCCTTTCCATGAGGTCTGGGGGCCTGGCTCCAGGCTGCTGGGACCTGTCAGTTATTGTCATTAT
TAGTGTGACTCATCATCTCTCTCACCATGCCCTTGCCAGTTTTCACAGTGCTTTTACATCTATATGCTCA
GTTAATCTTCTCAACAGCTCTGCTTCTATTTTACACATGGGAAAACTGAGACTCACACAGATTGAGGACA
CACAAGTAAAATCAAGATCAGGACCAGGCCTGTCTAGCTCCTGCTCCACATGGCCTCTCAAACCCAAGGC
CCCATTCCAGACTCTCATCTTTATTTTCCAGGGTCTAGCTACACCACCTTCTGCTTACACCGAAACAAAA
GCGGCTGGAGGGAGCTGAGCCCAGAGAGGGATGATGCAGGCTCTTCCAGAACCTGTGTCCTCTGCCTCAA
GCCTTCTTTCCCTCCTGCTCGCTGACAACTGCTGAAGCAGAAACGAAGATTAGACACTAGGTGGCAGCAG
CAGCCCACGGGAAGACAACTTGAGTTTGGGGAGACCACCCCCCGCCAAACTCAACACAATTTGGAGAGGC
TCCACGAAAAAGACCAGCCCCCAAATAACAGGGAGACTCTGCAATGCTTGGTTTCCAGTGATGATCAACA
CTTTAAGGGCCAATGGAATTCACCCTCACAGGGGAAGGGGACCGCTGAAGTAGCCTGGGGTGGGAGGGGC
ATGCTCGAGAAACCCTACCTAACTTCTATTTCCCTCTAACTCATAGAGCCATGGGCCCTACTAATCTTGC
CCTCTGCATCTCATTACTTAACCTCCCCCTCCCATGCTTTTCCCAAACTCCCCTTCATCTCAACCTACTG
GGGCTCTCCACACCCCAGAAACCATCCTATATTATCCCACCCAACTCCCTCCTAAAACTTGATTCAAACT
GAGTAGAGTCTTCATGACTACAGGCAGAATCTAATGGGTAATGGGGGAAGGGAGAGAAAGGAGGAGGAAC
CTGGGTCTCTTTCACCCTCCCCAACGCCGAAGTCTGTCTGTCCTATAGGGGGCCAGCTAGGGCAAGGTGC
CAAAGCCTCATCTATTTGGGATCACTTCAGGCCCAGGCTTTGGAGCTGCAGAATCTCTAATGACTTTAGC
CACTACTTTTATGAGCATCTGACCTTATATTTCCCATTCAATGAATAAATCTTTGAACCCAAGTCCTAAC
TTGTCTGCAAGGAGAAGCTGCTCCAAGATGAGGGCCTCTCCAGTCGGTCATGGCAGCCCCATGATGCCAA
ATCAATAGTGTCCCGTTTAGAGCCCTAGACCTCTCCTATTACTGCTGCACACACCCTCTGCCAAGGGCCA
ATAGAGAGTGTTCCCCAGATCCCCTCTCTTGTCCTCTGGGGGTACTGGACTGCCATAGAGAAGGAGCTTG
GAAGGAGTGAAGGTGTGGGGAAGATAGTGACCAGGGAGTTGCGGTTGGCAAAATGTCACCAGCTGCCTTT
GTCACACACTGGCCAACACCCTGCAAGGCCAAAGGAAGAGTCAGAAACAGGTAGGCCAGAGACAAAGGCA
CTGCTCTAGGAACTTCAGACCTGGAGCAAGATAGACAAGGCCAGCAGACACAGGGTGTGGAACATCAGAC
ACACAGATGAGGTGGTCCAGTGAGGTGGGACCGCCGCAGGGCCAGTCAGGGCCGGCGTTGGTAGACACCT
AGGACACAGGACACGACAGCCACTATGCATTATTCATCTCCGTGTCCCTTGCAAGCCCTGCATACCTCAG
TTAACATTTGTTGAAGTGCCAAGAAAGGACACACAGACACAGGGAGAGAAGGTCAGTTACAGAAATGGAG
GGAGTCACAACTCCTTGTCATAGCCCAGGGGTTAAGCTTGTGGGGTTTGGAGTTAGTCAGACCCTGGTTC
AAATCCAGCTGGGTTCAGCCACTTGCTAACTGGAGAACCTGGACCTCAGTGCCCCCATCTCTAAAATGGA
AATAACAGCACTATTTTACCGCAGCAGTTCAGCCATCTCCGGGGGCGGTAACAAGGCCCCCAAGCAGCGC
ACATTCCCATCTGTGGGATAGGCTAGGCAGGGGCTGGAGAACACATGTGACCTGAAGAGGAGGTAGGTGA
AAGTGCTGAGCCCAGCCCCCGGCCGCGGCAGGAGGTCAGCACCGTTCAATCTGAATCCTGCTTCCTGACA
CAACGCAAATGCTCAGCAGAATTCGGAAAAGGGTGTGTGTGTTCTATCTGCGGATTATCCAGGACTTTTG
AGCCCTCGCCGCCCTTGGACATATAGGAAAGCTGGGAGTTGCAAGGGCGAAACCGAGGTCGGAGTTTGAG
AGGAGGGGTCACTGAGTGAGGAAGCAGCGCTGGCTGGGTCTCCCCCGCTCCCCCGCCCCAGCAGCCCTCC
CGCCATATATACTTGAGCTTTACTCAATAAGAAACCTTTTCAGAAAAGGATAACGTCCCCAGATTGAGAG
AGCCGGTCCTCTCCTCTGCCCTCTCCCCCTCCCATTTAATTGGGACGCCCCAGAAAGTCGCAGCCCCTTT
GGCTAATCCCCTGGTTCCCTATTCCACTCCCATTCCACTCTCAGACCCCGCCCCTTCACTCCCACCCGCA
ACCTCCGCTCGATCCAGAGCCCCCCGGTGGAGACAAGGAACACAGGGACCATTCTTAACCCTTGGGGAGG
ATCTTCGCCCGTTGGTAAACGAGGACGCGCTCCAGCCAGAC
>TCONS_00011366 gene=FGR
TGAGGCTCAAAAAGCTTTTAAAAATCTATCCTCACAAATGTCATACATATATGAGAAAAGAAGGGATTGA
AGAGACTTTGCAGAGTGAGAATCCAGGACTCTGTGACTGATTTGGGTTATGGGGAGTGGGAGGAATCAAG
GGTGGCTCAAAGTCTCCTTAAGGAGCTGGGTGGATGATGGCACCATTTGCTAAGGCGGGAAACACAGGAG
CAGGTATAAGTTCATGAGTTCTAGGGGGTACTTGTTGGATTGTGGTTTGTGGAGAGGAACATCCAGGTGG
ACGAAGCTGCCAGCAATTCGATTAGGTTGTGCTTTGTATGGCAGGCAACCAGCCCATGCTAATCCATGCC
CCTGAATCAGCCCAGAGGAAGGGACACCTTTTCTTAATTGCCACTAAAACTCCTCAGTTTGTTTGCTGTG
GCCCTTGCAGAGGGCACAACGGGCTAGGGCAGAAATTTGGGACTCATGAGAGTAAAGATGATCATTAAGG
CTATATAGGAGGGGTGCTGGGATTACAGACGTGAGCCACTGCGCCCAGACCCCATTCTCTTAATCCAGCT
GTTTCCAGGGAC
>TCONS_00001692 gene=STX12
CCCATTTATAAAATGAGTGAAATTATTAAAAGGGGATGTTTGAGGCGTGAGCCCCATGCCCAGGGTTCCT
AGTTTGTTTTGTATCCATTATCTTTACATTTTAATGAAACATCTTTCTTTCATGTTTTGCAGTTACCTTC
ATGTTCTGTCATGAGTTATTCACAGGTCTCACTCAGGTTAAGGAACTGCTCAGGGAAAAAGGGTTCTCTT
TTCAAGTCATTTTCTTCAGTGGCCATTTAAATCCTTTAGAAACACACAATTTTTACTGAGATTCATTGTT
CCCTTAATATGCCACATTCCTGAAGTCAGATGTGCCCCTCCTTCATTGTGGCTTGACTTGTCATTCATGA
TCTACCTCAGGTCTCCAGTAAAAAAAACTTTCTCCGTCT
>TCONS_00001693 gene=STX12
GAAAAAGAAAGATACAACTCAATAGAACAAAAGTTGTCAAACTTTTTAATCTCAGGAACCCATTACACTC
TTAAAAATCATTAAATTCTGTGGCCGGCTAAAATATCCTTAAACCTGAGTTTTCTCCAGTTTAGTTTTCT
CCGAAGGTAGAAGGCTGCCATTGCTGGGATCAGGGGAGGAGAAAAGGAGAGAGGGAAATTTTGAGCTCTT
CCTTGGCCTCCATCTGTAGCAGTGGTTCTGAACTGTGAGTGCACATGAGGATCACCTGGAGAAGATTTTT
TTTTAATGCCCCAGCTCTCATCCACCACTAATTACCTGATGGGATAATGTGAAATTCCTGTTTATTATAT
GTTAAAAATGGGCAAATATCCATTATTTTATATGGTTCAAACTAATAAATCATAATTTCTGG
>TCONS_00001694 gene=STX12
CTACACTATGAGCACCTCAAAGGCTTGGGGACTCTGTCTTACTTAGTTTTGTATCTCTAGCACGAAGAGG
ACGTTATTTAAACATTGTAGGGGTGAAGTATGATTTATGATACTGATGGGAAAACACATAATAATGGAAA
ATTTCAAAGTGTTTTATATCTAGTATAATAAGTAATATGTTTTCCTTTTAAATGCTTGAAAATAAAGAGG
CGTGAGTCACCGCTCCTGGCATGAACTACTGTTATAATGGCATTGGCCTTGGTGCCCAGGAGTACTCAAA
TCCTTTCCTCAATCACCACATCTTATACGGATCACCACATCTTATTTCTCCTGGAGAAATGTACATGGAG
AACAGAACAAGGCAGACAGATATTTTATTGCTCATTAGAACTTTGACCTCAAATCTCAATGCCAACCTCC
GGGTTAGGCAGGACTCCATGGAGAGCCCCTTTGCTTAGTCTGAAGAGCCCAGAATAAAGGCAGGCCAAAA
GTCTTGCTCCATTTTTGTATATCCTAAAGTCTAATCCCAAGTTGTACATCTTATCCCTTCAGTGAGTCAG
AGAAATAGGAACAGTTTTTGAGGTGGAGGTTGAGGGAGAAGTCTGTAGGCCTTTCTTACCTAACTGAGCT
TTCAACTTTAATTTTGCAC
>TCONS_00001729 gene=EYA3
CTCAAATCAAGTCTACAAAACAGAACCCAGTGAAGGCTTTAAGTTTGGCAAATCACAGACAGACGTGAGG
AACTGATGTGATACTCTGATGAACTCTCAAAGACTTTTCCAGCTATTGTCCTCTTGACCCCCATGACTTC
ATCTGGAATAGCTGCTATGAAGGCTTGACTCTCATGATTACTACTTCTGGTATGAACGCTGTAAATATCT
GATTAAAAGTGAACCAATTAACTTTATGTCTAATTAGGTTCCCTGGAAGAGTACCTGACCCAAAAAGAGA
ACCTTGATCAAAAGTAGATGAGGGGCCAACTCAAATGCTCAAGAGTAAGACAAATCAACACCTGTGAGTT
TATTACAGAAGAGCTTGTCCAATGCTATTGTTTGAGGTATTTAAAAATAATTATTGGAGATCACATTCAC
CTCTAATCATTTTGACAAAAATGAAGATGTCAATTAGATCTAAAGTTTTGACAATCCATTGCAAAGAATG
TAAGGTAAGTTTATTTGAATTCTACATAATGGTTCTCAGTTGACACATATATTAAAAAACCCAAACCCTT
ATCTTCCTCCAATTTAATTTAATTCTGGAAGGAATCAACAACATCCTAGGAGACTGAGGCCAATTTTCAC
TTCTCTAGAGAATGAATGAGACTTGATCTTCACAGTACTTGGGAACCACAAAATGATTATAAAGAGTCAA
GATATAATATCCATTATACTATAGAAGAATCAAGTAAGTAATATGCTGGCTTGGACTAGAATAGCAACAG
TGGGGATGAGGCAAAGACTTTGAAATATATTCTGAAGGTAAAACTAACAGGACATTCTGATGGATTTGAT
GTAGAGAATGAGGAAAACAACTAGACGGAGAGTGATACCACTTCCTAAGATGGGCAAGTTTGGGAGAAGA
GTGTATGTCACGGGGGCTAAAGGAATCGAAAGTTCTTTTTTGAAGATCTTAGGTATGATTTTCCTTCCAG
TAAAGATGTCAAACAGGCAGTCTGATACACAAATGAAATCAGGGGAGAAGTCAGACTGGAAATATCAATA
TGGAATTCATTAACCATGTACAAGATATTTAAAGTAATGTAATGGATCGGAGAATCCCAAAAGAGGAAAC
ATGGTAGCCTAGAATTAAGCCCTGAGGCCCACCAAAGAAGGGCCATCAAAGGAGAAAGGTGGGAGGAAAA
GTACTGAGAGGGAGAATGTGAGGAGAAACGTATTCTAGAATTTGCAACATGAAAATAACTAATGGCCTTG
ACGACAGCAGTTTCACTGGAAGAGTGAGGATAGAAGCTAAATTTGAGAGGCTGGAAAAGTGAATGGGAGG
TGAAAAAGCAAGTGAGGGCAACTCTTGCAGAAGTTCTGATATGTCACAGAACAAAGAGAAGGTCCATAAC
TAGTAAGAGATGTGGAGCCAAGGGCGGAGGGGCAGGGGGGGGTCGGGGGAGCAGTGTTTATGT
>TCONS_00001823 gene=EPB41
AAGCAACTTTCTTCTTTTTAAAAAATTGCTTTATCCACCAAGCATGAAAATATTTAAAGATGTATTAATA
TAAAAAGAGAAATGTAGGCTTGAGCCACTGCACCCGGCCCCACCATCTTCCTTCTTATAGGTATCAAAAA
AGCTGAAAGCCTAAGTGTTATTATTTCTTCCTATCTCCCTTTTAAAATGTTTGATGAAGTACTTAATCCC
CTGAACTGAATCTTCCTTGGAGCCCAC
>TCONS_00011459 gene=AL590729.1
GTTTACTCTCAGGAATTTCTTCTTTTTACAGTTAATATAAAGCAAAACTGCAGGTGTACAGCCTTGGCCT
CAAAGGAGCCATTGTGACCTTATCCAGGCTGGGATCTGTTGATTGAGGACAGTGGCATCCCCTCGAGTTG
CATGGCGCCATTACATTCACGGAGGACGTGAACGGTATGGGGGAAGCAATTTGAGATCTAGCCAGGCTGG
GTTGGGTGCCTCATTTGTACTCCAAAACATAGCCACTGTTTCCTTTGGTGAGTTTTGTTTGTTTGTTTTT
TTAAAGAACAGGGAAGAAATTGCTATCATTACACTAGAGGTTTAACTCTTGGAATTCAGACTTGGTCCCT
GTTTTCCCTCCTGTCTCAGCAGAATGGTATCCTTGACAACATGGTTAGCACTGTCTGCAGGAACAGCAGT
GTCTGTGGTATTGATGGCATTCCCTGGGGCAGGCCAAGGCTGGCCTCCCTGGTGAGAGGCAGCTGGACCC
CCCCACCCCCAGGCTTGCAGCAAATGTGGGGCCAGCCCCCGACACCATCCACCTGTGTTTGCAGCTTCAA
CTTAACTTCCCATCTCCTAAACCCTCACCCCTGCTTGGCCCTCTTCACTCTCCTTCTCTCCCACTTCAGT
GAATCTCAAATGGCAGAGCTGCTGGGCTTCCCAGAAGACAAAGAAGAGAACGAGGGGCCCAGAGCATCGT
TTCTCAAACTGCTGTTTGGGGCAGGCTGTGCTGTGAAAATACTGTAATGTTCCCAGCCCACATTAAATCT
GGAAAGCTCTGGATGACACAGGCCACATGGGTTTCTTTATTCCGGGACTTCTCAGAGCCTTTATGACTAA
CGTGTAGTCAGAATCTTAGAAAAGGG
>TCONS_00011466 gene=XLOC_004588
CTCCTGTACATCCTGTGGAACTTGCTGTGGGCGGGCAACATGTCCTGTCCCTTGGCAGAAAACAGATGGT
TCCCCCATATGACTTGCTTCGGGCAATGGGATGTCGGCAGACGTGACGCTGCTGTGACGCACTTGGGCTG
GCTCTTGCATCTTACCACTGCTGTGAGAACATGGCTGGACAGCCTTCTGAAGGATGAGAGGCACACGGAG
CAGAGCCAAGTTTCTCCCGTCACCCCATCCAAATTCAACTACATCAGCCAAGGTCAGCCAACATCAGCCA
GCAATGATGGAACCCCCCAGACATGTAAGTGAATCCAACCAAGAGCAGCAGGGCTGCCTAGCCAACCTAC
AGCTGACCCCAGAGGAGTGAGCAATAAATGTGTTCTGACGTTAGCCAGTGAGGTTCTCTGGGTTTTGTTA
GGCAGTTTTATTGTAGGAATAGGTAACTAATTCAGGCCCTATCAGAACAAACAGTCTGGGTCTATCTGGG
AAGACTTCCTGGAGGAGGTAAAGCAAATTGTTTTGTTGTTGTTGTTGTTGTTAAGTAAGTATTTTATTTT
ACCTATTTTTTAATTTTTTTTATTTCCATAGGTTATTAGGGAACACGTTGGTGTTTAGTTACATGAGTAA
GTTCTTTAGTGGTGATTTGTGAGATTTTGGTGTACCCATCACCCAAGCAGTATATACTGCACCCAGTTTG
TAGTCTTTTATCCCTCACCCCCTTTCCAAACTTTCCCCCTGAGTCCCCAAAGCCCATTGTGTCATTCTTA
TGCCTTTGCCTCCCTATAGCTTAGCTCCCACTTGAGTTTTAATAGTGAGTGTGAAGTGGCCAGAGGGATA
ACAATGGGAGGGCAAAAGAGAAGGATGTACAAAAGTCCATAGGCTTGAGAGAACTTAGTTCAGGAAGCTG
GGACCATTGCTCAGTGTGGCCAGAACCAAGGGTGGTCCCTGGAGGGGGATGGGATGGAGAGAGAAACCTG
CCCCCATCCTGAGGGTCTTGAATGCGAGGCTAAGGCATTTTTAGAAAATAGGGAGCCATGGCAGGTTTTC
AGTGAGGCTGGCCTTCTAGAATGATCATCACATGGCCAGGGCAGAGGGTGGATTAGAGCCAGCAAGAGTT
GAAGTTGAGGCTACAGTGCAGGTGAGTGAGAATGATGGCCTAGACCCTGGCTGGGATGGAGACCCCGTGA
GAGCCATTTGAGGGACAATGACCCCACAGCGGGTCCAGGTGGCTGGTGCCGCCTTTACAGAATATTCCCC
CATTCCCGCCTTGTCTCAACTGGGTCGTGGAACTCGTGGCCTGGGTCAAACATACCCCTCACTGTGGCCA
ATTAATTTCACCTGGCCATCAATTTGTAAAGATTTACTAATCAGTAAGAGCTGGGCAATATCATGTAAGG
CTCCAAGTGCAGAGGGTGCAATGAACTGCACGGGATGCTTGCAAGGTTATTGTATTGATAAGAACCCTGA
TTTACCTCCTGTGTTATTGTGCGTTACCTGTGACTAAATGCATCCTTTCATAATCAATCCACATTTAATT
ACCATTACAGATTGATTAAACGGGAAGGATGCACTCGGGTGGCATAAAGGAGGAGGTTTGTATGAAGGTG
CAGTCGACATCAATGAATGGGGCTTCAGCTTCCCACTTGCTGCTCTATTAACTCCGGCAAGCTTTGCAGG
ATCTTTGTAGCCAGGAGAGGGTTGCAAGTTACTGGACTGCTACCTTCTAGCTATGTCTGTGGCTTCAGGC
AATTCACAAAACCTCTGTGGGTTGCAGTTTCCTCTTCCTTAAAACGAGGGTAGTAATATCAACAGCAAAA
AAGCATGAGCTAGTTCTTTCCTTTCAGACCCGCTGGGAGATAGTCACCCTCCTACCTTGTCCCCACCCCA
GCCTAAAGCCTCTGCAGACAAAGGGCTCTTCTCAGTCCCTGGGGCAAGAAAGAGGAACTCTATTCCCTCT
TCTGGGCTCCCTGTGGCCCAATCACAAGTCGCACCTTGTAGAGAGTGCAGGACTAGTGCCCTGTATCAAA
AACCTGCCTGGAAGACTTAGCTCTTCTACATATAAAAGAATCTCCAAAGATTCATCATCATCTAATATTT
ATTCCAGAGACTGGAGCATGCAGATAAGGTGAGTGTGTGACGGCAGAAATGCAGAAAAGGTGAGTGTGTG
ACCGCAGAAATGCAGAAAGAATTGACAGTGTCTAAGCCACAAAGTGCCACACTCACATGGTGTATTGTGG
GTTTGGCTGGGGGACCGAGCAAGAGGAAAAAACCCACTCTAAGATGATGGCGTATTCTGATGGGAGTTTC
TCCAGTGACAGAGGACACTTCTGAGAATGGCAGCATTTTAGAGCCTCACAGTCATCAAAACCTAGAATCT
TATAGTACTGAGTCTTAGAATGTTGACTTTAATAAGATCTCAAATTATAAAACTGAGAGTCAAATGTCAG
AATCACAGGATTTCAGGATTTCAGGGACCTCAACCATAGTCTTGCCCAAACACCCGAACAGCATCCAAGT
CATTCTAACATGTGGGGGCGAAGCCCTCCAGGCAGAGGGAAGAGCAAGTGCAAAGGCCCTGAGGCAGGAG
TGTGTGGGATGTGTTTGAGGAAGAGAAAGACCTTGTTCGACCTCCATGGGCTGCTAAGAGCCCGAGATTT
TGGGGCATGTCAGGAATAAGGAGAGGATGCTCCCCACAGGGCTGGGCAATTTGAGGGCAGGTGCCCAGTA
CACAGTGGGTGCTGATTAAAAGCCTGCAACATTCAGTTCAGGGCCCTACATGGTCAGAGAGATCCTGACA
TTGGGAGAGATGCCTGGGTGTGAGGAGCCTGACTGGGAGCCAGGTCGGGGAGGGTAGGGAAGGGTCCTGA
GGTGTTTCCTTTTGGAGAAGAGAAGGGGGCGCCTTCCAGGGGCCGTTGGTGTAAGGTTTGGGCTGCACAT
GGAGGCCCCAGGTGTGGCCCCAGATCATAAGGAGGTGGGTCTGGCCAAGTGGATGGGAAGATTGCCAAGT
CACACAGACCCAAACTCAAGGCCAGGCAAGGTCAAGGACCCCTTGTGTGGCCCTGGGCTACAGGGGGCAC
CAAGAGAGTAGAGGACAGCCTGACAAAGGGGCTCGGGATTGTTCAGGATTTACTTCTGTGACACGTGAAC
AAGCTCAGAGAGTACCTGCCAGAGGCTGGGGCAATGCCAGCATCCTGGGGATGCTTTTGAAGGACAGTGC
TCATCTAAATGTGGACATTCTGGGAGGCTTCATTTTGGCCAGTAACCTCAGGGTCATGCTGCAGAGAAAC
ACCACGGGAGGCAGAGGTGGGAGGGCTAAGGGGTGGGGGAGCATGGAGTCAGGAGAGGCTTTGGAGAGGC
GAGGAGAGGGTCACCGAGGGACATGTGTATGTGGGCCTCTAGAGGATTCAGAGAACACTAATAAATGTCC
ACTAACTAAGCACCTCGTCTACTGTGTGCCAGTTTATGAATGCATCCACTTGCAACTTTTCATACCTACT
ATGTGTCTGGCCCCATGCTGTGACTTGAAAAGACAGCTGGGATTGAGACAGATGTGGCCCATACCTTCAT
GGGGCTGTTGCTTGGGTGAAGTAGATGGAGGCAAAAACCCTTCAATAAACAAACAGTGAAACTGATAGAA
TGAGGTGTGTGCCACAAAGAAAACCAGAAAGGGCCAATATAGAACTTTGCCTCCTCACTGAATCCTCCAA
AGCATCCTGTATTTACAAGATCCTATTATAAGCCCATTTTACAGCTGAGAAATCTGAGGCCCAGAGAGGT
GAGTAACTTGTTCCACGCCCATGGCTGGAAAGCAGCAGAGGCAGGATCTAAGCCTGCAACCAGCAGACAC
AACAGACTGGCTGGTCAGCCCCACCTCACGCCTCTCCCTGAGGACATGGTGTTGTCAGTGGTGTTGGGAA
CCCGCCATCCACCAGGGGGACCACAGAGCAGGCGCTGCCCCGTGCTAAAGGGGCTTTAGAGTCAGCGGAA
CCTGGGTCTGAATTCTGCCTCCTTCACTTGCTTGCTGTATGATTCTGAGTGTGTTTACGGCATTTCCCTG
TGTCTCAGTTTCCTCCTCTGTAAAACGGGAGTGATGACCTCTATCTTGGAGGGCTGTTGCAGGGATCAAA
TATGAGAAAGATGTAAAGTGTTTCTAGTCAGTGTTGAAAATGCTTTTCAGACACATGGGGCAGGAGTGTT
AAAAGATGTGCTTCATGTATTTGAAAAAGGCCTATGTTCCCCCTCTCTCTGTCTCTCATTGCTTTCAGAA
GCTCTTTCCTTAACCACACACGGGGTGGAAAGAACGCCTTGTCCAGAAGCCGAAGGACACTGAGGCTCTA
AACTCCTGCTGTGTGGGCTGCAGCAGGCCACTGCTCTTCTCTGACCCTCAGTTTCTTCATCTGTAAAACT
GGAACATGATGCCCCACTGGAAGGCTATCGTGAGGGCTGGACACGGCGATGTAAATTGAGGGCCAAGCGT
GGAGCCGGCATAGAGTGGACACTAAAATACACCAGGCTGTTTCATTTGGCAAAAGGGGTTCAATTCTGTC
TTTTAAACTCATGCACTTTGGCATATTTGGCTTCTAAATATGCAGTGAGGCAGGAAGAGCAATGAGTCTG
GAAGCCAGAGATTCTCGTGCATCCATTCTCTCCTCTGTCTCAGCTTTGCATTGTACCTTGGGTGAGCCAT
TGCACCTCCCTGACCCTCTGTGTCTTCATCTACCAGACAGAAAAAATTACACTTACTCCTAAACCATAAT
GTTTGGCAAGACCCAGTGAACCTCACAAAGCACCCCCAAAAGGCAGGCAGGATGAGGAGTTCTCCCTGTT
GAGCTGTGTGAGCTGCCCAGATTGATATGCCTAGAAGGCACCCCATTTGGAAGTAAACACAGGCTCCATT
[truncated: 168,105 more rows]

## Sheet: Supplementary table S6
Supplementary table S6. The network interaction of DEGs associated with lncRNA.
LncRNA	symbol	type	mRNA	symbol	Association	type	correlation
ENST00000358073	AL162431.2	up	ENST00000417807	ATP5SL	trans	Positive correlation	0.758333
ENST00000358073	AL162431.2	up	ENST00000615911	MED29	trans	Negative correlation	-0.459714
ENST00000369657	ADD3-AS1	up	ENST00000302964	PYDC1	trans	Positive correlation	0.532293
ENST00000369657	ADD3-AS1	up	ENST00000412504	IL1RAP	trans	Negative correlation	-0.406534
ENST00000416982	LINC01287	down	ENST00000395747	CAMK2B	trans	Positive correlation	0.942351
ENST00000416982	LINC01287	down	ENST00000370060	L1CAM	trans	Positive correlation	0.942351
ENST00000416982	LINC01287	down	ENST00000426793	CACYBP	trans	Positive correlation	0.942351
ENST00000416982	LINC01287	down	ENST00000484302	HOXB6	trans	Positive correlation	0.942351
ENST00000416982	LINC01287	down	ENST00000392314	TMEFF2	trans	Positive correlation	0.942351
ENST00000416982	LINC01287	down	ENST00000379333	SLC23A2	trans	Positive correlation	0.942351
ENST00000416982	LINC01287	down	ENST00000543694	LRTM2	trans	Positive correlation	0.942351
ENST00000416982	LINC01287	down	ENST00000377486	RASGRP2	trans	Positive correlation	0.942351
ENST00000416982	LINC01287	down	ENST00000514390	ANAPC10	trans	Positive correlation	0.942351
ENST00000416982	LINC01287	down	ENST00000224862	FBXL15	trans	Positive correlation	0.942351
ENST00000416982	LINC01287	down	ENST00000622540	APOOL	trans	Positive correlation	0.942351
ENST00000416982	LINC01287	down	ENST00000444396	NR1H3	trans	Positive correlation	0.942351
ENST00000416982	LINC01287	down	ENST00000216492	CHGA	trans	Positive correlation	0.942351
ENST00000416982	LINC01287	down	ENST00000448514	GGTLC2	trans	Positive correlation	0.942351
ENST00000416982	LINC01287	down	ENST00000287490	COX6A2	trans	Positive correlation	0.942351
ENST00000416982	LINC01287	down	ENST00000530326	NUP160	trans	Positive correlation	0.942351
ENST00000416982	LINC01287	down	ENST00000601063	ZSCAN18	trans	Positive correlation	0.942351
ENST00000416982	LINC01287	down	ENST00000621526	CPNE3	trans	Positive correlation	0.942351
ENST00000416982	LINC01287	down	ENST00000594075	TUBB4A	trans	Positive correlation	0.942351
ENST00000416982	LINC01287	down	ENST00000634658	HCN1	trans	Positive correlation	0.942351
ENST00000416982	LINC01287	down	ENST00000297477	TMEM184A	trans	Positive correlation	0.942351
ENST00000416982	LINC01287	down	ENST00000593385	FCHO1	trans	Positive correlation	0.942351
ENST00000416982	LINC01287	down	ENST00000600821	ZNF766	trans	Positive correlation	0.942351
ENST00000416982	LINC01287	down	ENST00000647226	PJVK	trans	Positive correlation	0.942351
ENST00000416982	LINC01287	down	ENST00000261600	THOC1	trans	Negative correlation	-0.38249
ENST00000417798	AL157938.2	up	ENST00000515268	KCTD8	trans	Positive correlation	0.554898
ENST00000417798	AL157938.2	up	ENST00000313116	ZNF41	trans	Negative correlation	-0.411483
ENST00000418839	LINC02068	down	ENST00000409027	INPP1	trans	Positive correlation	0.965771
ENST00000418839	LINC02068	down	ENST00000426077	TMEM185B	trans	Negative correlation	-0.424833
ENST00000427540	TAF1A-AS1	up	ENST00000417064	FLCN	trans	Positive correlation	0.863009
ENST00000427540	TAF1A-AS1	up	ENST00000395159	TIMM9	trans	Negative correlation	-0.387823
ENST00000427540	TAF1A-AS1	up	ENST00000352967	TAF1A	cis	Negative correlation	-0.03986
ENST00000427540	TAF1A-AS1	up	ENST00000391883	TAF1A	cis	Negative correlation	-0.0546844
ENST00000428142	AC104024.1	up	ENST00000449416	ZNF331	trans	Positive correlation	0.67517
ENST00000428142	AC104024.1	up	ENST00000612396	LARP4B	trans	Negative correlation	-0.569031
ENST00000428142	AC104024.1	up	ENST00000579315	TNFRSF13B	cis	Positive correlation	0.0989762
ENST00000428142	AC104024.1	up	ENST00000261652	TNFRSF13B	cis	Positive correlation	0.113127
ENST00000428142	AC104024.1	up	ENST00000583789	TNFRSF13B	cis	Positive correlation	0.199448
ENST00000444488	TPRG1-AS1	up	ENST00000643001	GATA3	trans	Positive correlation	0.536894
ENST00000444488	TPRG1-AS1	up	ENST00000381774	CPPED1	trans	Negative correlation	-0.422864
ENST00000449473	AC093157.1	down	ENST00000449924	RBFOX2	trans	Positive correlation	0.656369
ENST00000449473	AC093157.1	down	ENST00000443527	CRY2	trans	Negative correlation	-0.365088
ENST00000449544	HCG18	up	ENST00000400066	GJB6	trans	Positive correlation	0.994277
ENST00000449544	HCG18	up	ENST00000393102	NR2C2	trans	Negative correlation	-0.312707
ENST00000464523	AL096701.3	down	ENST00000429667	USP17L13	trans	Positive correlation	0.549379
ENST00000464523	AL096701.3	down	ENST00000347739	TNFRSF10B	trans	Negative correlation	-0.365073
ENST00000469196	LINC02029	up	ENST00000299502	SERPINB2	trans	Positive correlation	0.949943
ENST00000469196	LINC02029	up	ENST00000560079	ZNF592	trans	Negative correlation	-0.426459
ENST00000500632	AC024896.1	up	ENST00000535819	TM7SF3	cis	Positive correlation	0.0923795
ENST00000500632	AC024896.1	up	ENST00000475551	CCM2	trans	Positive correlation	0.668087
ENST00000500632	AC024896.1	up	ENST00000566926	CLK3	trans	Negative correlation	-0.563795
ENST00000504230	LINC00958	down	ENST00000533256	EPS8L2	trans	Positive correlation	0.969418
ENST00000504230	LINC00958	down	ENST00000333684	TH	trans	Positive correlation	0.969418
ENST00000504230	LINC00958	down	ENST00000378493	PLCB4	trans	Positive correlation	0.969418
ENST00000504230	LINC00958	down	ENST00000559189	GCNT3	trans	Positive correlation	0.969418
ENST00000504230	LINC00958	down	ENST00000264839	RIMS1	trans	Positive correlation	0.969418
ENST00000504230	LINC00958	down	ENST00000503057	LIMCH1	trans	Positive correlation	0.969418
ENST00000504230	LINC00958	down	ENST00000611390	CDK13	trans	Positive correlation	0.969418
ENST00000504230	LINC00958	down	ENST00000637514	CACNB4	trans	Positive correlation	0.969418
ENST00000504230	LINC00958	down	ENST00000314146	ASAH1	trans	Positive correlation	0.969418
ENST00000504230	LINC00958	down	ENST00000555423	L2HGDH	trans	Positive correlation	0.969418
ENST00000504230	LINC00958	down	ENST00000455341	PLA2G6	trans	Positive correlation	0.969418
ENST00000504230	LINC00958	down	ENST00000579451	PSMD11	trans	Positive correlation	0.969418
ENST00000504230	LINC00958	down	ENST00000393943	GABRA1	trans	Positive correlation	0.969418
ENST00000504230	LINC00958	down	ENST00000259631	CCL27	trans	Positive correlation	0.969418
ENST00000504230	LINC00958	down	ENST00000577574	DUS1L	trans	Positive correlation	0.969418
ENST00000504230	LINC00958	down	ENST00000588266	PRODH2	trans	Positive correlation	0.969418
ENST00000504230	LINC00958	down	ENST00000428074	STEAP2	trans	Positive correlation	0.969418
ENST00000504230	LINC00958	down	ENST00000623782	FAM156A	trans	Positive correlation	0.969418
ENST00000504230	LINC00958	down	ENST00000620694	THSD4	trans	Positive correlation	0.969418
ENST00000504230	LINC00958	down	ENST00000492838	TMUB1	trans	Positive correlation	0.969418
ENST00000504230	LINC00958	down	ENST00000295453	ALPPL2	trans	Positive correlation	0.969418
ENST00000504230	LINC00958	down	ENST00000515234	SPATA4	trans	Positive correlation	0.969418
ENST00000504230	LINC00958	down	ENST00000472792	KLC4	trans	Positive correlation	0.969418
ENST00000504230	LINC00958	down	ENST00000580989	EPB41L3	trans	Positive correlation	0.969418
ENST00000504230	LINC00958	down	ENST00000449731	UBOX5	trans	Positive correlation	0.969418
ENST00000504230	LINC00958	down	ENST00000414843	COBLL1	trans	Positive correlation	0.969418
ENST00000504230	LINC00958	down	ENST00000642069	TMDD1	trans	Positive correlation	0.969418
ENST00000504230	LINC00958	down	ENST00000580384	GREB1L	trans	Positive correlation	0.969418
ENST00000504230	LINC00958	down	ENST00000371483	FFAR4	trans	Positive correlation	0.969418
ENST00000504230	LINC00958	down	ENST00000286149	OTOA	trans	Positive correlation	0.969418
ENST00000504230	LINC00958	down	ENST00000521871	FBXO41	trans	Positive correlation	0.969418
ENST00000504230	LINC00958	down	ENST00000287272	UNC5D	trans	Positive correlation	0.969418
ENST00000504230	LINC00958	down	ENST00000295974	APBB2	trans	Positive correlation	0.969418
ENST00000504230	LINC00958	down	ENST00000622439	MYT1	trans	Positive correlation	0.969418
ENST00000504230	LINC00958	down	ENST00000636049	WDR45	trans	Positive correlation	0.969418
ENST00000504230	LINC00958	down	ENST00000504575	RAPGEF6	trans	Positive correlation	0.969418
ENST00000504230	LINC00958	down	ENST00000265340	PITX1	trans	Positive correlation	0.969418
ENST00000504230	LINC00958	down	ENST00000394586	FUT8	trans	Negative correlation	-0.285799
ENST00000506645	LINC02432	up	ENST00000463591	PRDM16	trans	Positive correlation	0.66882
ENST00000506645	LINC02432	up	ENST00000566926	CLK3	trans	Negative correlation	-0.501259
ENST00000513309	CLSTN2-AS1	up	ENST00000290871	TEPP	trans	Positive correlation	0.999718
ENST00000513309	CLSTN2-AS1	up	ENST00000529410	L3MBTL3	trans	Positive correlation	0.999718
ENST00000513309	CLSTN2-AS1	up	ENST00000369389	TCF7L2	trans	Positive correlation	0.999718
ENST00000513309	CLSTN2-AS1	up	ENST00000379556	INSC	trans	Positive correlation	0.999718
ENST00000513309	CLSTN2-AS1	up	ENST00000510712	HS3ST1	trans	Positive correlation	0.999718
ENST00000513309	CLSTN2-AS1	up	ENST00000295171	CCDC74A	trans	Positive correlation	0.999718
ENST00000513309	CLSTN2-AS1	up	ENST00000423738	ARMCX4	trans	Positive correlation	0.999718
ENST00000513309	CLSTN2-AS1	up	ENST00000514310	FAM13B	trans	Positive correlation	0.999718
ENST00000513309	CLSTN2-AS1	up	ENST00000374299	SLC7A3	trans	Positive correlation	0.999718
ENST00000513309	CLSTN2-AS1	up	ENST00000551050	PRICKLE1	trans	Positive correlation	0.999718
ENST00000513309	CLSTN2-AS1	up	ENST00000478020	NAA50	trans	Positive correlation	0.999718
ENST00000513309	CLSTN2-AS1	up	ENST00000373886	BICC1	trans	Positive correlation	0.999718
ENST00000513309	CLSTN2-AS1	up	ENST00000569354	PLA2G4B	trans	Positive correlation	0.999718
ENST00000513309	CLSTN2-AS1	up	ENST00000449120	PI4KA	trans	Positive correlation	0.999718
ENST00000513309	CLSTN2-AS1	up	ENST00000587067	SYT5	trans	Positive correlation	0.999718
ENST00000513309	CLSTN2-AS1	up	ENST00000458432	TNNT2	trans	Positive correlation	0.999718
ENST00000513309	CLSTN2-AS1	up	ENST00000557889	CPNE6	trans	Positive correlation	0.999718
ENST00000513309	CLSTN2-AS1	up	ENST00000367028	HSD11B1	trans	Positive correlation	0.999718
ENST00000513309	CLSTN2-AS1	up	ENST00000407684	GAREM2	trans	Positive correlation	0.999718
ENST00000513309	CLSTN2-AS1	up	ENST00000393989	KRT35	trans	Positive correlation	0.999718
ENST00000513309	CLSTN2-AS1	up	ENST00000380911	CER1	trans	Positive correlation	0.999718
ENST00000513309	CLSTN2-AS1	up	ENST00000580652	KCNH6	trans	Positive correlation	0.999718
ENST00000513309	CLSTN2-AS1	up	ENST00000623247	CLEC20A	trans	Positive correlation	0.999718
ENST00000513309	CLSTN2-AS1	up	ENST00000643096	CACNB2	trans	Positive correlation	0.999718
ENST00000513309	CLSTN2-AS1	up	ENST00000518336	ZNF706	trans	Positive correlation	0.999718
ENST00000513309	CLSTN2-AS1	up	ENST00000243964	SLC12A5	trans	Positive correlation	0.999718
ENST00000513309	CLSTN2-AS1	up	ENST00000526765	SAMD12	trans	Positive correlation	0.999718
ENST00000513309	CLSTN2-AS1	up	ENST00000496541	MEIOB	trans	Positive correlation	0.999718
ENST00000513309	CLSTN2-AS1	up	ENST00000352171	MIR761	trans	Negative correlation	-0.333253
ENST00000514381	FAM198B-AS1	up	ENST00000593260	FAM198B	cis	Negative correlation	-0.0472436
ENST00000514381	FAM198B-AS1	up	ENST00000374773	PARD3	trans	Positive correlation	0.523765
ENST00000514381	FAM198B-AS1	up	ENST00000394366	SRSF5	trans	Negative correlation	-0.441652
ENST00000517675	LINC00599	up	ENST00000467782	RREB1	trans	Positive correlation	0.903669
ENST00000517675	LINC00599	up	ENST00000456662	DDX39B	trans	Positive correlation	0.903669
ENST00000517675	LINC00599	up	ENST00000372325	SFTPA2	trans	Positive correlation	0.903669
ENST00000517675	LINC00599	up	ENST00000298622	JAKMIP3	trans	Positive correlation	0.903669
ENST00000517675	LINC00599	up	ENST00000317734	SLC35C2	trans	Positive correlation	0.903669
ENST00000517675	LINC00599	up	ENST00000481479	TSACC	trans	Positive correlation	0.903669
ENST00000517675	LINC00599	up	ENST00000372727	SYS1	trans	Positive correlation	0.903669
ENST00000517675	LINC00599	up	ENST00000619813	ANKRD34A	trans	Positive correlation	0.903669
ENST00000517675	LINC00599	up	ENST00000346199	NNAT	trans	Positive correlation	0.903669
ENST00000517675	LINC00599	up	ENST00000644409	SLC44A4	trans	Positive correlation	0.903669
ENST00000517675	LINC00599	up	ENST00000633494	SEMA4A	trans	Positive correlation	0.903669
ENST00000517675	LINC00599	up	ENST00000370597	CRTAC1	trans	Positive correlation	0.903669
ENST00000517675	LINC00599	up	ENST00000519018	DERL1	trans	Positive correlation	0.903669
ENST00000517675	LINC00599	up	ENST00000597035	MAG	trans	Positive correlation	0.903669
ENST00000517675	LINC00599	up	ENST00000541554	atg16l2	trans	Positive correlation	0.903669
ENST00000517675	LINC00599	up	ENST00000533205	RTN4RL2	trans	Positive correlation	0.903669
ENST00000517675	LINC00599	up	ENST00000354353	KCNMA1	trans	Positive correlation	0.903669
ENST00000517675	LINC00599	up	ENST00000376598	CEP78	trans	Positive correlation	0.903669
ENST00000517675	LINC00599	up	ENST00000493485	ZNF789	trans	Positive correlation	0.903669
ENST00000517675	LINC00599	up	ENST00000618169	EAPP	trans	Positive correlation	0.903669
ENST00000517675	LINC00599	up	ENST00000512824	CPLX2	trans	Positive correlation	0.903669
ENST00000517675	LINC00599	up	ENST00000346956	TPO	trans	Positive correlation	0.903669
ENST00000517675	LINC00599	up	ENST00000598654	EGLN2	trans	Positive correlation	0.903669
ENST00000517675	LINC00599	up	ENST00000513429	TACC2	trans	Positive correlation	0.903669
ENST00000517675	LINC00599	up	ENST00000447815	ASAH2	trans	Positive correlation	0.903669
ENST00000517675	LINC00599	up	ENST00000431772	CLCNKB	trans	Positive correlation	0.903669
ENST00000517675	LINC00599	up	ENST00000618005	APBB1	trans	Positive correlation	0.903669
ENST00000517675	LINC00599	up	ENST00000367425	CFHR3	trans	Positive correlation	0.903669
ENST00000517675	LINC00599	up	ENST00000441005	FEZ2	trans	Positive correlation	0.903669
ENST00000517675	LINC00599	up	ENST00000307588	CCDC110	trans	Positive correlation	0.903669
ENST00000517675	LINC00599	up	ENST00000511719	CKMT2	trans	Positive correlation	0.903669
ENST00000517675	LINC00599	up	ENST00000587459	AC005837.2	trans	Positive correlation	0.903669
ENST00000517675	LINC00599	up	ENST00000410011	LIMS2	trans	Positive correlation	0.903669
ENST00000517675	LINC00599	up	ENST00000612460	TAZ	trans	Negative correlation	-0.353625
ENST00000522771	MEG3	up	ENST00000409692	ZNF385B	trans	Positive correlation	0.60922
ENST00000522771	MEG3	up	ENST00000645671	SPAST	trans	Negative correlation	-0.379776
ENST00000556138	LINC01550	down	ENST00000368567	RPS27	trans	Positive correlation	0.688923
ENST00000556138	LINC01550	down	ENST00000226522	LAMTOR3	trans	Negative correlation	-0.570243
ENST00000557660	PSMA3-AS1	up	ENST00000640713	MARCHF6	trans	Positive correlation	0.904059
ENST00000557660	PSMA3-AS1	up	ENST00000289081	FANCC	trans	Negative correlation	-0.312028
ENST00000560077	AC025580.2	up	ENST00000512778	SEPTIN11	trans	Positive correlation	0.797603
ENST00000560077	AC025580.2	up	ENST00000560079	ZNF592	trans	Negative correlation	-0.560162
ENST00000561111	AL590133.2	up	ENST00000271640	SETDB1	cis	Positive correlation	0.215982
ENST00000561111	AL590133.2	up	ENST00000368969	SETDB1	cis	Positive correlation	0
ENST00000561111	AL590133.2	up	ENST00000498193	SETDB1	cis	Positive correlation	0.0989177
ENST00000561111	AL590133.2	up	ENST00000368949	CERS2	cis	Negative correlation	0.295866
ENST00000561111	AL590133.2	up	ENST00000361419	CERS2	cis	Negative correlation	-0.115477
ENST00000561111	AL590133.2	up	ENST00000558062	CERS2	cis	Negative correlation	-0.220163
ENST00000561111	AL590133.2	up	ENST00000421609	CERS2	cis	Negative correlation	-0.0258799
ENST00000561111	AL590133.2	up	ENST00000457392	CERS2	cis	Negative correlation	-0.141843
ENST00000561111	AL590133.2	up	ENST00000579344	CCR7	trans	Positive correlation	0.713349
ENST00000561111	AL590133.2	up	ENST00000378572	PRPF18	trans	Negative correlation	-0.446913
ENST00000564340	ERVK13-1	up	ENST00000270649	ZNF614	trans	Positive correlation	0.54415
ENST00000564340	ERVK13-1	up	ENST00000367927	VNN3	trans	Negative correlation	-0.479145
ENST00000568248	AC083843.3	up	ENST00000237264	TBPL1	trans	Positive correlation	0.709313
ENST00000568248	AC083843.3	up	ENST00000367854	RCSD1	trans	Negative correlation	-0.382924
ENST00000570416	MIR22HG	up	ENST00000330676	TLCD2	cis	Positive correlation	0.1103
ENST00000570416	MIR22HG	up	ENST00000437219	WDR81	cis	Negative correlation	0
ENST00000570416	MIR22HG	up	ENST00000309182	WDR81	cis	Negative correlation	0.0656643
ENST00000570416	MIR22HG	up	ENST00000446363	WDR81	cis	Negative correlation	0
ENST00000570416	MIR22HG	up	ENST00000374809	TP53INP2	trans	Positive correlation	0.763528
ENST00000570416	MIR22HG	up	ENST00000559844	SNX1	trans	Negative correlation	-0.635449
ENST00000577199	AC012213.3	up	ENST00000330295	CTHRC1	cis	Positive correlation	0
ENST00000577199	AC012213.3	up	ENST00000415886	CTHRC1	cis	Positive correlation	-0.022418
ENST00000577199	AC012213.3	up	ENST00000520337	CTHRC1	cis	Positive correlation	0.206105
ENST00000577199	AC012213.3	up	ENST00000520880	CTHRC1	cis	Positive correlation	-0.022418
ENST00000577199	AC012213.3	up	ENST00000646649	CUX1	trans	Positive correlation	0.830336
ENST00000577199	AC012213.3	up	ENST00000372164	TSPAN14	trans	Negative correlation	-0.406873
ENST00000577557	AC004585.1	up	ENST00000554534	PCNX4	trans	Positive correlation	0.644434
ENST00000577557	AC004585.1	up	ENST00000266589	SCAF11	trans	Negative correlation	-0.357976
ENST00000581816	MIR17HG	up	ENST00000475551	CCM2	trans	Positive correlation	0.666854
ENST00000581816	MIR17HG	up	ENST00000520420	CREBRF	trans	Negative correlation	-0.545963
ENST00000586707	TTN-AS1	up	ENST00000535626	BCAR1	trans	Positive correlation	0.712927
ENST00000586707	TTN-AS1	up	ENST00000216487	AL159141.1	trans	Negative correlation	-0.398284
ENST00000587759	AC011444.2	up	ENST00000454703	ACSL1	trans	Positive correlation	0.555843
ENST00000587759	AC011444.2	up	ENST00000544786	MAPK1	trans	Negative correlation	-0.500448
ENST00000589740	AC025048.4	up	ENST00000184956	HEATR6	cis	Negative correlation	0.295288
ENST00000589740	AC025048.4	up	ENST00000613428	HEATR6	cis	Negative correlation	0
ENST00000589740	AC025048.4	up	ENST00000593228	HEATR6	cis	Negative correlation	0.0375763
ENST00000589740	AC025048.4	up	ENST00000593097	HEATR6	cis	Negative correlation	-0.0801914
ENST00000589740	AC025048.4	up	ENST00000302548	GPR82	trans	Positive correlation	0.769922
ENST00000589740	AC025048.4	up	ENST00000371248	VPS37B	trans	Negative correlation	-0.394408
ENST00000596850	SATB1-AS1	up	ENST00000395643	SLC5A10	trans	Positive correlation	0.580027
ENST00000596850	SATB1-AS1	up	ENST00000317643	SIGLEC7	trans	Negative correlation	-0.41197
ENST00000602585	AC027020.2	up	ENST00000284382	CERS3	cis	Positive correlation	0.00140622
ENST00000602585	AC027020.2	up	ENST00000538112	CERS3	cis	Positive correlation	0.0399041
ENST00000602585	AC027020.2	up	ENST00000558884	CERS3	cis	Positive correlation	0.157221
ENST00000602585	AC027020.2	up	ENST00000559639	CERS3	cis	Positive correlation	0
ENST00000602585	AC027020.2	up	ENST00000639989	MAPK10	trans	Positive correlation	0.799343
ENST00000602585	AC027020.2	up	ENST00000402412	R3HDM2	trans	Negative correlation	-0.432102
ENST00000605595	AC010201.2	up	ENST00000352732	ABHD2	trans	Positive correlation	0.789613
ENST00000605595	AC010201.2	up	ENST00000477432	YME1L1	trans	Negative correlation	-0.668463
ENST00000606587	AC008972.2	down	ENST00000430046	FCHO2	cis	Negative correlation	-0.0496848
ENST00000606587	AC008972.2	down	ENST00000507345	FCHO2	cis	Negative correlation	0.095329
ENST00000606587	AC008972.2	down	ENST00000512348	FCHO2	cis	Negative correlation	-0.0359702
ENST00000606587	AC008972.2	down	ENST00000287761	FCHO2	cis	Negative correlation	0.0300953
ENST00000606587	AC008972.2	down	ENST00000411412	TBR1	trans	Positive correlation	0.524736
ENST00000606587	AC008972.2	down	ENST00000366691	RHOU	trans	Negative correlation	-0.390471
ENST00000608785	LINC02362	up	ENST00000639949	PFKFB3	trans	Positive correlation	0.736953
ENST00000608785	LINC02362	up	ENST00000228136	C11orf58	trans	Negative correlation	-0.510659
ENST00000608917	PACERR	up	ENST00000367468	PTGS2	cis	Negative correlation	0.615274
ENST00000608917	PACERR	up	ENST00000591620	TREM1	trans	Positive correlation	0.763678
ENST00000608917	PACERR	up	ENST00000314138	RPL27A	trans	Negative correlation	-0.590442
ENST00000609813	AC006483.2	up	ENST00000575842	ACTG1	trans	Positive correlation	0.727165
ENST00000609813	AC006483.2	up	ENST00000378421	CXorf38	trans	Negative correlation	-0.50599
ENST00000611482	AC018529.2	up	ENST00000606370	TBC1D7-LOC100130357	trans	Positive correlation	0.846341
ENST00000611482	AC018529.2	up	ENST00000401878	RBM33	trans	Negative correlation	-0.628269
ENST00000621921	RFPL3S	down	ENST00000545290	GABARAPL1	trans	Positive correlation	0.653724
ENST00000621921	RFPL3S	down	ENST00000216468	TMED8	trans	Negative correlation	-0.341033
ENST00000623640	ZFAS1	up	ENST00000371754	ZNFX1	cis	Negative correlation	0.101052
ENST00000623640	ZFAS1	up	ENST00000371752	ZNFX1	cis	Negative correlation	0.414618
ENST00000623640	ZFAS1	up	ENST00000396105	ZNFX1	cis	Negative correlation	-0.402597
ENST00000623640	ZFAS1	up	ENST00000371744	ZNFX1	cis	Negative correlation	-0.521687
ENST00000623640	ZFAS1	up	ENST00000455070	ZNFX1	cis	Negative correlation	0.540451
ENST00000623640	ZFAS1	up	ENST00000302937	TSEN34	trans	Positive correlation	0.821755
ENST00000623640	ZFAS1	up	ENST00000530660	PCF11	trans	Negative correlation	-0.702461
ENST00000624847	CU633906.2	up	ENST00000596051	ZNF415	trans	Positive correlation	0.654048
ENST00000624847	CU633906.2	up	ENST00000587941	ILF3	trans	Negative correlation	-0.399651
ENST00000625277	ACTA2-AS1	up	ENST00000458159	ACTA2	cis	Positive correlation	0.0642578
ENST00000625277	ACTA2-AS1	up	ENST00000426651	RPL7A	trans	Positive correlation	0.808226
ENST00000625277	ACTA2-AS1	up	ENST00000424298	SAP130	trans	Negative correlation	-0.396877
ENST00000629462	AC110079.2	up	ENST00000566416	VAC14	trans	Positive correlation	0.557248
ENST00000629462	AC110079.2	up	ENST00000607833	BRD2	trans	Negative correlation	-0.467856
ENST00000635852	LINC02009	up	ENST00000231751	LTF	trans	Positive correlation	0.857405
ENST00000635852	LINC02009	up	ENST00000424298	SAP130	trans	Negative correlation	-0.382465
ENST00000642483	LINC-PINT	up	ENST00000348974	PROS1	trans	Positive correlation	0.703279
ENST00000642483	LINC-PINT	up	ENST00000378466	PANK4	trans	Negative correlation	-0.463907
ENST00000645512	AC008892.1	down	ENST00000538446	CDK2AP1	trans	Positive correlation	0.664651
ENST00000645512	AC008892.1	down	ENST00000370550	HS2ST1	trans	Negative correlation	-0.389395
TCONS_00006278	TCONS_00006278	up	ENST00000313695	ARHGEF2	cis	Negative correlation	0.116939
TCONS_00006278	TCONS_00006278	up	ENST00000361247	ARHGEF2	cis	Negative correlation	-0.0487397
TCONS_00006278	TCONS_00006278	up	ENST00000313667	ARHGEF2	cis	Negative correlation	0.0865009
TCONS_00006278	TCONS_00006278	up	ENST00000471589	ARHGEF2	cis	Negative correlation	-0.0409483
TCONS_00006278	TCONS_00006278	up	ENST00000497907	ARHGEF2	cis	Negative correlation	0
TCONS_00006278	TCONS_00006278	up	ENST00000423422	ARHGEF2	cis	Positive correlation	-0.0196553
TCONS_00006278	TCONS_00006278	up	ENST00000372307	SLC6A9	trans	Positive correlation	0.839264
TCONS_00006278	TCONS_00006278	up	ENST00000294409	GMEB1	trans	Negative correlation	-0.348995
TCONS_00011466	TCONS_00011466	up	ENST00000430514	IL5RA	trans	Positive correlation	0.842196
TCONS_00011466	TCONS_00011466	up	ENST00000381679	MIR6501	trans	Negative correlation	-0.605445
TCONS_00023263	TCONS_00023263	down	ENST00000548950	PRKAG1	trans	Positive correlation	0.803027
TCONS_00023263	TCONS_00023263	down	ENST00000375200	ZNF341	trans	Negative correlation	-0.312322
TCONS_00024431	TCONS_00024431	down	ENST00000505554	PARP8	trans	Positive correlation	0.825821
TCONS_00024431	TCONS_00024431	down	ENST00000636026	ZEB2	trans	Negative correlation	-0.73945
TCONS_00033684	TCONS_00033684	up	ENST00000436425	EWSR1	trans	Positive correlation	0.882611
TCONS_00033684	TCONS_00033684	up	ENST00000458355	ORMDL1	trans	Negative correlation	-0.355061
TCONS_00035682	TCONS_00035682	down	ENST00000439013	RARRES3	cis	Positive correlation	-0.0830217
TCONS_00035682	TCONS_00035682	down	ENST00000255688	RARRES3	cis	Positive correlation	-0.00608857
TCONS_00035682	TCONS_00035682	down	ENST00000354445	RARRES3	cis	Positive correlation	-0.00386937
TCONS_00035682	TCONS_00035682	down	ENST00000457265	BRDT	trans	Positive correlation	0.722298
TCONS_00035682	TCONS_00035682	down	ENST00000580840	TEFM	trans	Negative correlation	-0.35409
TCONS_00038513	TCONS_00038513	up	ENST00000256906	HRH4	trans	Positive correlation	0.803181
TCONS_00038513	TCONS_00038513	up	ENST00000495875	MBNL1	trans	Negative correlation	-0.396581
TCONS_00039846	TCONS_00039846	up	ENST00000539745	HIST4H4	cis	Negative correlation	-0.0444824
TCONS_00039846	TCONS_00039846	up	ENST00000544848	H2AFJ	cis	Negative correlation	0.0466623
TCONS_00039846	TCONS_00039846	up	ENST00000261167	WBP11	cis	Positive correlation	0.173306
TCONS_00039846	TCONS_00039846	up	ENST00000433359	MPDZ	trans	Positive correlation	0.784301
TCONS_00039846	TCONS_00039846	up	ENST00000376772	PPP1R11	trans	Negative correlation	-0.348634
TCONS_00041063	TCONS_00041063	up	ENST00000257963	ACVR1B	cis	Negative correlation	0.0510995
TCONS_00041063	TCONS_00041063	up	ENST00000541224	ACVR1B	cis	Negative correlation	0.201915
TCONS_00041063	TCONS_00041063	up	ENST00000426655	ACVR1B	cis	Negative correlation	-0.00798995
TCONS_00041063	TCONS_00041063	up	ENST00000542485	ACVR1B	cis	Negative correlation	0.0812309
TCONS_00041063	TCONS_00041063	up	ENST00000293662	GRASP	cis	Positive correlation	0.033864
TCONS_00041063	TCONS_00041063	up	ENST00000586489	INO80C	trans	Positive correlation	0.49975
TCONS_00041063	TCONS_00041063	up	ENST00000392668	ETS1	trans	Negative correlation	-0.402065
TCONS_00048023	TCONS_00048023	down	ENST00000367854	RCSD1	trans	Positive correlation	0.694972
TCONS_00048023	TCONS_00048023	down	ENST00000373659	ZBTB6	trans	Negative correlation	-0.668279
TCONS_00050611	TCONS_00050611	down	ENST00000344001	RNF222	trans	Positive correlation	0.68825
TCONS_00050611	TCONS_00050611	down	ENST00000300917	SMG8	trans	Negative correlation	-0.47253
TCONS_00052709	TCONS_00052709	up	ENST00000290551	BTG2	trans	Positive correlation	0.862911
TCONS_00052709	TCONS_00052709	up	ENST00000374152	ARID1A	trans	Negative correlation	-0.616245
TCONS_00053118	TCONS_00053118	up	ENST00000370687	PRIM2	trans	Positive correlation	0.870963
TCONS_00053118	TCONS_00053118	up	ENST00000555101	C14orf37	trans	Positive correlation	0.870963
TCONS_00053118	TCONS_00053118	up	ENST00000560091	CFAP161	trans	Positive correlation	0.870963
TCONS_00053118	TCONS_00053118	up	ENST00000402119	CYP4F11	trans	Positive correlation	0.870963
TCONS_00053118	TCONS_00053118	up	ENST00000298699	C12orf50	trans	Positive correlation	0.870963
TCONS_00053118	TCONS_00053118	up	ENST00000472660	CFAP61	trans	Positive correlation	0.870963
TCONS_00053118	TCONS_00053118	up	ENST00000231021	CDH9	trans	Positive correlation	0.870963
TCONS_00053118	TCONS_00053118	up	ENST00000526318	ILK	trans	Positive correlation	0.870963
TCONS_00053118	TCONS_00053118	up	ENST00000478093	MYO3A	trans	Positive correlation	0.870963
TCONS_00053118	TCONS_00053118	up	ENST00000505072	ATP2C1	trans	Positive correlation	0.870963
TCONS_00053118	TCONS_00053118	up	ENST00000559532	EIF5	trans	Positive correlation	0.870963
TCONS_00053118	TCONS_00053118	up	ENST00000541461	PHACTR3	trans	Positive correlation	0.870963
TCONS_00053118	TCONS_00053118	up	ENST00000356264	AMPH	trans	Positive correlation	0.870963
TCONS_00053118	TCONS_00053118	up	ENST00000416661	NTM	trans	Positive correlation	0.870963
TCONS_00053118	TCONS_00053118	up	ENST00000369698	SORCS1	trans	Positive correlation	0.870963
TCONS_00053118	TCONS_00053118	up	ENST00000356858	C10orf90	trans	Positive correlation	0.870963
TCONS_00053118	TCONS_00053118	up	ENST00000201979	REM1	trans	Positive correlation	0.870963
TCONS_00053118	TCONS_00053118	up	ENST00000564503	CAPN3	trans	Positive correlation	0.870963
TCONS_00053118	TCONS_00053118	up	ENST00000636294	MEF2C	trans	Positive correlation	0.870963
TCONS_00053118	TCONS_00053118	up	ENST00000425731	ZIC4	trans	Positive correlation	0.870963
TCONS_00053118	TCONS_00053118	up	ENST00000622138	TRIM49B	trans	Positive correlation	0.870963
TCONS_00053118	TCONS_00053118	up	ENST00000557722	WARS	trans	Positive correlation	0.870963
TCONS_00053118	TCONS_00053118	up	ENST00000316401	SIGLECL1	trans	Positive correlation	0.870963
TCONS_00053118	TCONS_00053118	up	ENST00000550659	PRDM4	trans	Positive correlation	0.870963
TCONS_00053118	TCONS_00053118	up	ENST00000374968	PAGE2	trans	Positive correlation	0.870963
TCONS_00053118	TCONS_00053118	up	ENST00000418800	MIR4640	trans	Positive correlation	0.870963
TCONS_00053118	TCONS_00053118	up	ENST00000261994	SERPINA1	trans	Positive correlation	0.870963
TCONS_00053118	TCONS_00053118	up	ENST00000481617	TBC1D8B	trans	Positive correlation	0.870963
TCONS_00053118	TCONS_00053118	up	ENST00000559114	ACSBG1	trans	Positive correlation	0.870963
TCONS_00053118	TCONS_00053118	up	ENST00000641157	MAPK10	trans	Positive correlation	0.870963
TCONS_00053118	TCONS_00053118	up	ENST00000645074	CNKSR2	trans	Positive correlation	0.870963
TCONS_00053118	TCONS_00053118	up	ENST00000395930	TEKT3	trans	Positive correlation	0.870963
TCONS_00053118	TCONS_00053118	up	ENST00000436735	ADORA2A	trans	Positive correlation	0.870963
TCONS_00053118	TCONS_00053118	up	ENST00000396763	PQBP1	trans	Positive correlation	0.870963
TCONS_00053118	TCONS_00053118	up	ENST00000543896	TEKT3	trans	Positive correlation	0.870963
TCONS_00053118	TCONS_00053118	up	ENST00000372215	UCK1	trans	Negative correlation	-0.287092
TCONS_00055999	TCONS_00055999	up	ENST00000617923	ZNF2	trans	Positive correlation	0.748468
TCONS_00055999	TCONS_00055999	up	ENST00000566926	CLK3	trans	Negative correlation	-0.657879
TCONS_00056017	TCONS_00056017	up	ENST00000591620	TREM1	trans	Positive correlation	0.810576
TCONS_00056017	TCONS_00056017	up	ENST00000493030	MIR6742	trans	Negative correlation	-0.665624
TCONS_00063867	TCONS_00063867	down	ENST00000409896	GCC2	trans	Positive correlation	0.838971
TCONS_00063867	TCONS_00063867	down	ENST00000296782	RICTOR	trans	Negative correlation	-0.732961
TCONS_00066056	TCONS_00066056	up	ENST00000601727	SIGLECL1	trans	Positive correlation	0.894077
TCONS_00066056	TCONS_00066056	up	ENST00000591497	PTPN2	trans	Negative correlation	-0.346993
TCONS_00082250	TCONS_00082250	down	ENST00000361479	MPHOSPH8	trans	Positive correlation	0.721843
TCONS_00082250	TCONS_00082250	down	ENST00000619360	NFKBIE	trans	Negative correlation	-0.643333
TCONS_00083031	TCONS_00083031	up	ENST00000378569	CCL7	trans	Positive correlation	0.861361
TCONS_00083031	TCONS_00083031	up	ENST00000305596	CD2BP2	trans	Negative correlation	-0.543419
TCONS_00087413	TCONS_00087413	down	ENST00000336440	ZFP36L1	trans	Positive correlation	0.66786
TCONS_00087413	TCONS_00087413	down	ENST00000253699	RBSN	trans	Negative correlation	-0.542149
TCONS_00108710	TCONS_00108710	up	ENST00000623108	CYP2C8	trans	Positive correlation	0.806255
TCONS_00108710	TCONS_00108710	up	ENST00000396319	TAX1BP1	trans	Negative correlation	-0.35986
TCONS_00112279	TCONS_00112279	up	ENST00000334409	PDCD1	antisense	Antisense
TCONS_00112279	TCONS_00112279	up	ENST00000244869	EREG	trans	Positive correlation	0.827748
TCONS_00112279	TCONS_00112279	up	ENST00000612396	LARP4B	trans	Negative correlation	-0.542201
TCONS_00116497	TCONS_00116497	down	ENST00000638133	PPFIA1	trans	Positive correlation	0.780245
TCONS_00116497	TCONS_00116497	down	ENST00000411510	NCOR1	trans	Negative correlation	-0.288909
TCONS_00120942	TCONS_00120942	up	ENST00000377103	THBD	trans	Positive correlation	0.847394
TCONS_00120942	TCONS_00120942	up	ENST00000374152	ARID1A	trans	Negative correlation	-0.619122
TCONS_00124356	TCONS_00124356	up	ENST00000448165	PPIF	trans	Positive correlation	0.789538
TCONS_00124356	TCONS_00124356	up	ENST00000374152	ARID1A	trans	Negative correlation	-0.561748
TCONS_00124359	TCONS_00124359	up	ENST00000448165	PPIF	trans	Positive correlation	0.692471
TCONS_00124359	TCONS_00124359	up	ENST00000559844	SNX1	trans	Negative correlation	-0.559972
TCONS_00125205	TCONS_00125205	down	ENST00000558993	ZHX3	trans	Positive correlation	0.902117
TCONS_00125205	TCONS_00125205	down	ENST00000264221	PAICS	trans	Negative correlation	-0.33932
TCONS_00127969	TCONS_00127969	up	ENST00000440449	ST8SIA6	trans	Positive correlation	0.622829
TCONS_00127969	TCONS_00127969	up	ENST00000196061	PLOD1	trans	Negative correlation	-0.350886
TCONS_00134168	TCONS_00134168	up	ENST00000642480	ACTB	trans	Positive correlation	0.842835
TCONS_00134168	TCONS_00134168	up	ENST00000401878	RBM33	trans	Negative correlation	-0.757898
TCONS_00135057	TCONS_00135057	up	ENST00000353065	PROK2	cis	Negative correlation	0.751853
TCONS_00135057	TCONS_00135057	up	ENST00000295619	PROK2	cis	Negative correlation	0.533555
TCONS_00135057	TCONS_00135057	up	ENST00000353065	PROK2	trans	Positive correlation	0.751853
TCONS_00135057	TCONS_00135057	up	ENST00000380381	RPS6	trans	Negative correlation	-0.599473
TCONS_00136498	TCONS_00136498	up	ENST00000352732	ABHD2	trans	Positive correlation	0.702448
TCONS_00136498	TCONS_00136498	up	ENST00000254322	DNAJB1	trans	Negative correlation	-0.62275
TCONS_00138311	TCONS_00138311	down	ENST00000412504	IL1RAP	trans	Positive correlation	0.702552
TCONS_00138311	TCONS_00138311	down	ENST00000300917	SMG8	trans	Negative correlation	-0.688707
TCONS_00139550	TCONS_00139550	up	ENST00000307363	GLB1	cis	Negative correlation	0.175122
TCONS_00139550	TCONS_00139550	up	ENST00000399402	GLB1	cis	Negative correlation	0.345958
TCONS_00139550	TCONS_00139550	up	ENST00000307377	GLB1	cis	Negative correlation	-0.00558169
TCONS_00139550	TCONS_00139550	up	ENST00000646673	SAMHD1	trans	Positive correlation	0.684931
TCONS_00139550	TCONS_00139550	up	ENST00000381679	MIR6501	trans	Negative correlation	-0.604764
TCONS_00142756	TCONS_00142756	up	ENST00000540949	MRPL51	trans	Positive correlation	0.684867
TCONS_00142756	TCONS_00142756	up	ENST00000381679	MIR6501	trans	Negative correlation	-0.481041
TCONS_00144233	TCONS_00144233	up	ENST00000072516	IL1RAP	cis	Negative correlation	0.261455
TCONS_00144233	TCONS_00144233	up	ENST00000439062	IL1RAP	cis	Negative correlation	-0.0834594
TCONS_00144233	TCONS_00144233	up	ENST00000422625	IL1RAP	cis	Negative correlation	0
TCONS_00144233	TCONS_00144233	up	ENST00000422485	IL1RAP	cis	Negative correlation	-0.259359
TCONS_00144233	TCONS_00144233	up	ENST00000422940	IL1RAP	cis	Negative correlation	-0.046674
TCONS_00144233	TCONS_00144233	up	ENST00000591620	TREM1	trans	Positive correlation	0.725023
TCONS_00144233	TCONS_00144233	up	ENST00000566926	CLK3	trans	Negative correlation	-0.615225
TCONS_00151460	TCONS_00151460	up	ENST00000586454	ZNF155	trans	Positive correlation	0.647292
TCONS_00151460	TCONS_00151460	up	ENST00000401041	MIER1	trans	Negative correlation	-0.34026
TCONS_00183025	TCONS_00183025	down	ENST00000368251	TSACC	trans	Positive correlation	0.549441
TCONS_00183025	TCONS_00183025	down	ENST00000383202	STAG1	trans	Negative correlation	-0.379772
TCONS_00184930	TCONS_00184930	up	ENST00000383572	TXNRD3	trans	Positive correlation	0.525651
TCONS_00184930	TCONS_00184930	up	ENST00000253799	AOC2	trans	Negative correlation	-0.411588
TCONS_00186271	TCONS_00186271	up	ENST00000261226	MIR7844	trans	Positive correlation	0.531188
TCONS_00186271	TCONS_00186271	up	ENST00000493030	MIR6742	trans	Negative correlation	-0.44074
TCONS_00196765	TCONS_00196765	up	ENST00000302326	MN1	trans	Positive correlation	0.683298
TCONS_00196765	TCONS_00196765	up	ENST00000397860	MBP	trans	Negative correlation	-0.436729
TCONS_00198696	TCONS_00198696	down	ENST00000376395	UBQLN1	cis	Negative correlation	0.209241
TCONS_00198696	TCONS_00198696	down	ENST00000257468	UBQLN1	cis	Negative correlation	0.191184
TCONS_00198696	TCONS_00198696	down	ENST00000526134	UBQLN1	cis	Negative correlation	-0.0414055
TCONS_00198696	TCONS_00198696	down	ENST00000311223	GLUL	trans	Positive correlation	0.916455
TCONS_00198696	TCONS_00198696	down	ENST00000309032	BAD	trans	Negative correlation	-0.367852
TCONS_00202271	TCONS_00202271	up	ENST00000467752	GTPBP8	trans	Positive correlation	0.999407
TCONS_00202271	TCONS_00202271	up	ENST00000569103	AC136428.1	trans	Positive correlation	0.999407
TCONS_00202271	TCONS_00202271	up	ENST00000567887	MACF1	trans	Positive correlation	0.999407
TCONS_00202271	TCONS_00202271	up	ENST00000621630	MPC1	trans	Positive correlation	0.999407
TCONS_00202271	TCONS_00202271	up	ENST00000418610	FGF12	trans	Positive correlation	0.999407
TCONS_00202271	TCONS_00202271	up	ENST00000372478	C9orf50	trans	Positive correlation	0.999407
TCONS_00202271	TCONS_00202271	up	ENST00000522227	CTNNA1	trans	Positive correlation	0.999407
TCONS_00202271	TCONS_00202271	up	ENST00000504568	IDUA	trans	Positive correlation	0.999407
TCONS_00202271	TCONS_00202271	up	ENST00000593119	LONP1	trans	Positive correlation	0.999407
TCONS_00202271	TCONS_00202271	up	ENST00000463576	HSPB7	trans	Positive correlation	0.999407
TCONS_00202271	TCONS_00202271	up	ENST00000416125	ZNF683	trans	Positive correlation	0.999407
TCONS_00202271	TCONS_00202271	up	ENST00000482047	CDK5RAP2	trans	Positive correlation	0.999407
TCONS_00202271	TCONS_00202271	up	ENST00000419740	ZHX3	trans	Positive correlation	0.999407
TCONS_00202271	TCONS_00202271	up	ENST00000561288	ADAM10	trans	Positive correlation	0.999407
TCONS_00202271	TCONS_00202271	up	ENST00000599658	LSR	trans	Positive correlation	0.999407
TCONS_00202271	TCONS_00202271	up	ENST00000236693	COLEC11	trans	Positive correlation	0.999407
TCONS_00202271	TCONS_00202271	up	ENST00000574026	ITGAE	trans	Positive correlation	0.999407
TCONS_00202271	TCONS_00202271	up	ENST00000449135	PRRG1	trans	Positive correlation	0.999407
TCONS_00202271	TCONS_00202271	up	ENST00000559411	DHRS4L2	trans	Positive correlation	0.999407
TCONS_00202271	TCONS_00202271	up	ENST00000604841	TAF15	trans	Positive correlation	0.999407
TCONS_00202271	TCONS_00202271	up	ENST00000560691	LRRC49	trans	Positive correlation	0.999407
TCONS_00202271	TCONS_00202271	up	ENST00000461654	TMEM39A	trans	Positive correlation	0.999407
TCONS_00202271	TCONS_00202271	up	ENST00000615292	NAT10	trans	Positive correlation	0.999407
TCONS_00202271	TCONS_00202271	up	ENST00000535017	RFXANK	trans	Positive correlation	0.999407
TCONS_00202271	TCONS_00202271	up	ENST00000379535	MORF4L1	trans	Positive correlation	0.999407
TCONS_00202271	TCONS_00202271	up	ENST00000470811	LEKR1	trans	Positive correlation	0.999407
TCONS_00202271	TCONS_00202271	up	ENST00000532726	LOC10028	trans	Positive correlation	0.999407
TCONS_00202271	TCONS_00202271	up	ENST00000563538	MYO7B	trans	Positive correlation	0.999407
TCONS_00202271	TCONS_00202271	up	ENST00000375718	HSPB7	trans	Positive correlation	0.999407
TCONS_00202271	TCONS_00202271	up	ENST00000288422	TAB3	trans	Positive correlation	0.999407
TCONS_00202271	TCONS_00202271	up	ENST00000539696	MVK	trans	Positive correlation	0.999407
TCONS_00202271	TCONS_00202271	up	ENST00000370819	COL21A1	trans	Positive correlation	0.999407
TCONS_00202271	TCONS_00202271	up	ENST00000354370	HNF4G	trans	Positive correlation	0.999407
TCONS_00202271	TCONS_00202271	up	ENST00000589155	ZNF225	trans	Positive correlation	0.999407
TCONS_00202271	TCONS_00202271	up	ENST00000497826	DAP3	trans	Positive correlation	0.999407
TCONS_00202271	TCONS_00202271	up	ENST00000439963	MIR4651	trans	Positive correlation	0.999407
TCONS_00202271	TCONS_00202271	up	ENST00000528938	RGS4	trans	Positive correlation	0.999407
TCONS_00202271	TCONS_00202271	up	ENST00000373141	ST6GALNA	trans	Positive correlation	0.999407
TCONS_00202271	TCONS_00202271	up	ENST00000537054	OVCH1	trans	Positive correlation	0.999407
TCONS_00202271	TCONS_00202271	up	ENST00000423508	ZNF683	trans	Positive correlation	0.999407
TCONS_00202271	TCONS_00202271	up	ENST00000554150	HSD17B6	trans	Positive correlation	0.999407
TCONS_00202271	TCONS_00202271	up	ENST00000523798	ANKRD6	trans	Positive correlation	0.999407
TCONS_00202271	TCONS_00202271	up	ENST00000263094	ABCA7	trans	Negative correlation	-0.315209
TCONS_00202831	TCONS_00202831	down	ENST00000504786	GYPA	trans	Positive correlation	1
TCONS_00202831	TCONS_00202831	down	ENST00000457811	RAD23B	trans	Positive correlation	1
TCONS_00202831	TCONS_00202831	down	ENST00000519434	SH2D5	trans	Positive correlation	1
TCONS_00202831	TCONS_00202831	down	ENST00000524775	CSTF3	trans	Positive correlation	1
TCONS_00202831	TCONS_00202831	down	ENST00000359836	DMD	trans	Positive correlation	1
TCONS_00202831	TCONS_00202831	down	ENST00000305904	DYNLRB2	trans	Positive correlation	1
TCONS_00202831	TCONS_00202831	down	ENST00000355547	PDZD3	trans	Positive correlation	1
TCONS_00202831	TCONS_00202831	down	ENST00000435564	PDE1A	trans	Positive correlation	1
TCONS_00202831	TCONS_00202831	down	ENST00000357948	CADPS	trans	Positive correlation	1
TCONS_00202831	TCONS_00202831	down	ENST00000503823	SLIT2	trans	Positive correlation	1
TCONS_00202831	TCONS_00202831	down	ENST00000452012	UBE2E1	trans	Positive correlation	1
TCONS_00202831	TCONS_00202831	down	ENST00000613938	R3HCC1L	trans	Positive correlation	1
TCONS_00202831	TCONS_00202831	down	ENST00000434435	SMARCAL1	trans	Positive correlation	1
TCONS_00202831	TCONS_00202831	down	ENST00000319977	c17orf53	trans	Positive correlation	1
TCONS_00202831	TCONS_00202831	down	ENST00000504726	RACK1	trans	Positive correlation	1
TCONS_00202831	TCONS_00202831	down	ENST00000416114	NGEF	trans	Positive correlation	1
TCONS_00202831	TCONS_00202831	down	ENST00000346387	TP73	trans	Positive correlation	1
TCONS_00202831	TCONS_00202831	down	ENST00000426940	EHBP1	trans	Positive correlation	1
TCONS_00202831	TCONS_00202831	down	ENST00000592567	ZNF568	trans	Positive correlation	1
TCONS_00202831	TCONS_00202831	down	ENST00000259206	IL1RN	trans	Positive correlation	1
TCONS_00202831	TCONS_00202831	down	ENST00000490520	CALB2	trans	Positive correlation	1
TCONS_00202831	TCONS_00202831	down	ENST00000402622	KCNQ5	trans	Positive correlation	1
TCONS_00202831	TCONS_00202831	down	ENST00000646080	SLC1A2	trans	Positive correlation	1
TCONS_00202831	TCONS_00202831	down	ENST00000373657	ERCC6L	trans	Positive correlation	1
TCONS_00202831	TCONS_00202831	down	ENST00000569646	IFT140	trans	Positive correlation	1
TCONS_00202831	TCONS_00202831	down	ENST00000530063	TCIRG1	trans	Positive correlation	1
TCONS_00202831	TCONS_00202831	down	ENST00000381036	CD81	trans	Positive correlation	1
TCONS_00202831	TCONS_00202831	down	ENST00000645303	SLC1A2	trans	Positive correlation	1
TCONS_00202831	TCONS_00202831	down	ENST00000447958	FHL2	trans	Positive correlation	1
TCONS_00202831	TCONS_00202831	down	ENST00000510055	ADH1C	trans	Positive correlation	1
TCONS_00202831	TCONS_00202831	down	ENST00000471841	MFN1	trans	Positive correlation	1
TCONS_00202831	TCONS_00202831	down	ENST00000579122	CDKN2A	trans	Positive correlation	1
TCONS_00202831	TCONS_00202831	down	ENST00000264658	FBXL20	trans	Negative correlation	-0.349606
TCONS_00204981	TCONS_00204981	down	ENST00000542004	RASSF8	trans	Positive correlation	0.748633
TCONS_00204981	TCONS_00204981	down	ENST00000525605	CLEC7A	trans	Positive correlation	0.748633
TCONS_00204981	TCONS_00204981	down	ENST00000548041	CS	trans	Positive correlation	0.748633
TCONS_00204981	TCONS_00204981	down	ENST00000635782	AGBL1	trans	Positive correlation	0.748633
TCONS_00204981	TCONS_00204981	down	ENST00000536749	CBLN1	trans	Positive correlation	0.748633
TCONS_00204981	TCONS_00204981	down	ENST00000535916	VBP1	trans	Positive correlation	0.748633
TCONS_00204981	TCONS_00204981	down	ENST00000565114	CENPT	trans	Positive correlation	0.748633
TCONS_00204981	TCONS_00204981	down	ENST00000517980	CTNNA1	trans	Positive correlation	0.748633
TCONS_00204981	TCONS_00204981	down	ENST00000299952	MARVELD3	trans	Positive correlation	0.748633
TCONS_00204981	TCONS_00204981	down	ENST00000322247	FAM210A	trans	Positive correlation	0.748633
TCONS_00204981	TCONS_00204981	down	ENST00000442232	TTC28	trans	Positive correlation	0.748633
TCONS_00204981	TCONS_00204981	down	ENST00000370366	DIDO1	trans	Positive correlation	0.748633
TCONS_00204981	TCONS_00204981	down	ENST00000392192	KLHDC9	trans	Positive correlation	0.748633
TCONS_00204981	TCONS_00204981	down	ENST00000449811	CPSF7	trans	Positive correlation	0.748633
TCONS_00204981	TCONS_00204981	down	ENST00000518579	POLB	trans	Positive correlation	0.748633
TCONS_00204981	TCONS_00204981	down	ENST00000420637	MTIF2	trans	Positive correlation	0.748633
TCONS_00204981	TCONS_00204981	down	ENST00000545012	TRIM46	trans	Positive correlation	0.748633
TCONS_00204981	TCONS_00204981	down	ENST00000420451	HDLBP	trans	Positive correlation	0.748633
TCONS_00204981	TCONS_00204981	down	ENST00000508161	NREP	trans	Positive correlation	0.748633
TCONS_00204981	TCONS_00204981	down	ENST00000623417	ARHGEF9	trans	Positive correlation	0.748633
TCONS_00204981	TCONS_00204981	down	ENST00000500254	PRB1	trans	Positive correlation	0.748633
TCONS_00204981	TCONS_00204981	down	ENST00000320295	HYAL1	trans	Positive correlation	0.748633
TCONS_00204981	TCONS_00204981	down	ENST00000328828	SH2D7	trans	Positive correlation	0.748633
TCONS_00204981	TCONS_00204981	down	ENST00000422242	RAB5A	trans	Negative correlation	-0.32234
TCONS_00206770	TCONS_00206770	up	ENST00000620009	E2F8	trans	Positive correlation	0.928587
TCONS_00206770	TCONS_00206770	up	ENST00000373247	FPGS	trans	Negative correlation	-0.294824
TCONS_00207413	TCONS_00207413	up	ENST00000332539	PTGDR2	trans	Positive correlation	0.805707
TCONS_00207413	TCONS_00207413	up	ENST00000426306	ZNF394	trans	Negative correlation	-0.526602

## Sheet: Supplementary table S7
Supplementary Table S7. Expression Values (CPM) of lncRNAs Across Samples
sample_id	gene_symbol	Yxh15_count	Yxh7_count	Yxh2_count	Yxh50_count	Yxh86_count	Yxh49_count	Yxh51_count	Yxh42_count	Yxh73_count	Yxh67_count	Yxh47_count	Yxh65_count	Yxh76_count	Yxh60_count	Yxh66_count	Yxh43_count	Yxh10_count	Yxh68_count	Yxh40_count	Yxh11_count	Yxh12_count	Yxh79_count	Yxh36_count	Yxh71_count	Yxh92_count	Yxh29_count	Yxh8_count	Yxh75_count	Yxh4_count	Yxh89_count	Yxh82_count	Yxh87_count	Yxh44_count	Yxh45_count	Yxh72_count	Yxh64_count	Yxh74_count	Yxh19_count	Yxh6_count	Yxh17_count	Yxh78_count	Yxh33_count	Yxh81_count	Yxh90_count	Yxh23_count	Yxh69_count	Yxh61_count	Yxh34_count
ENST00000235290	ENST00000235290	4.68827	3.77639	2.68284	-0.628097	2.76352	-0.628097	-0.628097	1.62162	2.93939	3.09076	-0.628097	3.83053	1.59923	-0.628097	4.20176	-0.628097	2.53454	-0.628097	4.14256	3.27585	3.46158	3.66093	2.9906	-0.628097	3.02758	4.16346	4.04528	4.55841	5.05529	2.18579	4.03356	-0.628097	-0.628097	-0.628097	-0.628097	2.92513	2.67632	4.15841	3.17786	-0.628097	2.86398	3.97285	3.45394	4.49609	4.05004	-0.628097	-0.628097	3.38878
ENST00000305709	FAM88B	3.17396	3.13862	3.21851	3.12202	2.16566	4.22989	1.96582	4.09176	3.59225	2.30483	2.84758	2.30316	2.43632	1.60742	2.71485	2.02803	2.84752	1.91046	3.23997	1.2276	3.19078	1.40454	2.57456	2.36567	3.02758	1.92124	3.38778	1.92894	2.90129	3.87743	2.38813	1.9495	2.48421	3.86718	3.00977	2.92513	3.78439	2.6416	3.27739	3.12835	2.49106	2.44285	1.4379	2.26967	2.43891	3.18359	3.85981	2.57013
ENST00000309874	ENSG00000174171	5.09422	5.58418	5.17047	6.27645	6.53604	4.95443	5.05486	4.95532	6.73988	5.42196	6.64073	7.24952	4.51642	4.9931	6.19685	5.41556	5.23308	4.01867	5.97359	4.53876	6.31033	5.84102	5.4956	7.14835	5.83169	5.60883	6.81306	4.23429	7.3001	4.99407	5.45625	7.00516	6.75521	4.83484	6.58675	7.1724	5.20005	5.29899	5.84615	4.78859	4.52569	4.49472	7.20705	6.05321	7.09812	6.78593	4.19941	5.37393
ENST00000313031	ARNILA	4.91886	3.68781	3.84404	4.31213	3.30192	3.74177	3.77445	3.74475	4.55302	3.67959	3.87009	4.86967	4.61323	4.05721	4.44516	4.15415	4.04924	4.10817	4.04338	3.50848	3.93153	4.66206	3.93065	4.66873	3.18473	3.88549	4.39523	4.23429	4.11501	3.5329	4.47736	4.06384	4.31797	4.55258	4.56633	4.47666	4.61167	4.19276	4.41484	4.20642	4.10685	4.15012	4.26357	3.4705	3.27307	4.18804	3.85981	3.75468
ENST00000313807	EIF3J-DT	5.09422	5.78967	5.08101	5.21811	5.31512	5.52932	5.37116	5.49178	5.47722	5.46934	5.71747	5.37108	5.12103	5.28716	4.5001	5.09185	5.63739	5.20777	5.51804	5.51854	5.60653	5.14237	5.78327	5.58404	5.48391	5.44515	5.26365	5.43686	5.61979	5.19188	5.17146	5.6578	4.9693	6.07052	5.6447	5.8905	4.65931	5.57119	5.07087	5.57324	5.27753	5.64146	5.07223	5.04457	5.54869	5.44438	4.70476	5.47547
ENST00000315707	LINC00324	5.3527	6.12939	5.92014	5.95465	6.15577	5.48269	6.48323	5.9402	5.95665	5.7053	6.02862	5.5795	5.931	5.76149	5.7525	5.01738	6.00632	5.54882	5.65872	5.79295	6.00623	6.02953	5.43048	4.71072	6.4886	6.06867	5.52262	5.97892	5.86472	6.58306	5.2481	5.68059	5.64759	5.57154	6.12478	5.94576	5.20005	5.74328	5.47894	5.63723	6.01103	4.87715	5.86764	6.00713	5.95873	5.95017	6.03078	5.86044
ENST00000316124	LINC02724	2.50435	2.66877	1.82134	3.48359	3.18497	2.80991	3.13674	2.87382	2.56435	2.30483	3.16105	2.82365	1.93511	3.23988	4.0627	3.56062	2.93838	3.92324	2.41704	2.65447	3.26339	-0.628097	3.21343	1.10388	4.27914	3.54085	3.03578	2.95581	2.7469	2.41422	3.6374	1.9495	3.32894	3.04506	2.48162	-0.628097	1.97453	2.03175	3.54041	1.18046	3.28801	2.61388	-0.628097	2.78861	2.43891	3.57271	3.85981	2.14625
ENST00000316786	LINC01503	5.02166	4.50325	5.04992	5.06622	4.00052	4.99929	4.21516	3.86993	4.11508	3.90309	5.06184	3.67777	4.94621	4.18961	3.31427	5.57982	4.79624	4.73241	5.01479	5.44561	4.75711	4.54332	4.16221	4.33463	5.18218	4.77299	4.5888	4.55841	4.5005	5.82899	5.2481	3.91803	4.63769	4.43066	5.52086	4.9786	5.29359	5.39062	5.2284	4.20642	5.60696	4.94282	4.98097	5.98353	4.81955	4.81109	4.13758	4.71969
ENST00000317114	DLGAP1-AS1	4.99664	5.55943	4.98564	5.39855	6.10839	5.61829	2.99648	4.7095	5.01142	5.5814	4.24713	5.34595	5.21657	4.91874	5.47932	4.40842	4.30967	5.44956	5.36213	4.90797	4.65285	4.73612	3.99212	5.33835	4.89424	4.50018	5.47441	5.29888	5.26895	4.58877	5.6756	5.26408	4.9693	5.64648	4.46244	6.1634	5.81909	5.34554	4.4579	5.28445	5.00695	4.91035	4.36331	-0.628097	5.74701	5.77597	4.8273	5.37393
ENST00000317122	SPEN-AS1	4.336	4.45039	4.47897	5.31115	4.9353	4.53423	4.86622	4.53145	4.88851	4.83584	5.02361	4.36872	4.41263	5.19564	4.55302	4.40842	4.74681	4.06411	4.69353	4.64029	4.13873	4.41392	4.76534	4.90409	4.93907	5.15848	4.39523	4.93894	4.29296	5.25222	4.43427	4.96316	4.66609	5.15021	4.70935	5.04757	4.22522	4.32251	4.07089	5.06936	4.10685	4.62045	4.36331	4.62374	4.89866	4.73694	4.66148	4.44715
ENST00000318291	NINJ2-AS1	6.20587	5.76823	6.26968	6.78625	6.65075	6.38192	6.74672	6.44159	6.16517	6.38656	6.65955	5.8175	6.56025	6.10114	6.52288	5.67978	6.068	6.26487	5.42259	5.82205	6.93925	6.36911	6.08074	6.29951	7.02403	6.40797	5.61446	6.68062	6.21323	7.02478	5.9138	6.38272	6.23583	6.51245	6.00047	6.91989	6.21943	5.69617	6.4365	5.93327	5.27753	5.87806	6.34117	6.3025	6.96965	6.64098	6.75175	6.65007
ENST00000321517	ERCC6L2-AS1	4.48738	4.78526	4.04666	4.31213	5.04003	4.33862	4.2771	3.74475	4.18639	4.51304	4.40416	4.41778	4.61323	3.8326	4.55302	2.90879	5.02077	4.84084	4.84847	4.08996	3.52202	3.5002	4.49507	4.66873	4.53414	4.1207	4.91203	4.78206	3.98289	4.15535	4.59939	3.91803	4.45447	4.86653	4.75404	4.20195	4.51141	4.70219	4.22843	4.78859	3.88191	4.30798	4.77906	4.42777	3.90428	5.04418	5.11082	4.76049
ENST00000326677	ZFAS1	3.5629	4.55425	4.10833	3.3141	3.92959	4.07084	2.66695	4.14227	3.59225	2.96417	3.53171	3.90125	3.73933	3.8326	2.88961	3.75648	3.02386	4.06411	4.27961	3.93873	3.52202	2.73291	3.86645	3.96993	4.27914	3.72344	3.90683	4.04008	3.4934	-0.628097	3.2961	3.91803	3.09832	3.59182	4.09658	2.77049	3.94676	2.6416	1.69263	3.7074	2.49106	3.53554	3.91482	4.9982	4.26436	2.94096	4.74677	4.11085
ENST00000328376	APRG1	4.02559	-0.628097	-0.628097	-0.628097	-0.628097	3.93888	3.38198	3.37403	-0.628097	-0.628097	3.53171	4.21063	-0.628097	-0.628097	3.9878	-0.628097	3.25355	3.39267	-0.628097	-0.628097	-0.628097	3.21956	3.99212	4.48737	-0.628097	3.17338	3.75367	-0.628097	3.5874	-0.628097	4.09017	3.36362	3.7024	4.04391	2.85426	3.86233	4.02158	-0.628097	3.45795	-0.628097	3.7984	-0.628097	-0.628097	-0.628097	-0.628097	-0.628097	4.42318	3.67154
ENST00000330539	ENSG00000183154	3.26059	3.38388	4.38243	2.63839	3.85498	3.08429	3.8579	3.0951	3.59225	3.20713	2.75728	2.49827	3.45581	2.44548	3.64194	3.66187	3.10455	2.09694	2.56742	3.70875	3.39849	3.41258	2.72696	2.56195	2.13774	3.40488	3.1629	4.04008	3.67564	3.87743	3.19648	3.11861	3.17936	2.51556	2.67994	3.61208	2.47806	3.71415	3.54041	3.12835	3.01958	2.61388	3.15315	4.02712	3.42334	3.94623	3.41485	3.38878
ENST00000331944	CYTOR	5.62177	5.9506	5.22717	6.03868	6.12436	5.68846	5.58217	5.06412	4.9716	5.68538	6.00919	5.06713	5.33486	5.37321	6.22973	4.89793	5.50986	5.37939	4.87755	5.94621	5.52027	4.58399	5.10841	4.27989	6.31242	5.44515	5.47441	5.51373	5.02202	5.47111	5.76525	6.09107	4.99191	6.89707	5.3567	5.11341	4.95487	5.11422	5.20331	5.11502	4.93056	4.66004	3.77693	5.98353	5.25998	5.34804	5.45294	5.5931
ENST00000332506	APRG1	-0.628097	3.85984	1.06389	4.31213	3.60479	-0.628097	-0.628097	-0.628097	3.78834	3.59668	-0.628097	-0.628097	4.24146	3.4656	-0.628097	3.45172	-0.628097	-0.628097	3.88051	3.27585	3.26339	-0.628097	-0.628097	-0.628097	4.13247	-0.628097	-0.628097	4.23429	-0.628097	3.32388	-0.628097	-0.628097	-0.628097	-0.628097	2.85426	-0.628097	-0.628097	2.03175	-0.628097	2.93823	-0.628097	3.44779	3.36048	4.02712	3.74213	3.39123	-0.628097	-0.628097
ENST00000333139	NDUFV1-DT	6.43734	6.77046	6.92103	6.84189	6.55973	6.27652	6.12738	-0.628097	6.33169	6.56072	6.47355	6.25564	6.32325	6.72039	6.82137	6.54374	6.52912	6.46449	6.56257	6.58672	6.63846	6.01473	6.69384	6.65176	6.87051	6.85546	7.04531	6.08348	7.05891	6.5353	6.63824	6.02136	6.80713	6.71754	6.63534	6.40599	6.65503	6.50094	6.99246	6.52163	6.39901	6.81856	6.49203	6.49843	6.62653	6.76743	6.68848	6.29479
ENST00000333145	PAX8-AS1	-0.628097	4.08463	-0.628097	3.01545	6.37184	4.33862	-0.628097	-0.628097	5.22967	0.446472	5.52564	5.29433	-0.628097	6.19865	-0.628097	-0.628097	-0.628097	-0.628097	3.69689	4.42954	5.03112	4.90616	5.80056	-0.628097	-0.628097	5.11556	-0.628097	-0.628097	-0.628097	4.80561	-0.628097	-0.628097	-0.628097	-0.628097	-0.628097	-0.628097	5.16747	-0.628097	4.4579	-0.628097	4.17465	-0.628097	-0.628097	-0.628097	3.19163	3.87886	5.292	-0.628097
ENST00000333319	RNF32-DT	1.99939	2.84295	2.68284	1.64465	2.76352	2.19036	2.8411	2.10175	2.56435	0.446472	3.16105	2.49827	2.43632	1.94376	2.71485	2.02803	3.73121	2.78064	2.828	1.2276	2.42233	2.99666	2.9906	2.36567	3.18473	1.14878	3.83228	3.09573	3.04075	3.5329	2.38813	2.22227	3.09832	3.2512	1.1973	2.77049	3.27429	2.17608	0.955861	1.95827	1.64822	3.35435	2.61973	2.26967	3.10532	3.06737	2.39803	2.14625
ENST00000333482	ENSG00000249021	6.06854	6.48525	5.40971	5.35551	5.19928	5.2426	5.92943	5.63976	5.93611	5.5814	5.99937	6.20063	5.87352	5.40079	5.36559	5.26277	6.22964	5.53274	6.13886	5.9724	6.09843	6.08726	6.20276	5.60645	5.1444	5.74178	6.57092	5.86618	6.52968	5.19188	5.86596	6.14122	6.05439	6.85028	5.96289	5.08087	6.05107	5.05943	6.08466	6.23155	5.83362	6.6019	5.72493	4.79624	6.24775	5.46749	5.97885	6.20894
ENST00000333487	SREBF2-AS1	5.37228	4.6035	5.54967	5.16923	4.51836	5.4984	5.42688	5.01075	5.16052	4.31978	5.13538	3.83053	4.94621	4.42272	4.65336	4.72153	5.12116	4.15093	4.55636	4.70421	5.26129	4.73612	4.86728	5.04205	4.05313	4.205	4.5888	5.56279	4.88065	4.33347	4.97502	4.48226	5.1206	4.86653	4.46244	4.37296	4.56241	5.41991	4.72799	5.24392	4.4728	4.30798	5.10141	4.68356	5.42942	4.13128	4.42318	5.08358
ENST00000334146	MIR22HG	3.34231	4.1524	-0.628097	3.77246	4.00052	2.80991	4.90598	4.95532	-0.628097	3.09076	3.29547	3.20535	4.46546	2.64318	3.64194	4.57345	3.9653	3.71107	3.32689	4.79508	4.65285	4.69956	4.2654	3.57461	3.68331	3.66511	3.48831	2.20099	2.14994	2.61137	3.19648	3.4721	4.08544	4.15074	3.78823	2.40034	3.1464	3.80577	3.76279	4.32773	2.86398	4.77267	-0.628097	4.02712	4.13962	-0.628097	4.70476	3.8333
ENST00000335648	ZNF436-AS1	3.34231	2.99835	1.49177	1.32585	3.05769	3.16527	1.62832	2.61234	3.23677	2.67184	3.22982	2.49827	2.63386	3.66074	1.22524	3.06484	2.84752	2.66741	3.40887	3.43502	3.19078	2.8708	2.21083	2.88896	2.65021	3.40488	2.37277	3.09573	3.04075	2.41422	2.71052	2.9785	1.39305	2.92977	3.50417	3.61208	2.47806	2.6416	2.69248	3.29631	3.51424	2.24879	3.54172	2.78861	3.10532	3.06737	3.06236	3.38878
ENST00000337335	OBSCN-AS1	4.21105	3.38388	3.91479	4.31213	4.46919	3.98423	3.68588	4.19107	5.05016	4.26713	3.91255	4.79735	4.78931	5.48051	4.7919	4.40842	3.18097	4.67498	4.36425	4.08996	3.26339	4.54332	4.05107	5.44169	3.57387	4.28465	4.5888	3.81559	3.91199	4.09072	4.55985	4.25818	4.04277	4.15074	4.95881	5.20684	4.70542	4.74911	4.12534	4.54347	4.57671	3.03111	4.54422	3.71943	3.35016	4.24266	4.74677	4.11085
ENST00000337752	CARINH	9.47281	9.62367	9.57931	10.1674	9.68089	9.54754	9.5466	9.44605	9.67913	10.1125	9.66471	10.0002	9.97468	9.5497	10.7184	9.4348	9.87465	9.56698	9.62745	9.35992	9.79545	9.80861	9.89347	9.64632	10.0203	9.7536	9.9372	9.66423	9.72202	9.52034	9.68274	9.99992	9.91151	9.79149	9.75491	9.64055	9.77541	9.4893	9.96752	9.71991	9.47752	9.84175	9.62659	9.71755	9.75652	9.83625	9.99136	9.67431
ENST00000340510	LINC00265	-0.628097	1.96752	-0.628097	3.77246	3.30192	2.33738	3.13674	2.9887	-0.628097	-0.628097	-0.628097	2.96241	2.96262	-0.628097	-0.628097	2.7338	-0.628097	1.4446	2.94254	3.50848	2.65604	-0.628097	-0.628097	-0.628097	-0.628097	4.53317	-0.628097	-0.628097	1.87966	2.61137	3.71144	3.573	1.64208	4.47246	-0.628097	2.17225	3.60139	2.82797	2.17797	2.46085	2.86398	-0.628097	2.25445	2.55235	-0.628097	3.39123	3.6979	-0.628097
ENST00000352367	TCL6	2.87766	2.2409	2.97539	3.3141	3.05769	1.84193	1.18694	2.61234	2.76402	2.67184	3.01281	2.30316	3.1026	3.35715	3.64194	2.7338	1.97171	2.88563	3.82186	2.36914	2.42233	2.58043	2.40413	3.48066	2.13774	0.760306	1.87522	3.64383	1.5468	-0.628097	3.38929	2.45157	3.75622	0.937211	-0.628097	-0.628097	2.24815	3.66607	3.37049	2.31197	4.30139	1.43293	2.44862	-0.628097	1.46957	2.8024	3.18967	2.89734
ENST00000356047	LINC01967	4.52286	4.50325	4.69537	4.73789	4.46919	4.8844	3.8579	5.01075	4.88851	4.09656	4.83781	3.96866	4.83016	3.4656	4.13391	4.52051	4.89029	4.81449	4.14256	4.64029	4.41857	4.87372	3.4064	4.90409	4.53414	4.16346	4.54279	4.35061	4.5005	4.54119	4.51919	4.37457	4.74807	4.89754	5.23587	5.14523	4.51141	4.65369	4.69236	4.81649	5.14857	5.12359	4.91675	4.56133	4.67721	4.88162	4.25869	4.58984
ENST00000359941	TP53TG1	1.99939	2.47064	2.68284	1.64465	3.30192	2.80991	4.08267	3.19419	3.09573	3.09076	3.22982	3.08899	2.80759	3.23988	3.43196	1.68733	2.41306	1.4446	3.76073	2.89258	2.54391	0.985912	3.494	3.38017	2.13774	1.92124	2.74203	3.09573	2.7469	3.07937	2.84819	1.61286	3.25609	3.34419	2.67994	3.41732	2.47806	3.20976	2.37058	2.83287	3.28801	2.44285	3.84753	2.78861	3.62293	3.57271	3.18967	3.75468
ENST00000360485	LINC02384	2.76363	3.77639	1.82134	1.9056	2.39359	2.80991	3.13674	2.87382	1.71412	2.07909	3.01281	3.67777	3.82268	2.97216	3.04547	-0.628097	0.15695	2.54452	2.94254	2.01311	2.14329	2.99666	4.05107	3.0283	3.02758	2.27331	1.5426	3.22328	2.57399	2.41422	3.2961	4.58247	3.85819	3.43154	2.67994	3.78364	2.24815	0.592179	3.89402	0.247138	0.561863	4.03439	2.61973	2.55235	4.00307	2.47756	2.16999	3.5833
ENST00000360737	MIRLET7BHG	4.94525	5.96951	6.0198	5.77031	5.56959	5.76839	5.0898	5.21333	5.16052	5.51521	6.11297	5.7991	5.27693	5.86413	5.07124	5.23016	5.90858	5.4149	4.96145	5.34893	5.91901	5.62413	5.86769	5.77425	6.632	6.38104	5.70081	5.76499	5.55146	6.09918	5.17146	5.35189	5.88353	5.75206	5.3567	5.94576	5.29359	5.60983	5.77981	5.71342	5.4787	5.33402	5.74356	5.40592	5.68884	5.53469	6.01368	5.803
ENST00000366221	SSU72-AS1	4.74946	5.58418	5.17047	5.01182	5.28702	5.54453	5.05486	5.16529	5.16052	4.72308	5.11735	4.79735	4.6593	5.19564	4.5001	4.67384	4.64257	4.81449	5.27737	5.17937	5.31352	5.14237	4.86728	4.10201	4.27914	4.90487	5.05	4.97564	4.68191	5.54533	4.47736	4.63008	4.8506	5.12422	5.10398	4.94283	4.51141	5.46277	4.65584	5.04598	4.80781	4.62045	5.41208	5.6353	5.04496	5.2448	4.57083	5.2647
ENST00000366365	SNHG20	3.92307	5.40129	5.48139	3.01545	4.89863	5.333	5.28333	4.775	5.22967	4.41965	5.06184	4.86967	4.6593	4.12493	5.3357	4.62452	4.74681	4.67498	4.96145	4.88057	4.80655	5.32143	4.83409	4.97471	4.47449	4.71667	5.56927	4.97564	5.42985	5.19188	4.63788	4.48226	4.72126	4.47246	4.92012	5.04757	5.16747	4.57775	4.98514	4.64033	4.4179	5.03603	4.91675	4.11665	4.89866	5.04418	4.97601	5.11539
ENST00000366446	NUTM2A-AS1	4.91886	4.78526	5.01814	4.66925	5.42235	5.4984	5.18981	4.95532	5.12466	5.66517	5.13538	5.26781	5.15358	4.75741	5.20952	4.62452	5.06177	5.20777	3.04864	4.53876	4.9232	5.05826	5.61763	4.75153	5.25489	5.11556	5.44969	4.93894	5.88337	5.16074	4.63788	5.35189	3.7024	5.17573	5.17143	5.04757	4.65931	4.65369	4.65584	5.06936	4.80781	5.51763	5.07223	5.77934	5.27982	4.98133	5.3201	5.05105
ENST00000367716	PRDX6-AS1	5.4295	5.42888	5.28172	5.39855	5.19928	5.1057	5.28333	4.7095	5.05016	5.32226	5.08058	4.97178	5.27693	4.9564	5.42358	5.12769	5.10164	5.18738	5.1639	5.13368	5.2071	5.19584	5.18937	5.65027	5.57193	4.95442	5.05	4.55841	5.02202	5.16074	5.56011	5.03566	5.38258	5.34279	5.62077	4.9786	5.68742	5.59706	4.69236	5.34319	4.67363	4.97456	5.07223	5.21642	4.81955	4.91563	5.01092	4.94883
ENST00000369605	SNHG5	5.46642	5.65598	5.54967	5.11864	5.93815	6.3036	5.18981	5.49178	6.84278	5.801	6.50857	5.39578	6.07393	6.58268	6.48253	5.90302	6.02718	5.68596	5.75591	5.86464	5.67468	4.90616	5.33881	6.32676	5.9677	5.8635	5.63654	5.56279	5.88337	5.63869	5.86596	5.78943	6.28243	6.58092	6.93612	6.20928	6.01491	6.36446	5.4997	6.00778	5.74718	5.5601	6.35335	5.36996	6.26776	6.34903	5.92497	5.8224
ENST00000370438	ENSG00000238039	4.37536	2.99835	2.31546	4.39948	3.85498	3.24194	4.60153	1.88157	4.38132	4.26713	4.1079	3.75617	4.61323	4.47556	4.0627	4.0829	4.16666	3.592	2.94254	3.27585	2.65604	4.32072	4.61714	3.0283	3.96918	1.14878	4.39523	4.17241	3.5874	4.63482	3.84903	3.24631	4.89926	4.34325	4.09658	2.59725	4.34659	4.32251	3.76279	4.1636	4.10685	4.62045	4.31431	4.28058	3.68376	4.24266	3.6979	3.67154
ENST00000371162	MIR4435-2HG	5.3527	5.40129	5.45789	5.3335	4.56591	4.75957	5.6065	5.06412	4.65709	4.60076	5.46987	5.60091	5.08772	5.09792	5.27399	4.67384	4.30967	4.89214	4.87755	4.73514	4.98891	4.93789	5.0518	4.7912	5.45334	5.13718	5.61446	4.65207	4.95306	4.80561	4.88188	5.40759	5.14097	5.8818	5.03322	5.20684	5.23191	5.74328	4.86228	4.366	4.30139	4.84316	4.21099	5.36996	5.59694	4.73694	4.66148	5.08358
ENST00000371417	ARRDC1-AS1	4.37536	4.27907	3.4265	4.31213	3.4101	3.08429	3.38198	2.29273	4.31922	4.09656	3.95379	2.67012	3.34741	2.64318	3.9088	3.06484	3.78117	3.39267	3.40887	4.13705	3.97542	2.73291	3.79926	4.62549	4.13247	2.99544	3.03578	2.42979	3.1679	2.18579	3.97463	3.8392	3.17936	3.80311	3.15013	3.78364	3.00606	3.5648	4.41484	3.58295	3.40555	3.35435	3.77693	2.55235	4.00307	4.34605	3.78113	4.23187
ENST00000371639	LINC01270	6.99995	6.63489	7.1509	6.88035	6.12436	6.99396	7.24988	6.25909	6.87551	6.1009	6.48766	6.14343	6.33749	6.98012	6.46882	7.14298	6.24752	6.9911	7.61056	6.68505	6.14722	6.01473	6.77477	6.79527	6.77484	8.33803	6.64901	7.42061	6.04119	7.41621	7.273	7.31293	7.14641	6.17547	6.37418	5.57718	6.34127	8.02523	5.87821	6.5634	7.18733	6.74683	7.30437	7.72444	6.34512	7.42821	5.26334	6.48942
ENST00000371743	ZFAS1	5.68579	4.65113	3.4265	4.01303	5.07332	3.93888	5.15724	5.03768	4.8451	4.76166	5.09908	4.46524	3.90147	4.36788	4.26657	5.09185	5.47992	4.61517	4.18971	4.82414	4.98891	4.11405	4.69314	5.07457	5.25489	4.97857	5.23499	5.38324	4.34771	4.54119	4.03356	4.25818	4.89926	4.55258	5.10398	3.06479	4.70542	3.97321	5.09835	3.58295	3.16003	4.45025	4.94922	4.42777	5.23987	5.0131	4.42318	5.29279
ENST00000373137	SH3D21	2.18803	2.47064	3.10206	4.06739	3.4101	3.89207	3.68588	3.9851	4.11508	3.90309	3.08883	3.96866	3.45581	3.66074	2.88961	3.66187	3.62579	3.65276	3.56006	3.43502	3.6358	3.5002	2.21083	3.0283	2.13774	3.98422	2.89637	3.44882	3.1679	4.2765	3.78188	2.8233	3.52772	3.04506	3.78823	3.41732	3.50038	4.08716	3.37049	3.9281	3.40555	2.44285	4.04068	4.35605	3.62293	3.29114	3.85981	3.03676
ENST00000373604	IQCC-AS1	3.5629	2.84295	3.69121	3.12202	3.05769	3.45016	3.77445	2.87382	3.4832	3.09076	3.58519	3.41321	2.63386	3.35715	3.04547	3.56062	4.04924	4.01867	3.04864	2.36914	3.46158	3.73505	3.65469	3.96993	3.45545	3.08716	3.67052	3.09573	2.14994	3.2068	2.84819	3.36362	3.01246	2.34605	3.00977	3.61208	3.50038	3.33806	2.82997	3.58295	2.49106	3.97285	2.91096	3.4705	3.01351	3.94623	2.39803	3.75468
ENST00000376609	TAC4-AS1	6.66085	5.50862	5.88533	5.86542	5.91996	5.99574	6.2713	6.15223	6.16517	6.64567	5.84351	6.39694	6.02197	6.49582	6.24589	5.44427	6.22062	6.16411	6.20919	6.18895	6.16628	6.02953	5.76578	6.71502	6.26039	6.10204	6.13222	5.96073	5.86472	5.97935	5.76525	5.6578	6.49522	5.81839	6.22343	5.99898	6.45361	6.49407	5.98512	6.26232	6.24981	5.89475	6.32889	5.85933	6.16482	6.17743	6.26566	6.05342
ENST00000377320	PIK3CD-AS1	3.7542	3.26646	4.04666	4.21916	4.2538	3.38404	4.21516	3.28691	3.36524	3.5087	3.22982	3.31302	1.93511	2.64318	3.73649	3.45172	2.84752	4.06411	1.58202	3.70875	3.58003	3.21956	3.31314	3.0283	4.20766	3.98422	2.74203	3.09573	3.4934	3.43217	3.55934	2.9785	4.08544	3.04506	3.00977	2.77049	2.47806	3.80577	4.4579	3.12835	3.16003	2.76676	3.26054	4.68356	3.42334	2.94096	3.5155	3.16389
ENST00000378180	ENST00000378180	4.80816	4.27907	3.84404	4.11977	4.06813	4.15256	4.44842	4.23828	2.93939	3.9705	3.08883	3.83053	4.04721	4.31087	4.38805	1.68733	3.82945	3.39267	3.40887	3.0969	3.97542	2.8708	4.10771	3.82453	4.47449	2.99544	3.90683	3.73227	4.1768	3.71543	2.71052	4.31755	3.85819	4.20133	4.83947	3.06479	4.70542	3.39817	3.8299	4.11948	3.28801	2.90498	2.61973	4.02712	3.79823	3.48482	3.85981	3.28072
ENST00000378947	CARINH	3.34231	4.6035	4.65461	5.3335	4.69983	3.57396	4.60153	4.09176	4.38132	5.29622	4.27993	4.75978	4.6593	3.66074	5.533	3.20565	4.30967	4.70398	4.32255	3.88458	4.41857	3.3193	4.53692	4.48737	5.219	4.80035	3.48831	4.29362	4.23605	4.38827	4.55985	4.53323	4.57917	4.76928	4.16437	3.86233	4.28718	4.29115	4.07089	4.40328	4.03569	4.03439	3.91482	5.08949	4.58454	4.88162	4.7876	3.67154
ENST00000378953	CARINH	4.65667	5.91202	4.98564	6.38745	5.49785	5.08504	5.25283	5.09009	5.08789	5.99155	4.81561	5.24079	4.94621	5.40079	6.82137	5.05509	5.5821	5.14571	4.5919	5.28766	5.2071	4.66206	5.76578	5.00877	6.24262	5.65452	5.70081	4.82291	5.2403	4.84532	5.53993	5.78943	5.4164	5.20082	5.49477	5.32269	5.35273	4.92286	5.90957	5.39962	4.67363	5.00563	5.41208	5.75166	5.41155	5.88299	5.68675	5.68076
ENST00000379053	LINC00654	-0.628097	3.38388	5.1991	4.55975	4.9353	4.83576	4.98234	-0.628097	4.8451	4.76166	4.46248	4.59889	4.17957	4.7141	5.20952	3.66187	2.64658	3.07514	4.40477	4.50326	5.01017	4.16856	4.05107	3.57461	4.27914	3.54085	3.67052	5.11374	4.45135	3.87743	4.03356	4.31755	3.01246	4.15074	4.6156	4.47666	2.85059	4.12322	5.37042	4.70147	4.17465	2.24879	4.54422	-0.628097	4.51927	3.48482	5.07828	4.54383
ENST00000381106	ENSG00000285756	3.92307	-0.628097	-0.628097	4.80342	5.22913	4.07084	-0.628097	-0.628097	4.04007	4.79923	4.67471	3.08899	4.11491	-0.628097	-0.628097	3.84527	-0.628097	3.592	0.864303	2.51885	4.17683	-0.628097	4.21473	3.89906	4.69958	-0.628097	-0.628097	4.40543	1.87966	2.78479	3.2961	2.9785	4.08544	-0.628097	4.29108	0.504948	3.39176	-0.628097	2.37058	2.7192	-0.628097	4.35698	-0.628097	-0.628097	3.95452	4.18804	0.503515	-0.628097
ENST00000381181	LINC00649	5.02166	4.55425	2.97539	3.3141	4.36551	3.38404	5.34248	4.23828	4.75416	4.68345	3.68654	4.5557	3.82268	4.88007	4.0627	4.76769	4.91287	4.15093	4.44419	4.18264	4.21394	4.50146	3.494	4.75153	2.41661	4.1207	5.29174	4.69671	4.1768	3.5329	4.29671	4.06384	3.46445	3.98737	4.83947	3.51799	4.79345	4.32251	3.95542	4.40328	5.11445	3.61826	4.74248	2.99158	4.76429	4.34605	4.52327	4.04631
ENST00000382215	C1RL-AS1	3.08179	5.05685	5.45789	4.63367	4.13271	4.73326	5.15724	3.0951	2.93939	3.09076	4.62451	3.20535	3.34741	4.52652	3.64194	2.90879	4.55913	3.07514	4.51993	4.18264	3.88626	1.72862	3.93065	4.03748	5.35752	5.3922	3.1629	1.59339	5.21106	3.87743	4.7119	3.11861	3.46445	3.66574	3.6052	3.78364	4.0927	3.51136	4.7967	4.40328	3.88191	3.61826	4.91675	3.71943	3.74213	4.77449	4.8273	3.03676
ENST00000382375	EPCIP-AS1	3.49306	4.21712	2.08945	2.48708	2.91809	2.90729	3.49055	3.28691	3.23677	3.758	3.22982	3.96866	3.45581	3.74923	2.71485	2.30344	2.53454	3.97174	3.6301	2.65447	3.19078	2.73291	3.4064	3.74594	3.02758	1.45453	4.44611	2.62721	3.91199	2.78479	3.78188	3.66729	1.64208	2.92977	3.39554	3.78364	1.97453	2.42754	3.95542	3.7074	3.7984	2.24879	3.15315	1.91775	2.12471	3.18359	2.39803	3.5833
ENST00000391437	LINC02656	8.0939	7.47342	8.18029	7.77387	7.21034	7.80055	7.41051	7.77317	7.10446	7.16774	7.60078	7.22216	7.59733	6.53369	6.81054	8.67289	7.20979	7.55384	7.83844	8.13362	7.43592	7.40944	6.85967	7.53472	7.5856	8.04968	7.21628	7.6134	7.28615	7.86573	7.92955	7.78726	7.9284	7.47685	7.91273	7.38723	7.42779	8.40986	7.5944	7.70375	7.24366	7.58171	7.18677	8.49902	7.64875	6.97522	6.70988	7.40278
ENST00000392385	ENSG00000213121	9.1684	8.97525	8.72411	8.89896	8.54933	8.65161	8.46211	8.74676	8.82275	8.67195	8.98779	8.69014	8.74934	8.62882	8.9569	9.17917	9.16328	8.65523	8.74664	8.89574	8.8869	8.8267	8.40578	8.89063	8.59372	8.70669	8.415	8.77873	8.73986	8.56389	8.79342	8.58225	8.85737	8.65298	8.8529	8.49662	8.70308	8.85269	8.73891	8.88402	8.89405	8.6669	8.74913	8.51557	8.48915	8.331	8.5425	8.73298
ENST00000397551	PAXIP1-AS2	3.7542	2.66877	-0.628097	1.32585	2.16566	3.24194	2.46885	2.29273	3.23677	2.30483	0.968795	1.05414	3.34741	3.11222	4.0627	2.30344	2.93838	4.31029	2.41704	2.89258	1.58674	3.58281	3.93065	3.0283	2.41661	3.54085	4.28774	2.42979	2.57399	3.07937	3.19648	2.8233	3.09832	1.93226	3.27805	3.30911	2.85059	4.22631	3.6184	3.58295	4.10685	3.25444	3.77693	2.78861	3.27307	2.94096	3.78113	2.743
ENST00000397703	ENSG00000284948	7.65623	8.01855	7.80059	6.9252	8.32588	7.33753	6.48323	6.98887	7.01914	8.34362	6.92105	6.55881	6.93274	6.98012	6.58772	8.33246	6.88374	7.56573	7.3081	8.87332	6.87118	6.61464	6.48522	6.98686	7.50591	7.27174	5.74211	7.01622	6.2279	7.88967	7.37336	6.63692	7.27642	6.6093	7.1266	5.90916	6.31176	7.52976	6.89397	6.72672	6.65783	6.27219	7.22041	7.62114	7.73391	6.51353	7.28831	6.91698
ENST00000399003	ENSG00000214797	4.52286	3.93873	5.01814	-0.628097	5.42235	1.38162	4.82534	3.9851	2.93939	-0.628097	4.59873	3.08899	-0.628097	-0.628097	-0.628097	3.9289	3.25355	1.69626	1.8402	-0.628097	4.01801	4.54332	4.31435	2.7347	-0.628097	1.92124	3.1629	4.17241	4.11501	4.38827	-0.628097	1.61286	4.45447	3.80311	-0.628097	4.07553	3.78439	-0.628097	-0.628097	2.7192	3.28801	3.6965	3.91482	3.16948	3.27307	2.94096	2.5949	3.5833
ENST00000399196	LINC00243	6.05648	5.65598	4.73502	6.06564	6.23145	5.8925	5.0898	5.28253	5.533	5.90804	6.14002	5.98965	6.67684	6.55839	5.24211	6.88477	6.22062	5.61138	5.84696	5.22367	5.87335	6.10134	5.63701	6.15491	6.05173	5.7835	5.85938	5.8465	5.55146	5.7475	5.29702	5.61111	5.58947	5.81839	5.26704	5.83305	5.64072	5.43434	5.30116	5.50628	6.54707	5.33402	6.49203	5.33308	5.46451	5.66037	5.57458	5.57033
ENST00000399206	LINC01588	2.18803	3.85984	-0.628097	2.90037	2.91809	-0.628097	2.66695	2.74899	2.76402	1.05546	3.22982	3.41321	4.04721	2.97216	3.9878	-0.628097	3.87617	4.73241	-0.628097	4.04129	1.34048	-0.628097	3.10632	2.13841	-0.628097	2.42162	4.79913	2.20099	2.90129	2.18579	2.55831	-0.628097	3.9066	3.98737	-0.628097	3.30911	2.67632	2.99299	3.76279	-0.628097	4.03569	3.7707	2.91096	3.16948	3.62293	3.18359	4.19941	3.28072
ENST00000399540	MIR497HG	6.17274	5.58418	5.98734	6.05222	5.82544	6.00676	5.50661	5.867	5.68845	6.25755	5.77613	5.85362	5.59403	6.03227	6.14609	5.86105	5.99578	6.15364	5.80215	6.15504	6.00623	6.14277	5.67499	5.92454	6.05173	5.85047	5.72161	5.76499	6.12194	6.14763	5.53993	5.81025	6.15799	5.86621	6.09034	5.68935	6.23524	6.10068	5.90957	6.04364	5.6313	5.35829	5.88453	6.14118	5.92133	5.75733	5.79083	5.78333
ENST00000399760	BASP1-AS1	4.29554	4.33846	4.10833	3.01545	3.85498	2.9985	4.08267	3.0951	3.69362	3.59668	3.73466	3.50689	3.45581	2.21632	2.88961	4.22204	2.2804	3.76711	2.70358	4.26972	3.26339	0.393742	2.9906	3.38017	4.20766	4.24537	2.14534	1.15536	1.5468	3.32388	4.09017	3.24631	3.17936	3.59182	2.67994	3.30911	2.24815	4.62882	1.69263	4.1636	2.26086	3.53554	4.09971	5.40592	2.91546	2.47756	2.16999	2.89734
[truncated: 3,799 more rows]
[truncated: 52 more columns]

## Sheet: Supplementary table S8
Supplementary Table S8: Expression Values (CPM) of mRNAs Across Samples
[truncated: 42,750 more rows]
[truncated: 52 more columns]

[truncated: 8 more sheets: Supplementary table S9, Supplementary table S10, Supplementary table S11, Supplementary table S12, Supplementary table S13, Supplementary table S14, Supplementary table S15, Supplementary table S16]
